# Supplementary material for: The H3K36me3 methyltransferase SETD2 contributes to PAF1C interactions with RNA Pol II and is required for neuronal differentiation
Source: EMBO J. 2026 Apr 10;45(10):3430–43. doi: 10.1038/s44318-026-00768-2 (PMC13187324; doi:10.1038/s44318-026-00768-2)
Supplement: Supplementary file 3 — Dataset EV1 [file 44318_2026_768_MOESM3_ESM.xlsx]

## Sheet: Setd2-WT NP signature genes
ENSEMBL	EntrezGene	Symbol	logFC	unshrunk.logFC	logCPM	PValue	FDR
ENSMUSG00000118866.1	103948	Rn7s1	-12.6726	-1.44269e+08	3.02061	8.70607e-05	0.00348178
ENSMUSG00000021347.4	75596	Prl7b1	-7.40588	-1.44269e+08	-2.03985	3.43403e-05	0.00156453
ENSMUSG00000069306.6	100041230	H4c17	-7.0689	-1.44269e+08	-2.31492	0.000117614	0.00444854
ENSMUSG00000031492.14	108043	Chrnb3	-4.92378	-4.97762	0.0594287	1.06856e-09	2.28487e-07
ENSMUSG00000106847.2	353342	Peg13	-4.66516	-4.66879	3.6486	2.13866e-15	8.5744e-12
ENSMUSG00000097156.9	100042277	Gm3764	-4.49912	-4.50006	5.43254	3.20265e-18	5.13609e-14
ENSMUSG00000103800.2	353235	Pcdha8	-4.08562	-4.15371	-1.04604	3.58316e-06	0.000225346
ENSMUSG00000028159.15	26377	Dapp1	-4.01475	-4.01841	2.9735	1.43119e-14	4.23328e-11
ENSMUSG00000018919.11	75604	Tm4sf5	-3.62654	-3.63493	1.3946	3.15184e-11	1.63052e-08
ENSMUSG00000057836.13	22445	Xlr3a	-3.35077	-3.44307	-2.07537	2.04402e-05	0.000987513
ENSMUSG00000049436.6	22268	Upk1b	-3.32142	-3.32469	2.43652	5.64968e-13	7.55033e-10
ENSMUSG00000095294.3	100861668	Potefam3b	-3.16924	-3.25047	-2.07903	0.00167301	0.04658
ENSMUSG00000045545.9	16664	Krt14	-3.12409	-3.17886	-1.64183	1.31798e-05	0.000675288
ENSMUSG00000110599.2	234863	6030466F02Rik	-3.08297	-3.11595	-1.03061	2.78305e-06	0.00018143
ENSMUSG00000036915.18	243911	Kirrel2	-3.06315	-3.06462	3.33364	2.85066e-13	4.89281e-10
ENSMUSG00000067578.4	228942	Cbln4	-3.05421	-3.11529	-1.83718	6.27357e-05	0.00262003
ENSMUSG00000120041.1	102635943	Gm33152	-3.00114	-3.01707	-0.126451	6.85989e-07	5.55616e-05
ENSMUSG00000027962.15	22329	Vcam1	-2.95813	-2.99566	-1.31542	0.000156279	0.00570899
ENSMUSG00000033834.8	21984	Tpbpa	-2.95777	-2.99529	-1.31524	1.02281e-05	0.000554147
ENSMUSG00000040569.14	208890	Slc26a7	-2.95306	-2.95577	2.33281	1.09321e-11	6.49326e-09
ENSMUSG00000021381.5	12022	Barx1	-2.93537	-2.93751	2.65455	9.52639e-13	1.09125e-09
ENSMUSG00000006649.18	54631	Nphs1	-2.90681	-2.91214	1.31609	7.80579e-10	1.8409e-07
ENSMUSG00000019874.12	12140	Fabp7	-2.89813	-2.89926	3.5418	7.20431e-13	8.88735e-10
ENSMUSG00000061451.14	381199	Tmem151a	-2.85703	-2.85794	3.80611	3.05095e-13	4.89281e-10
ENSMUSG00000048038.9	329366	Ccdc187	-2.82566	-2.82997	1.53984	4.72164e-09	8.32099e-07
ENSMUSG00000044067.8	73010	Gpr22	-2.72447	-2.77184	-1.81929	0.000239985	0.00840316
ENSMUSG00000028031.7	56811	Dkk2	-2.71002	-2.72021	0.2019	1.00231e-07	1.16479e-05
ENSMUSG00000027977.16	83398	Ndst3	-2.63932	-2.64942	0.141964	1.98142e-07	1.96149e-05
ENSMUSG00000029868.15	64177	Trpv6	-2.59095	-2.63334	-1.80255	0.000662693	0.0205961
ENSMUSG00000030762.12	11833	Aqp8	-2.57942	-2.581	2.72767	1.93379e-11	1.06939e-08
ENSMUSG00000029419.9	381353	Ajm1	-2.55374	-2.55642	1.93494	2.38014e-09	4.49062e-07
ENSMUSG00000104252.6	12936	Pcdha4	-2.51999	-2.52175	2.51441	1.56608e-09	3.06282e-07
ENSMUSG00000046793.9	229714	Gpr61	-2.51469	-2.55024	-1.65594	0.000535421	0.0171186
ENSMUSG00000023159.9	114872	Psg29	-2.44044	-2.49717	-2.28131	0.00146715	0.0417916
ENSMUSG00000022103.11	14586	Gfra2	-2.43869	-2.444	0.84	3.55142e-08	4.82013e-06
ENSMUSG00000103255.2	353236	Pcdhac1	-2.39265	-2.40227	-0.0392516	1.76341e-06	0.000121896
ENSMUSG00000053129.6	14842	Gsx1	-2.38127	-2.38265	2.71354	2.24681e-10	6.67261e-08
ENSMUSG00000053310.12	64011	Nrgn	-2.37498	-2.37694	2.1993	5.04291e-10	1.29376e-07
ENSMUSG00000025013.16	24087	Tll2	-2.37088	-2.38511	-0.596546	1.93465e-05	0.000940183
ENSMUSG00000059857.17	80883	Ntng1	-2.36775	-2.37045	1.72602	1.89194e-09	3.61203e-07
ENSMUSG00000112054.2	102636677	Gm33680	-2.35958	-2.37377	-0.607814	7.47441e-05	0.00306566
ENSMUSG00000007944.9	73032	Ttc9b	-2.35951	-2.36207	1.79407	1.58761e-09	3.06753e-07
ENSMUSG00000023873.14	66931	1700010I14Rik	-2.35552	-2.37297	-0.887786	3.06855e-05	0.00142639
ENSMUSG00000067545.4	257938	Or10q3	-2.32748	-2.32858	2.97599	1.08546e-10	3.94821e-08
ENSMUSG00000035566.8	219228	Pcdh17	-2.32457	-2.32772	1.46391	7.04761e-09	1.18971e-06
ENSMUSG00000069049.12	26908	Eif2s3y	-2.31597	-2.3162	5.20462	2.35614e-13	4.89281e-10
ENSMUSG00000027833.17	20429	Shox2	-2.30073	-2.30558	0.820681	1.21038e-07	1.3574e-05
ENSMUSG00000102312.2	192163	Pcdha3	-2.2947	-2.29616	2.53546	7.17734e-10	1.71796e-07
ENSMUSG00000042379.9	71690	Esm1	-2.28368	-2.2866	1.52183	1.61681e-08	2.42324e-06
ENSMUSG00000083418.4	258081	Or8u37-ps1	-2.23862	-2.25087	-0.527694	3.08697e-05	0.0014308
ENSMUSG00000002341.9	13004	Ncan	-2.23271	-2.2328	6.56755	1.31093e-15	7.00779e-12
ENSMUSG00000032500.11	245038	Dclk3	-2.21161	-2.21998	-0.0335665	7.00637e-06	0.000402728
ENSMUSG00000025469.11	17703	Msx3	-2.20714	-2.20737	5.10048	4.44465e-13	6.4799e-10
ENSMUSG00000037579.8	16512	Kcnh3	-2.19624	-2.19959	1.23138	3.31222e-07	2.99379e-05
ENSMUSG00000028965.14	21942	Tnfrsf9	-2.17605	-2.20038	-1.49654	0.000510376	0.0165352
ENSMUSG00000087095.4	329078	Emx2os	-2.16362	-2.16492	2.56402	4.4224e-09	8.02404e-07
ENSMUSG00000019768.17	13982	Esr1	-2.15474	-2.16406	-0.24325	8.47763e-06	0.000472068
ENSMUSG00000061816.16	17901	Myl1	-2.1363	-2.16726	-1.8358	0.00147204	0.0418565
ENSMUSG00000057777.6	23937	Mab21l2	-2.12019	-2.12222	1.8708	5.05001e-09	8.79123e-07
ENSMUSG00000032494.13	21667	Cripto	-2.11756	-2.1382	-1.34322	0.000988038	0.0293973
ENSMUSG00000052581.14	243499	Lrrtm4	-2.11739	-2.12245	0.56782	1.17307e-06	8.66575e-05
ENSMUSG00000040412.18	229722	Elapor1	-2.11311	-2.12075	-0.00661531	3.14242e-05	0.00145231
ENSMUSG00000051323.17	279653	Pcdh19	-2.11069	-2.11083	5.75219	1.58382e-14	4.23328e-11
ENSMUSG00000096010.3	320332	H4c16	-2.09678	-2.10915	-0.687506	0.000237589	0.00833744
ENSMUSG00000052353.14	80982	Cemip	-2.09573	-2.09799	1.69052	4.07277e-08	5.40042e-06
ENSMUSG00000021490.12	20505	Slc34a1	-2.0904	-2.11728	-1.70357	0.000802329	0.0243337
ENSMUSG00000051851.6	72865	Rtl8c	-2.0776	-2.09147	-0.861488	0.000206519	0.00731112
ENSMUSG00000032297.12	76183	Celf6	-2.0673	-2.06994	1.44079	2.27155e-07	2.18137e-05
ENSMUSG00000031636.8	53318	Pdlim3	-2.06599	-2.0673	2.43234	1.43305e-09	2.9091e-07
ENSMUSG00000107479.2	72484	2610300M13Rik	-2.04619	-2.06146	-1.02132	0.000786657	0.0239473
ENSMUSG00000113387.2	102633758	Gm31508	-2.03804	-2.05062	-0.768744	0.000882095	0.0264909
ENSMUSG00000060882.6	16508	Kcnd2	-2.02105	-2.02504	0.799787	4.36326e-07	3.76202e-05
ENSMUSG00000108077.2	70753	6330415B21Rik	-2.01301	-2.02268	-0.44099	6.03952e-05	0.00254215
ENSMUSG00000010086.18	22671	Rnf112	-2.00423	-2.0051	2.96401	5.08243e-10	1.29376e-07
ENSMUSG00000041559.8	14264	Fmod	-1.99968	-2.00513	0.340865	9.07558e-06	0.000501879
ENSMUSG00000050761.5	14724	Gp1bb	-1.99907	-2.00072	2.03816	7.71997e-07	6.12897e-05
ENSMUSG00000039372.6	381270	Marchf4	-1.99826	-1.99891	3.36845	4.42743e-11	2.08831e-08
ENSMUSG00000035355.16	380728	Kcnh4	-1.98385	-1.98455	3.26577	3.90458e-10	1.04363e-07
ENSMUSG00000025422.11	216439	Agap2	-1.97446	-1.97481	4.23337	4.6386e-12	3.54234e-09
ENSMUSG00000097209.3	105975	AU022754	-1.95176	-1.95853	-0.0144296	5.30082e-05	0.00227297
ENSMUSG00000018845.15	217012	Unc45b	-1.94754	-1.95242	0.435094	1.0109e-05	0.000549551
ENSMUSG00000026735.3	19213	Ptf1a	-1.94357	-1.94495	2.22987	4.13565e-08	5.40042e-06
ENSMUSG00000006200.4	19202	Rhox6	-1.94043	-1.95201	-0.761502	0.00068236	0.0211255
ENSMUSG00000000120.7	18053	Ngfr	-1.9386	-1.93898	4.06993	6.8567e-11	2.83756e-08
ENSMUSG00000041324.15	16323	Inhba	-1.93178	-1.94911	-1.30401	0.000969194	0.0288903
ENSMUSG00000048617.17	234542	Rtbdn	-1.92277	-1.92649	0.788988	7.88922e-06	0.000441229
ENSMUSG00000030406.8	381853	Gipr	-1.92223	-1.92603	0.764118	4.32752e-06	0.000266925
ENSMUSG00000040389.16	99512	Wdr47	-1.91637	-1.9165	5.62863	2.17048e-12	1.93378e-09
ENSMUSG00000034958.12	16467	Atcay	-1.91502	-1.91546	3.84187	2.1742e-10	6.5788e-08
ENSMUSG00000037126.17	73728	Psd	-1.90675	-1.90698	4.79069	2.22671e-11	1.19032e-08
ENSMUSG00000020077.15	19073	Srgn	-1.89914	-1.89941	4.56175	7.5869e-12	5.06963e-09
ENSMUSG00000024873.8	12794	Cnih2	-1.89504	-1.89534	4.39877	4.25142e-11	2.06606e-08
ENSMUSG00000054976.15	241134	Nyap2	-1.89076	-1.90451	-1.04117	0.000693004	0.0213315
ENSMUSG00000061911.16	17933	Myt1l	-1.88063	-1.88167	2.55761	1.48994e-08	2.27564e-06
ENSMUSG00000053117.13	107376	E330013P04Rik	-1.87359	-1.87518	1.94349	1.61072e-07	1.69942e-05
ENSMUSG00000104148.6	353234	Pcdha2	-1.87332	-1.87681	0.817914	5.25267e-05	0.00226755
ENSMUSG00000057098.15	13591	Ebf1	-1.87112	-1.87139	4.52607	4.78337e-11	2.19174e-08
ENSMUSG00000026247.14	13599	Ecel1	-1.85796	-1.85824	4.43172	2.15379e-10	6.5788e-08
ENSMUSG00000053825.16	327814	Ppfia2	-1.84602	-1.85402	-0.364098	0.000262343	0.00908681
ENSMUSG00000066652.6	320202	Lefty2	-1.84271	-1.85266	-0.660173	0.000330402	0.0112212
ENSMUSG00000005503.9	14028	Evx1	-1.84161	-1.8438	1.44643	3.2507e-07	2.97894e-05
ENSMUSG00000051022.8	15476	Hs3st1	-1.8396	-1.84069	2.4598	1.46546e-08	2.25977e-06
ENSMUSG00000029546.13	22255	Uncx	-1.83896	-1.83911	5.24803	5.99302e-11	2.66972e-08
ENSMUSG00000109564.2	73732	Muc16	-1.8374	-1.83868	2.22402	4.67377e-07	3.96578e-05
ENSMUSG00000004872.16	18505	Pax3	-1.83124	-1.83136	5.59442	4.62271e-12	3.54234e-09
ENSMUSG00000025946.14	213527	Pth2r	-1.81891	-1.8324	-1.09272	0.00116697	0.0339033
ENSMUSG00000033981.15	14800	Gria2	-1.81877	-1.81918	3.85013	2.3585e-10	6.87695e-08
ENSMUSG00000044361.17	271278	BC024139	-1.81793	-1.81859	3.13212	1.40585e-07	1.54422e-05
ENSMUSG00000001123.16	16859	Lgals9	-1.80376	-1.80744	0.671634	7.12778e-05	0.00293852
ENSMUSG00000022382.16	22422	Wnt7b	-1.80284	-1.803	5.14913	1.30064e-06	9.39564e-05
ENSMUSG00000045246.13	66733	Kcng4	-1.7766	-1.78351	-0.237878	0.000535858	0.0171186
ENSMUSG00000001930.18	22371	Vwf	-1.77609	-1.77806	1.52906	6.69922e-07	5.5095e-05
ENSMUSG00000111063.3	666257	Zfp660	-1.77481	-1.77588	2.40013	2.63963e-08	3.74617e-06
ENSMUSG00000049336.17	23964	Tenm2	-1.77221	-1.77317	2.54192	1.47191e-07	1.57367e-05
ENSMUSG00000045903.10	225872	Npas4	-1.7672	-1.76954	1.26985	1.69963e-06	0.000117996
ENSMUSG00000012017.5	224024	Scarf2	-1.75599	-1.75618	4.84599	2.92201e-10	8.3679e-08
ENSMUSG00000022044.15	56471	Stmn4	-1.75142	-1.7518	3.85115	6.49105e-09	1.10742e-06
ENSMUSG00000014776.8	78688	Nol3	-1.75042	-1.7515	2.36081	8.0623e-07	6.33799e-05
ENSMUSG00000047085.15	272381	Lrrc4b	-1.74759	-1.74772	5.37979	7.87818e-11	3.15856e-08
ENSMUSG00000051111.17	75209	Sv2c	-1.73493	-1.74022	0.0876154	0.00151324	0.0427045
ENSMUSG00000068457.15	22290	Uty	-1.73409	-1.73468	3.21714	4.60358e-09	8.20306e-07
ENSMUSG00000000263.16	14654	Glra1	-1.73395	-1.73466	2.93485	3.32291e-07	2.99379e-05
ENSMUSG00000067889.8	20743	Sptbn2	-1.73368	-1.7337	7.77919	1.78634e-12	1.68515e-09
ENSMUSG00000038486.10	64051	Sv2a	-1.73132	-1.73142	5.75275	1.56994e-11	8.99182e-09
ENSMUSG00000055421.9	211712	Pcdh9	-1.7257	-1.72923	0.640735	7.09039e-05	0.00293063
ENSMUSG00000046613.20	328643	Vwa5b2	-1.72212	-1.72289	2.82926	9.58799e-08	1.13061e-05
ENSMUSG00000063488.7	382118	Zkscan7	-1.7219	-1.72361	1.66477	2.80281e-05	0.00131046
ENSMUSG00000036306.14	211134	Lzts1	-1.72169	-1.72188	4.86192	4.24684e-11	2.06606e-08
ENSMUSG00000022037.16	12759	Clu	-1.71757	-1.71762	6.87328	8.67538e-12	5.35104e-09
ENSMUSG00000020135.14	23805	Apc2	-1.70784	-1.70788	6.97774	7.11289e-12	5.06963e-09
ENSMUSG00000022887.10	17174	Masp1	-1.70641	-1.70768	2.08167	5.29021e-07	4.42862e-05
ENSMUSG00000033967.5	381845	Rnf225	-1.70306	-1.70691	0.490378	0.000598717	0.0187532
ENSMUSG00000025738.9	214931	Fbxl16	-1.70082	-1.70104	4.61711	9.77841e-11	3.73372e-08
ENSMUSG00000032281.12	94180	Acsbg1	-1.69552	-1.70121	-0.0565114	0.000502137	0.0163342
ENSMUSG00000027603.16	207182	Ggt7	-1.69454	-1.69491	3.84505	8.1783e-10	1.9008e-07
ENSMUSG00000038777.20	20360	Sema6c	-1.69319	-1.69322	7.56726	1.15694e-10	3.99719e-08
ENSMUSG00000021301.10	94253	Hecw1	-1.69103	-1.69177	2.83593	1.08616e-07	1.25315e-05
ENSMUSG00000028128.14	14066	F3	-1.68319	-1.68352	3.97359	8.48021e-10	1.94282e-07
ENSMUSG00000035228.16	232821	Ccdc106	-1.67794	-1.67958	1.67617	1.16886e-05	0.00061661
ENSMUSG00000038704.13	68352	Aspdh	-1.67507	-1.68087	-0.115648	0.000872845	0.0262623
ENSMUSG00000103092.2	12941	Pcdha5	-1.67333	-1.67485	1.78544	3.76274e-06	0.000235715
ENSMUSG00000026109.15	56363	Tmeff2	-1.66959	-1.67036	2.73454	1.3337e-07	1.47935e-05
ENSMUSG00000062170.13	207854	Fmr1nb	-1.66239	-1.66582	0.606257	6.56388e-05	0.00273416
ENSMUSG00000045657.4	93881	Pcdhb10	-1.65736	-1.65934	1.38016	2.15048e-05	0.00103255
ENSMUSG00000030428.17	57776	Ttyh1	-1.6564	-1.65657	4.93219	9.15902e-10	2.0121e-07
ENSMUSG00000028125.15	11304	Abca4	-1.65528	-1.65749	1.21981	5.88272e-05	0.00248266
ENSMUSG00000027985.15	16842	Lef1	-1.65049	-1.65114	2.97008	2.13732e-07	2.09002e-05
ENSMUSG00000064354.1	17709	COX2	-1.6494	-1.6494	12.1209	0.000164128	0.0059282
ENSMUSG00000059974.11	235106	Ntm	-1.64815	-1.64915	2.35226	4.85128e-06	0.000294697
ENSMUSG00002076161.1	19817	Rn7sk	-1.64482	-1.64507	4.31996	9.15433e-05	0.00362489
ENSMUSG00000027584.18	18389	Oprl1	-1.64053	-1.64172	2.08773	1.14189e-05	0.000606374
ENSMUSG00000109321.2	320026	A330076H08Rik	-1.63332	-1.63678	0.557398	0.000548108	0.0174405
ENSMUSG00000024136.15	66705	Dnase1l2	-1.62337	-1.62438	2.31103	5.60751e-06	0.000335551
ENSMUSG00000121914.1	20905	Sts	-1.61918	-1.61989	2.80801	6.29101e-06	0.000368208
ENSMUSG00000029661.17	12843	Col1a2	-1.61743	-1.6176	4.89113	5.67622e-10	1.42234e-07
ENSMUSG00000021904.7	218877	Sema3g	-1.6109	-1.61345	0.968641	9.74477e-05	0.00381163
ENSMUSG00000046709.20	26414	Mapk10	-1.6077	-1.6081	3.63598	3.5767e-08	4.82013e-06
ENSMUSG00000058966.14	68952	Tlcd3b	-1.59878	-1.59892	5.13662	1.07983e-10	3.94821e-08
ENSMUSG00000097683.4	102639186	Gm26644	-1.59352	-1.59407	3.16219	1.10918e-07	1.27056e-05
ENSMUSG00000041730.15	107751	Drgx	-1.58185	-1.58416	1.06704	6.23246e-05	0.00260966
ENSMUSG00000034059.15	241525	Ypel4	-1.5809	-1.58125	3.76653	4.29138e-07	3.72005e-05
ENSMUSG00000015476.7	260297	Prrt1	-1.58087	-1.58375	0.754309	0.000133419	0.00496436
ENSMUSG00000056185.6	225861	Snx32	-1.58078	-1.58092	5.08804	1.10787e-10	3.94821e-08
ENSMUSG00000053693.17	56527	Mast1	-1.5799	-1.57998	5.83898	8.75036e-10	1.97647e-07
ENSMUSG00000027249.16	14061	F2	-1.57604	-1.5784	1.0365	8.49045e-05	0.00340403
ENSMUSG00000016349.11	13628	Eef1a2	-1.56368	-1.56414	3.35834	1.27729e-06	9.26876e-05
ENSMUSG00000032128.16	19649	Robo3	-1.56268	-1.56268	9.77381	6.9006e-11	2.83756e-08
ENSMUSG00000029595.10	16873	Lhx5	-1.56256	-1.56264	5.76234	1.35054e-10	4.5122e-08
ENSMUSG00000086126.2	70593	Evx1os	-1.56234	-1.56721	-0.000604298	0.0010509	0.0308668
ENSMUSG00000061603.9	238161	Akap6	-1.54449	-1.54471	4.43921	5.17732e-08	6.53769e-06
ENSMUSG00000048385.11	170729	Scrt1	-1.54021	-1.54024	7.33813	3.19564e-10	8.83595e-08
ENSMUSG00000121301.1	100417675	Nlrp5-ps	-1.53626	-1.53807	1.36796	9.02679e-05	0.00358323
ENSMUSG00000030223.15	19277	Ptpro	-1.53492	-1.53539	3.29058	2.20723e-07	2.13237e-05
ENSMUSG00000103088.2	93703	Pcdhgb6	-1.53418	-1.53459	3.50696	2.09101e-06	0.000141492
ENSMUSG00000109394.3	319893	A230057D06Rik	-1.53268	-1.53376	2.08916	1.30387e-05	0.000670199
ENSMUSG00000041073.11	192950	Nacad	-1.52392	-1.52405	5.17585	6.50461e-10	1.58052e-07
ENSMUSG00000070866.5	241514	Zfp804a	-1.52046	-1.52288	0.922088	0.000254147	0.00884114
ENSMUSG00000060780.3	74342	Lrrtm1	-1.51709	-1.51778	2.71214	4.10173e-06	0.000253975
ENSMUSG00000029070.10	74761	Mxra8	-1.51146	-1.5116	5.00072	1.12583e-09	2.34479e-07
ENSMUSG00000025735.14	214951	Rhbdl1	-1.50572	-1.50621	3.18031	1.11118e-05	0.000592024
ENSMUSG00000006651.9	11803	Aplp1	-1.50159	-1.50162	7.29811	4.20125e-10	1.10452e-07
ENSMUSG00000019464.7	19216	Ptger1	-1.50128	-1.50289	1.48119	0.000160101	0.00582532
ENSMUSG00000043313.7	93890	Pcdhb19	-1.50066	-1.5013	2.80834	5.3398e-06	0.000321934
ENSMUSG00000032036.16	67703	Kirrel3	-1.49467	-1.49651	1.2844	0.00102349	0.0302279
ENSMUSG00000032593.6	320844	Amigo3	-1.49148	-1.49368	1.02827	0.00069028	0.0212885
ENSMUSG00000046191.8	93891	Pcdhb20	-1.48563	-1.48606	3.3301	2.38166e-07	2.24675e-05
ENSMUSG00000033061.16	19711	Resp18	-1.48536	-1.48582	3.25927	2.99927e-07	2.76433e-05
ENSMUSG00000035864.15	20979	Syt1	-1.48389	-1.48414	4.10691	1.64592e-07	1.71401e-05
ENSMUSG00000029712.15	83766	Actl6b	-1.48122	-1.48163	3.42348	1.13676e-06	8.47917e-05
ENSMUSG00000003279.18	224997	Dlgap1	-1.47283	-1.47388	2.06104	1.07722e-05	0.000579713
ENSMUSG00000047658.7	545276	Gal3st3	-1.47274	-1.47301	3.98158	9.97307e-08	1.16479e-05
ENSMUSG00000033721.17	57257	Vav3	-1.46915	-1.4693	4.9237	2.78365e-08	3.88186e-06
ENSMUSG00000097023.10	101694	Mir9-3hg	-1.46639	-1.46644	6.65726	1.08682e-09	2.29334e-07
ENSMUSG00000024036.17	224674	Slc37a1	-1.46626	-1.46638	5.20193	1.42111e-08	2.23435e-06
ENSMUSG00000055761.15	269513	Nkain3	-1.45346	-1.45528	1.2508	0.000464805	0.0152124
ENSMUSG00000035298.9	72184	Klhl35	-1.45211	-1.45225	4.86883	1.17798e-06	8.66575e-05
ENSMUSG00000045518.9	246086	Onecut3	-1.45138	-1.45237	2.10378	5.77931e-05	0.00245192
ENSMUSG00000044022.6	93892	Pcdhb21	-1.45012	-1.4513	1.86337	0.000526498	0.0169547
ENSMUSG00000001119.8	12833	Col6a1	-1.44985	-1.45041	2.93277	9.36309e-05	0.00368933
ENSMUSG00000024164.16	12266	C3	-1.44765	-1.45046	0.628039	0.00163798	0.0457635
ENSMUSG00000092341.6	72289	Malat1	-1.44639	-1.4464	10.7784	8.69184e-09	1.43702e-06
ENSMUSG00000042532.15	71146	Golga7b	-1.44214	-1.44325	1.94214	5.38271e-05	0.00230193
ENSMUSG00000044303.7	12578	Cdkn2a	-1.44184	-1.44206	4.30763	7.89629e-06	0.000441229
ENSMUSG00000042078.15	68666	Svop	-1.44163	-1.44182	4.51642	2.70728e-08	3.80848e-06
ENSMUSG00000029123.9	64293	Stk32b	-1.43717	-1.4387	1.47274	0.000445961	0.0147158
ENSMUSG00000003273.15	12348	Car11	-1.43411	-1.43441	3.80841	2.66928e-07	2.47441e-05
ENSMUSG00000043969.5	13797	Emx2	-1.43348	-1.43375	3.93746	9.48821e-06	0.000522895
ENSMUSG00000073787.5	100126795	Gm10575	-1.42655	-1.42722	2.63374	1.79647e-05	0.000889197
ENSMUSG00000118506.3	73545	Cfap141	-1.4199	-1.42089	2.07015	0.000865375	0.0260865
ENSMUSG00000000632.14	20370	Sez6	-1.41834	-1.41891	2.88396	7.04127e-06	0.000403289
ENSMUSG00000078350.12	68859	Smim1	-1.41774	-1.41845	2.56765	4.36211e-05	0.0019432
ENSMUSG00000045174.11	211383	Amer3	-1.41348	-1.41423	2.46208	1.90241e-05	0.000930153
ENSMUSG00000024137.10	13560	E4f1	-1.41258	-1.41287	3.82686	1.48807e-06	0.000105594
ENSMUSG00000021700.11	67295	Rab3c	-1.41246	-1.41271	4.06027	5.06846e-07	4.27805e-05
ENSMUSG00000026156.9	280645	B3gat2	-1.40913	-1.41003	2.20654	0.000106554	0.00413756
ENSMUSG00000007594.11	330790	Hapln4	-1.40797	-1.40851	2.94116	5.86194e-05	0.00248042
ENSMUSG00000043843.18	330485	Tmem145	-1.39939	-1.39953	4.87259	8.30677e-07	6.43554e-05
ENSMUSG00000040441.13	216441	Slc26a10	-1.39347	-1.39437	2.1846	6.13851e-05	0.00257705
ENSMUSG00000027950.8	11444	Chrnb2	-1.39319	-1.39331	5.11503	5.02849e-08	6.40014e-06
ENSMUSG00000056073.17	14806	Grik2	-1.38477	-1.38552	2.43014	7.75659e-05	0.00315717
ENSMUSG00000073591.5	93893	Pcdhb22	-1.38454	-1.38477	4.13195	1.77001e-07	1.8196e-05
ENSMUSG00000024901.16	240518	Peli3	-1.38034	-1.38124	2.16205	0.000344496	0.0116065
ENSMUSG00000029596.14	257635	Sdsl	-1.37762	-1.37861	2.01337	0.00066724	0.0206973
ENSMUSG00000097248.11	100040294	Gm2694	-1.37525	-1.37614	2.16774	0.000127428	0.00478407
ENSMUSG00000053550.14	232813	Shisa7	-1.37523	-1.37532	5.43172	4.49972e-07	3.85893e-05
ENSMUSG00000022665.16	67896	Ccdc80	-1.37295	-1.37381	2.21463	9.60484e-05	0.00376608
ENSMUSG00000091712.3	665119	Sec14l5	-1.37114	-1.37159	3.12897	4.57927e-06	0.000281371
ENSMUSG00000021611.10	21752	Tert	-1.37099	-1.37228	1.6338	0.000300637	0.0103019
ENSMUSG00000024937.16	114601	Ehbp1l1	-1.37019	-1.37038	4.34832	1.24136e-06	9.04894e-05
ENSMUSG00000042429.10	11539	Adora1	-1.36738	-1.36817	2.33744	5.61313e-05	0.00239409
ENSMUSG00000005268.21	19116	Prlr	-1.36676	-1.36863	1.09222	0.00108092	0.0316326
ENSMUSG00000037578.5	329064	Pkd2l1	-1.36591	-1.3669	2.00666	0.000419015	0.0138838
ENSMUSG00000021953.15	58865	Tdh	-1.36505	-1.36532	3.85715	8.21454e-07	6.39498e-05
ENSMUSG00000004110.19	12290	Cacna1e	-1.36103	-1.36311	0.93511	0.00171714	0.0476432
ENSMUSG00000109179.3	102638882	Wdr97	-1.35931	-1.35985	2.85922	1.85494e-05	0.000909715
ENSMUSG00000063681.15	170788	Crb1	-1.35775	-1.35814	3.33746	1.10776e-05	0.000592024
ENSMUSG00000024268.17	108013	Celf4	-1.35513	-1.35519	6.02514	1.06128e-08	1.68512e-06
ENSMUSG00000036151.16	107770	Tm6sf2	-1.35428	-1.35498	2.49472	8.16332e-05	0.00330594
ENSMUSG00000046312.5	329828	Myorg	-1.35296	-1.35319	4.11744	3.08419e-06	0.000196275
ENSMUSG00000052133.17	20357	Sema5b	-1.35267	-1.35273	6.19324	7.16267e-08	8.76853e-06
ENSMUSG00000039037.6	26938	St6galnac5	-1.35237	-1.35297	2.71085	0.000472448	0.0153997
ENSMUSG00000030077.12	12661	Chl1	-1.34827	-1.34853	3.92895	1.25788e-05	0.000650729
ENSMUSG00000015599.10	106763	Ttbk1	-1.34476	-1.34484	5.65211	2.06908e-07	2.0357e-05
ENSMUSG00000031970.18	72185	Dbndd1	-1.34464	-1.34482	4.45258	6.57707e-06	0.000382161
ENSMUSG00000048027.10	68799	Rgmb	-1.33245	-1.33247	7.41577	9.49312e-09	1.53779e-06
ENSMUSG00000024965.10	108101	Fermt3	-1.32478	-1.3253	2.86035	0.000180643	0.00649545
ENSMUSG00000024738.7	58803	Pga5	-1.32295	-1.32339	3.11884	0.00014711	0.00541101
ENSMUSG00000002908.19	84036	Kcnn1	-1.31918	-1.31924	5.96681	5.39522e-08	6.75961e-06
ENSMUSG00000098649.4	102634302	Lhx5as1	-1.31827	-1.31887	2.63542	0.000335593	0.0113303
ENSMUSG00000024140.11	13819	Epas1	-1.31736	-1.31761	3.91109	3.38601e-06	0.000213785
ENSMUSG00000029033.17	140500	Acap3	-1.31458	-1.31463	6.1873	1.20243e-07	1.3574e-05
ENSMUSG00000018411.18	17762	Mapt	-1.31339	-1.31345	6.00611	4.38056e-08	5.66541e-06
ENSMUSG00000027581.13	20262	Stmn3	-1.31248	-1.31256	5.68837	3.39251e-05	0.00155002
ENSMUSG00000047261.10	14432	Gap43	-1.31128	-1.31132	6.90388	4.02442e-07	3.54614e-05
ENSMUSG00000024909.16	58859	Efemp2	-1.30844	-1.30855	4.9947	3.7964e-07	3.3637e-05
ENSMUSG00000048100.14	99730	Taf13	-1.30815	-1.30826	5.09249	2.95201e-06	0.000188611
ENSMUSG00000026787.4	14417	Gad2	-1.30632	-1.30662	3.6471	2.82354e-05	0.00131631
ENSMUSG00000031824.16	234797	6430548M08Rik	-1.30492	-1.3051	4.31581	2.4935e-06	0.000163887
ENSMUSG00000021643.16	20365	Serf1	-1.30371	-1.30392	4.1256	3.15242e-06	0.000199824
ENSMUSG00000030000.11	11519	Add2	-1.30326	-1.30331	6.27667	1.46257e-07	1.57367e-05
ENSMUSG00000024330.18	12815	Col11a2	-1.3029	-1.30296	5.82918	8.5777e-06	0.000475988
ENSMUSG00000038528.16	215928	Mfsd4b5	-1.30213	-1.30262	2.93327	0.000470267	0.0153598
ENSMUSG00000031654.17	12404	Cbln1	-1.2994	-1.29998	2.69067	0.00135684	0.038926
ENSMUSG00000020882.19	12295	Cacnb1	-1.29656	-1.29664	5.57219	2.17185e-07	2.11091e-05
ENSMUSG00000021647.8	27220	Cartpt	-1.29504	-1.29553	2.92156	0.000163217	0.00590859
ENSMUSG00000075590.5	223649	Nrbp2	-1.29475	-1.29485	5.23946	1.77793e-06	0.000122372
ENSMUSG00000052504.8	13837	Epha3	-1.29469	-1.29477	5.65938	6.68951e-07	5.5095e-05
ENSMUSG00000054793.9	260299	Cadm4	-1.29368	-1.29372	6.54431	1.59335e-06	0.000112072
ENSMUSG00000046761.14	105732	Fam83h	-1.29351	-1.29363	4.92062	1.55333e-06	0.000109739
ENSMUSG00000057182.17	20269	Scn3a	-1.29269	-1.29285	4.51935	1.39101e-05	0.000708178
ENSMUSG00000039542.17	17967	Ncam1	-1.29261	-1.29264	7.36627	9.5753e-08	1.13061e-05
ENSMUSG00000068732.6	67495	Tmem167b	-1.29195	-1.29204	5.36726	7.56178e-07	6.03325e-05
ENSMUSG00000024777.11	225849	Ppp2r5b	-1.28762	-1.28768	5.84238	1.33757e-07	1.47935e-05
ENSMUSG00000025075.15	226243	Habp2	-1.28753	-1.28811	2.67548	0.000330962	0.0112212
ENSMUSG00000042109.9	105859	Csdc2	-1.27976	-1.27995	4.25137	2.09303e-05	0.00100799
ENSMUSG00000033152.14	319655	Podxl2	-1.27888	-1.27892	6.7345	6.20683e-06	0.000364611
ENSMUSG00000044117.13	67254	Bmerb1	-1.27792	-1.27843	2.84686	0.00016019	0.00582532
ENSMUSG00000034616.18	245857	Ssh3	-1.27538	-1.27551	4.84278	1.31408e-06	9.45014e-05
ENSMUSG00000022440.10	72709	C1qtnf6	-1.27456	-1.27507	2.82655	0.000378128	0.0126334
ENSMUSG00000030302.18	11941	Atp2b2	-1.27176	-1.27241	2.48107	0.000928629	0.0277844
ENSMUSG00000010505.17	17932	Myt1	-1.27036	-1.27041	5.98752	1.06266e-06	7.96347e-05
ENSMUSG00000040478.15	230025	Prdm13	-1.26596	-1.26611	4.61609	1.48559e-05	0.000751557
ENSMUSG00000062044.17	381983	Lmtk3	-1.26449	-1.26451	7.54537	6.76798e-07	5.50955e-05
ENSMUSG00000003410.9	15571	Elavl3	-1.26429	-1.2643	8.41479	3.42875e-07	3.07189e-05
ENSMUSG00000032625.15	330267	Thsd7a	-1.26082	-1.26095	4.78326	2.3256e-05	0.00110999
ENSMUSG00000049288.5	280411	Lix1l	-1.25672	-1.25676	6.536	1.6573e-07	1.71472e-05
ENSMUSG00000024871.12	60425	Doc2g	-1.25247	-1.25266	4.26748	0.00013794	0.00512071
ENSMUSG00000022208.13	319984	Jph4	-1.24397	-1.24455	2.60893	0.0014181	0.0404662
ENSMUSG00000042401.9	72832	Crtac1	-1.24188	-1.24202	4.66678	0.000709966	0.02177
ENSMUSG00000024076.11	74199	Vit	-1.24025	-1.24037	4.8033	1.1983e-05	0.000628011
ENSMUSG00000028439.15	71901	Fam219a	-1.23842	-1.23851	5.25962	2.6224e-06	0.000171655
ENSMUSG00000029673.20	319974	Auts2	-1.23581	-1.23584	6.73644	1.41203e-06	0.000100643
ENSMUSG00000008496.20	18987	Pou2f2	-1.23429	-1.2343	8.35426	2.39455e-06	0.000158031
ENSMUSG00000042766.18	360213	Trim46	-1.23087	-1.23104	4.35653	3.25385e-05	0.00149751
ENSMUSG00000072647.7	280668	Adam1a	-1.23054	-1.2312	2.39408	0.00151518	0.0427045
ENSMUSG00000027881.15	66921	Prpf38b	-1.22908	-1.2291	7.57286	6.11748e-06	0.000363356
ENSMUSG00000020019.5	57764	Ntn4	-1.22571	-1.22594	3.92572	0.000249575	0.00870096
ENSMUSG00000000861.16	14025	Bcl11a	-1.22452	-1.2246	5.37202	2.04436e-05	0.000987513
ENSMUSG00000016346.19	16536	Kcnq2	-1.22221	-1.22229	5.39074	2.51703e-05	0.00119425
ENSMUSG00000005986.17	68423	Ankrd13d	-1.21995	-1.22018	3.95609	0.000191198	0.00682903
ENSMUSG00000010066.17	56808	Cacna2d2	-1.21711	-1.21717	5.87247	8.32605e-05	0.0033549
ENSMUSG00000042751.15	226518	Nmnat2	-1.21672	-1.217	3.6223	0.00053262	0.0170909
ENSMUSG00000094910.2	268595	D430019H16Rik	-1.2163	-1.21637	5.64379	4.81049e-06	0.00029333
ENSMUSG00000066800.12	24014	Rnasel	-1.21534	-1.21544	5.05336	0.000139491	0.00516633
ENSMUSG00000024736.16	98170	Tmem132a	-1.21267	-1.21268	8.71022	1.67501e-05	0.000834226
ENSMUSG00000029151.15	22784	Slc30a3	-1.21215	-1.21225	5.00473	0.000267198	0.00921518
ENSMUSG00000039860.20	58212	Srrm3	-1.21166	-1.21175	5.26328	7.4244e-06	0.000423719
ENSMUSG00000022054.12	18040	Nefm	-1.20627	-1.20628	8.45937	5.49992e-06	0.000330346
ENSMUSG00000056824.16	381405	Zfp663	-1.20602	-1.20644	3.02371	0.00107981	0.0316326
ENSMUSG00000040907.16	232975	Atp1a3	-1.20212	-1.20222	5.0792	3.90085e-05	0.00174256
ENSMUSG00000035835.15	216152	Plppr3	-1.19906	-1.19908	8.26697	1.07407e-05	0.000579713
ENSMUSG00000021010.10	27386	Npas3	-1.19306	-1.19326	4.10806	0.000653888	0.020362
ENSMUSG00000036913.16	330863	Trim67	-1.19156	-1.19165	5.12957	4.4439e-05	0.00197415
ENSMUSG00000063415.13	232174	Cyp26b1	-1.19011	-1.19011	10.1491	1.83737e-05	0.000903864
ENSMUSG00000036036.16	22715	Zfp57	-1.18797	-1.188	6.81226	7.87559e-06	0.000441229
ENSMUSG00000038453.18	56013	Srcin1	-1.18253	-1.18258	6.017	1.5345e-05	0.000771434
ENSMUSG00000027070.15	14725	Lrp2	-1.17949	-1.17958	5.24215	0.000590134	0.0185568
ENSMUSG00000025212.18	94280	Sfxn3	-1.17799	-1.17807	5.39744	5.06438e-05	0.002207
ENSMUSG00000042873.12	269788	Lhfpl4	-1.17716	-1.17726	5.02137	0.000356137	0.0119485
ENSMUSG00000072770.10	54137	Acrbp	-1.17392	-1.17406	4.5157	0.000554927	0.0176225
ENSMUSG00000030376.9	110891	Slc8a2	-1.17242	-1.17257	4.43532	0.000222691	0.0078318
ENSMUSG00000048895.14	12569	Cdk5r1	-1.1719	-1.17201	4.96463	0.000220588	0.00777489
ENSMUSG00000098912.9	319830	1500004A13Rik	-1.16682	-1.16691	5.21557	0.000108937	0.00419956
ENSMUSG00000028977.18	69743	Casz1	-1.15779	-1.15786	5.5515	0.000110466	0.00422801
ENSMUSG00000066392.13	18191	Nrxn3	-1.15617	-1.15626	5.23267	0.00032669	0.0111471
ENSMUSG00000053646.14	235611	Plxnb1	-1.15569	-1.15571	7.81884	0.000114284	0.00434307
ENSMUSG00000030351.6	68498	Tspan11	-1.14902	-1.14925	3.83438	0.00161596	0.0452271
ENSMUSG00000024799.17	73166	Tm7sf2	-1.14704	-1.14712	5.29364	0.00154144	0.0432927
ENSMUSG00000053192.10	56772	Mllt11	-1.14322	-1.14325	6.44302	0.000454261	0.0149282
ENSMUSG00000015094.17	18146	Npdc1	-1.14246	-1.14248	7.26467	0.00069515	0.0213566
ENSMUSG00000031391.19	16728	L1cam	-1.13298	-1.13302	6.37918	0.00164324	0.0458306
ENSMUSG00000037887.12	18218	Dusp8	-1.12085	-1.1209	5.98937	0.00104762	0.0308269
ENSMUSG00000036061.11	71726	Smug1	-1.10543	-1.10544	7.97283	0.000802677	0.0243337

## Sheet: Setd2-KO NP signature genes
ENSEMBL	EntrezGene	Symbol	logFC	unshrunk.logFC	logCPM	PValue	FDR
ENSMUSG00000069307.8	665596	H2bc23	7.124	1.44269e+08	-2.15914	1.00411e-05	0.000548423
ENSMUSG00000086503.5	213742	Xist	5.17021	5.17536	3.70597	3.87003e-16	3.10318e-12
ENSMUSG00000001496.16	21869	Nkx2-1	3.87675	3.89378	0.742173	1.01726e-09	2.20457e-07
ENSMUSG00000069305.4	319161	H4c18	3.87654	3.97344	-1.5759	4.91396e-05	0.00215315
ENSMUSG00000058669.8	18094	Nkx2-9	3.86937	3.88022	1.36296	8.54079e-11	3.3407e-08
ENSMUSG00000052485.8	380863	Tmem171	3.52008	3.59634	-1.59964	3.34466e-05	0.00153252
ENSMUSG00000027568.10	18216	Ntsr1	3.4577	3.49962	-0.892695	1.20463e-06	8.8213e-05
ENSMUSG00000005493.16	55993	Msh4	3.37325	3.40035	-0.390038	2.64154e-07	2.46293e-05
ENSMUSG00000051490.4	14237	Foxd4	3.29554	3.30163	1.60351	2.0534e-10	6.5788e-08
ENSMUSG00000029371.8	20311	Cxcl5	3.25845	3.27324	0.32297	2.92895e-06	0.000187886
ENSMUSG00000002992.18	11813	Apoc2	3.19308	3.23416	-1.11714	2.43252e-05	0.00115758
ENSMUSG00000082746.2	30964	Rps12-ps1	3.13308	3.17067	-1.05519	6.57027e-06	0.000382161
ENSMUSG00000085715.3	22097	Tsix	3.10944	3.11253	2.37718	2.57369e-12	2.17233e-09
ENSMUSG00000073010.10	331493	Gm5127	3.0136	3.0689	-1.65863	0.000127406	0.00478407
ENSMUSG00000029755.11	13395	Dlx5	2.93239	2.943	0.460634	2.44849e-08	3.53751e-06
ENSMUSG00000040629.9	98558	Mael	2.92691	2.93681	0.553499	8.85012e-09	1.44826e-06
ENSMUSG00000021702.8	21828	Thbs4	2.87841	2.89143	0.122322	1.45511e-07	1.57367e-05
ENSMUSG00000031271.15	331535	Serpina7	2.85455	2.88041	-0.831073	2.21123e-06	0.000147756
ENSMUSG00000048387.9	23967	Osr1	2.85041	2.85176	3.2867	7.48999e-12	5.06963e-09
ENSMUSG00000038193.5	15111	Hand2	2.82964	2.8309	3.3653	2.63372e-13	4.89281e-10
ENSMUSG00000004038.10	14864	Gstm3	2.79353	2.84166	-1.68875	0.000524555	0.0169547
ENSMUSG00000054932.7	11576	Afp	2.7765	2.77759	3.52646	1.71137e-12	1.68515e-09
ENSMUSG00000060499.8	238217	Rpl10l	2.73818	2.744	1.09812	4.71182e-08	6.04508e-06
ENSMUSG00000037625.8	18417	Cldn11	2.6814	2.68696	1.11179	2.47337e-08	3.54156e-06
ENSMUSG00000032719.5	226866	Sbspon	2.67765	2.70454	-1.05377	5.64148e-05	0.0023998
ENSMUSG00000118263.3	105246843	Gm42064	2.66679	2.67241	1.078	7.55074e-08	9.1046e-06
ENSMUSG00000041805.4	83491	Pramel1	2.60671	2.6669	-2.12621	0.000573545	0.0181353
ENSMUSG00000031898.10	71854	Dpep3	2.57643	2.63638	-2.14678	0.00099049	0.0294157
ENSMUSG00000045680.9	21412	Tcf21	2.57283	2.58616	-0.216493	3.95343e-06	0.000246697
ENSMUSG00000026866.18	70789	Kynu	2.56758	2.58226	-0.357351	1.35646e-05	0.000692787
ENSMUSG00000030793.5	66824	Pycard	2.51667	2.52498	0.379163	3.6647e-07	3.26505e-05
ENSMUSG00000025911.15	76187	Adhfe1	2.51422	2.51927	1.07282	1.58022e-08	2.39075e-06
ENSMUSG00000096992.4	108167617	Gm26788	2.46	2.46273	1.88111	3.72504e-10	1.01252e-07
ENSMUSG00000066141.3	102634852	Gm11232	2.43815	2.45082	-0.284016	6.65048e-06	0.000385032
ENSMUSG00000061991.3	319173	H2ac10	2.38691	2.39504	0.269441	2.0496e-06	0.000139278
ENSMUSG00000121816.1	102633938	Gm38456	2.3816	2.43437	-2.17248	0.0011022	0.0321966
ENSMUSG00000040147.15	109731	Maob	2.36905	2.37645	0.387035	7.87803e-07	6.22364e-05
ENSMUSG00000051397.6	56753	Tacstd2	2.35814	2.36641	0.22131	1.25394e-05	0.000650729
ENSMUSG00000068452.9	214593	Duox2	2.34323	2.34888	0.730758	2.33039e-07	2.22455e-05
ENSMUSG00000069301.6	319167	H2ac11	2.28582	2.30845	-1.21593	0.00033187	0.0112283
ENSMUSG00000025081.14	83561	Tdrd1	2.28521	2.29122	0.58452	1.88562e-06	0.00012868
ENSMUSG00000041309.18	14912	Nkx6-2	2.26658	2.26755	3.13627	5.80447e-10	1.4321e-07
ENSMUSG00000039676.5	75568	Capsl	2.23551	2.26637	-1.65861	0.000932018	0.0278339
ENSMUSG00000044254.7	100102	Pcsk9	2.23429	2.23627	2.09271	9.71515e-09	1.55802e-06
ENSMUSG00000020059.10	20962	Sycp3	2.2288	2.24102	-0.452873	3.46882e-05	0.0015679
ENSMUSG00000090744.8	102642386	Gm6871	2.20733	2.21492	0.175734	3.79884e-05	0.00170173
ENSMUSG00000018654.19	22778	Ikzf1	2.20702	2.21059	1.23352	7.156e-08	8.76853e-06
ENSMUSG00000032179.8	12160	Bmp5	2.19499	2.20751	-0.521263	2.58525e-05	0.00121757
ENSMUSG00000112963.2	619715	Gm6093	2.18592	2.20261	-0.918148	0.000829788	0.0251081
ENSMUSG00000070720.5	623230	Tmem200b	2.18529	2.18651	2.7327	1.99807e-10	6.53941e-08
ENSMUSG00000022132.16	58187	Cldn10	2.17513	2.18128	0.434636	9.71236e-07	7.38186e-05
ENSMUSG00000030222.14	232441	Rerg	2.16734	2.1711	1.10725	9.07669e-07	6.99822e-05
ENSMUSG00000102997.2	100038759	Gm17244	2.16099	2.18083	-1.16968	0.000203813	0.00724732
ENSMUSG00000021850.15	67082	Ccdc198	2.15823	2.1631	0.744564	1.00151e-06	7.57608e-05
ENSMUSG00000006179.10	54373	Prss16	2.15394	2.15738	1.22689	9.69731e-07	7.38186e-05
ENSMUSG00000021118.8	27260	Plek2	2.15155	2.18191	-1.72173	0.00138796	0.0396767
ENSMUSG00000053153.15	66722	Spag16	2.13732	2.14094	1.14106	2.37442e-07	2.24675e-05
ENSMUSG00000020583.5	17182	Matn3	2.12741	2.13315	0.480104	2.12831e-06	0.000143411
ENSMUSG00000042812.6	15227	Foxf1	2.1251	2.12616	2.87199	1.20763e-09	2.48292e-07
ENSMUSG00000078497.10	108168963	Zfp978	2.12089	2.14519	-1.47235	0.000575203	0.0181353
ENSMUSG00000018263.12	21388	Tbx5	2.11374	2.125	-0.467305	7.14841e-05	0.00293946
ENSMUSG00000027434.12	18088	Nkx2-2	2.10957	2.11983	-0.344683	3.2589e-05	0.00149751
ENSMUSG00000037034.17	18503	Pax1	2.08669	2.09625	-0.27407	0.00010712	0.00414947
ENSMUSG00000031160.5	353283	Eras	2.08546	2.09635	-0.448192	0.000426837	0.0141138
ENSMUSG00000029375.7	20309	Cxcl15	2.08032	2.08205	2.11872	7.32465e-08	8.8989e-06
ENSMUSG00000097336.9	68790	Fendrr	2.07316	2.07529	1.81696	4.15256e-07	3.61927e-05
ENSMUSG00000054978.4	74492	Kbtbd13	2.0645	2.07281	-0.102952	2.1938e-05	0.00105021
ENSMUSG00000086807.10	78526	Platr21	2.06128	2.06909	-0.0203689	1.74201e-05	0.00086491
ENSMUSG00000015365.16	83456	Mov10l1	2.05663	2.06776	-0.50787	0.000195462	0.00696584
ENSMUSG00000046160.7	50914	Olig1	2.05539	2.05842	1.29373	7.1824e-07	5.78815e-05
ENSMUSG00000020437.13	246177	Myo1g	2.04634	2.05427	-0.0604407	8.93391e-05	0.00355516
ENSMUSG00000043003.15	242505	Rasef	2.04402	2.0501	0.305849	1.26664e-05	0.000653154
ENSMUSG00000073409.13	110557	H2-Q6	2.03622	2.03794	2.07993	1.46506e-08	2.25977e-06
ENSMUSG00000025492.7	66141	Ifitm3	2.03529	2.03589	3.57998	6.7048e-11	2.83756e-08
ENSMUSG00000028255.7	23844	Clca1	2.02479	2.03966	-0.928249	0.000509358	0.0165352
ENSMUSG00000009092.6	70377	Derl3	2.0223	2.02691	0.669004	2.89518e-06	0.000187218
ENSMUSG00000056671.8	77619	Prelid2	2.02105	2.02357	1.51639	4.07209e-07	3.56853e-05
ENSMUSG00000049538.15	271127	Adamts16	2.02071	2.02761	0.102197	9.48511e-05	0.00372825
ENSMUSG00000022039.7	11495	Adam2	2.01718	2.03744	-1.34359	0.00102319	0.0302279
ENSMUSG00000029370.11	73246	Rassf6	2.01132	2.02051	-0.296887	8.15517e-05	0.00330594
ENSMUSG00000034472.14	75141	Rasd2	2.00916	2.01306	0.885679	1.83043e-06	0.000125447
ENSMUSG00000046714.8	14234	Foxc2	2.00449	2.0048	4.50432	1.1742e-12	1.25538e-09
ENSMUSG00000027356.9	241639	Fermt1	2.0009	2.00348	1.4687	1.5917e-07	1.69048e-05
ENSMUSG00000024114.16	71003	Prss41	1.99907	2.0035	0.698692	2.91402e-06	0.00018768
ENSMUSG00000059049.16	329872	Frem1	1.9952	1.99593	3.24156	1.17147e-10	3.99719e-08
ENSMUSG00000071470.5	239083	Ccnb1ip1	1.99471	1.9977	1.25006	1.83259e-07	1.86008e-05
ENSMUSG00000030256.12	79362	Bhlhe41	1.97684	1.97764	3.0925	3.14651e-10	8.83595e-08
ENSMUSG00000040584.9	18671	Abcb1a	1.97551	1.98251	0.0401919	6.86698e-05	0.00284563
ENSMUSG00000038523.11	75480	1700003F12Rik	1.96912	1.9762	0.0140125	5.25988e-05	0.00226755
ENSMUSG00000026295.13	75396	Spp2	1.96794	1.97124	1.07819	2.25266e-06	0.000149281
ENSMUSG00000000094.13	21387	Tbx4	1.96557	1.97353	-0.149044	8.44457e-05	0.00339412
ENSMUSG00000039476.14	20204	Prrx2	1.9629	1.96384	2.85875	1.48227e-09	2.93471e-07
ENSMUSG00000027796.3	55994	Smad9	1.94195	1.94475	1.28174	5.30209e-07	4.42862e-05
ENSMUSG00000002289.17	57875	Angptl4	1.94049	1.94549	0.460759	8.9079e-05	0.00355363
ENSMUSG00000047751.10	22286	Utf1	1.93808	1.94125	1.10108	1.63133e-06	0.000114055
ENSMUSG00000030781.14	246787	Slc5a2	1.93461	1.94812	-0.900903	0.00129347	0.0371744
ENSMUSG00000048752.8	235631	Prss50	1.9239	1.93787	-0.95701	0.000994083	0.0294678
ENSMUSG00000028699.10	66805	Tspan1	1.9222	1.93617	-0.956946	0.00116032	0.0337714
ENSMUSG00000078496.10	195531	Zfp982	1.91065	1.91699	0.104142	0.000161291	0.0058521
ENSMUSG00000027559.6	12350	Car3	1.89803	1.89831	4.47454	8.03807e-12	5.15626e-09
ENSMUSG00000028927.7	18600	Padi2	1.89425	1.89546	2.41476	2.21576e-08	3.23037e-06
ENSMUSG00000031870.17	18667	Pgr	1.89293	1.89908	0.119412	0.000143471	0.0052893
ENSMUSG00000032006.16	71785	Pdgfd	1.89027	1.89563	0.312849	0.00013164	0.00492099
ENSMUSG00000038224.13	18816	Serpinf2	1.88498	1.88719	1.54481	1.93486e-07	1.92729e-05
ENSMUSG00000019803.12	21907	Nr2e1	1.88342	1.88496	2.06104	7.62228e-08	9.12227e-06
ENSMUSG00000075707.7	107585	Dio3	1.87824	1.88254	0.605459	2.58895e-05	0.00121757
ENSMUSG00000074887.6	100170401	EU599041	1.87379	1.883	-0.458369	0.00118057	0.0341747
ENSMUSG00000050511.2	18386	Oprd1	1.86688	1.87261	0.189237	5.21931e-05	0.00226618
ENSMUSG00000026208.10	13346	Des	1.8547	1.85586	2.42916	2.82339e-08	3.90333e-06
ENSMUSG00000035258.16	320712	Abi3bp	1.85416	1.85812	0.695643	1.83268e-05	0.000903864
ENSMUSG00000019789.10	15214	Hey2	1.84571	1.84722	2.05512	1.42343e-07	1.5529e-05
ENSMUSG00000037962.8	73121	Rflna	1.84028	1.84635	0.0840317	9.25362e-05	0.00365518
ENSMUSG00000025056.5	11614	Nr0b1	1.83867	1.83994	2.28811	1.20484e-07	1.3574e-05
ENSMUSG00000078864.11	626802	Gm14322	1.8305	1.83922	-0.427763	0.000398678	0.0132647
ENSMUSG00000055026.14	14407	Gabrg3	1.82541	1.83263	-0.175896	0.000453833	0.0149282
ENSMUSG00000045608.8	223843	Dbx2	1.81895	1.81929	4.13467	2.15647e-10	6.5788e-08
ENSMUSG00000018752.20	619441	Tnfsfm13	1.81389	1.81934	0.204639	0.000112603	0.00428933
ENSMUSG00000027555.9	71934	Car13	1.81208	1.81296	2.76636	7.59277e-09	1.26839e-06
ENSMUSG00000058186.14	100041379	Zfp980	1.80711	1.80939	1.41481	1.56887e-05	0.000786247
ENSMUSG00000015396.5	12522	Cd83	1.80594	1.81047	0.447848	5.04311e-05	0.00220371
ENSMUSG00000034112.10	69047	Atp2c2	1.79033	1.7926	1.39909	6.18909e-06	0.000364611
ENSMUSG00000050105.6	72690	Fam110d	1.7633	1.76349	4.88346	1.4798e-09	2.93471e-07
ENSMUSG00000039830.10	50913	Olig2	1.76054	1.76129	2.92266	6.4359e-08	8.00097e-06
ENSMUSG00000055210.5	17301	Foxd2	1.7521	1.75244	4.0657	5.09811e-09	8.79123e-07
ENSMUSG00000026768.11	241226	Itga8	1.75059	1.75328	1.11441	1.0054e-05	0.000548423
ENSMUSG00000036139.7	15427	Hoxc9	1.74976	1.75023	3.61042	3.56712e-09	6.5754e-07
ENSMUSG00000020310.10	17123	Madcam1	1.74434	1.74688	1.19538	4.51434e-05	0.0019999
ENSMUSG00000039007.11	54381	Cpq	1.73396	1.73787	0.572922	0.000265543	0.00917783
ENSMUSG00000069763.4	67888	Tmem100	1.71068	1.71525	0.322507	0.000109612	0.00420539
ENSMUSG00000027832.6	19288	Ptx3	1.70897	1.71189	0.952729	1.57392e-05	0.000786322
ENSMUSG00000001497.19	18511	Pax9	1.70852	1.71361	0.171687	0.000240548	0.0084045
ENSMUSG00000022367.8	15117	Has2	1.70083	1.70147	3.09455	1.69172e-08	2.51204e-06
ENSMUSG00000073894.2	76572	Rbmxl2	1.68506	1.68742	1.22277	0.000753562	0.0230627
ENSMUSG00000072941.6	20657	Sod3	1.68344	1.6885	0.154512	0.000293777	0.0101101
ENSMUSG00000029754.14	13396	Dlx6	1.67892	1.68122	1.25962	0.000106314	0.00413756
ENSMUSG00000062542.12	60510	Syt9	1.67365	1.67459	2.50925	2.44889e-07	2.29665e-05
ENSMUSG00000074731.4	545471	Zfp345	1.66726	1.67284	-0.00521313	0.00128166	0.0369675
ENSMUSG00000047992.12	240479	Dipk1c	1.66436	1.66637	1.43319	1.23924e-05	0.000645249
ENSMUSG00000011148.15	11565	Adss1	1.65828	1.65901	2.85616	1.33667e-06	9.56969e-05
ENSMUSG00000103749.2	93702	Pcdhgb5	1.65254	1.65355	2.39572	2.2401e-06	0.000149064
ENSMUSG00000059741.14	17897	Myl3	1.64957	1.6506	2.35671	7.66564e-06	0.000435935
ENSMUSG00000022432.8	140557	Smc1b	1.6488	1.65101	1.27771	8.20241e-05	0.0033134
ENSMUSG00000027376.16	192212	Prom2	1.64832	1.65269	0.311625	0.000412441	0.0136942
ENSMUSG00000024228.13	67993	Nudt12	1.63499	1.63616	2.15113	2.52685e-05	0.00119537
ENSMUSG00000045259.5	68874	Klhdc9	1.6117	1.61468	0.805216	7.70923e-05	0.00314588
ENSMUSG00000003418.12	241230	St8sia6	1.60791	1.61313	0.0139588	0.00136386	0.0390574
ENSMUSG00000057315.15	231532	Arhgap24	1.60788	1.60853	2.9468	4.64138e-07	3.95924e-05
ENSMUSG00000035498.11	109332	Cdcp1	1.60765	1.61082	0.713327	0.000121856	0.00459812
ENSMUSG00000047702.3	258459	Or2y16	1.60547	1.60941	0.403524	0.00155595	0.0436237
ENSMUSG00000073000.4	100041694	Ppp1r36dn	1.60401	1.60631	1.158	7.54006e-05	0.00308469
ENSMUSG00000068522.5	239435	Aard	1.60318	1.6054	1.20435	6.84792e-05	0.00284508
ENSMUSG00000021069.18	110095	Pygl	1.60017	1.6011	2.4391	7.51456e-07	6.02555e-05
ENSMUSG00000116483.2	100503580	Gm19782	1.59011	1.59036	4.30565	1.17579e-05	0.000618232
ENSMUSG00000029275.19	14581	Gfi1	1.58941	1.59229	0.821805	0.000295783	0.0101573
ENSMUSG00000047786.13	66643	Lix1	1.58569	1.5887	0.763874	0.000261371	0.00907275
ENSMUSG00000078952.11	100039691	Lncenc1	1.57617	1.57698	2.59155	9.51146e-07	7.29834e-05
ENSMUSG00000044518.4	30923	Foxe3	1.5718	1.5726	2.60453	1.47091e-05	0.000746487
ENSMUSG00000020609.15	238055	Apob	1.55649	1.55714	2.8934	1.16324e-06	8.63655e-05
ENSMUSG00000070870.7	12968	Cryge	1.55442	1.55479	3.6977	1.63481e-07	1.71355e-05
ENSMUSG00000051257.4	22037	Trap1a	1.55022	1.55044	4.44509	4.45308e-09	8.02404e-07
ENSMUSG00000113581.3	353504	Dio3os	1.55003	1.55242	1.04412	0.000189037	0.00676693
ENSMUSG00000025328.10	18601	Padi3	1.54096	1.54488	0.330721	0.00127944	0.0369675
ENSMUSG00000039628.10	328779	Hs3st6	1.53255	1.53381	1.92218	1.90835e-05	0.000930218
ENSMUSG00000070473.5	12739	Cldn3	1.53107	1.53147	3.53226	4.6763e-06	0.000286236
ENSMUSG00000040254.12	108151	Sema3d	1.52944	1.53291	0.495943	0.00169383	0.0470778
ENSMUSG00000026678.11	19737	Rgs5	1.5275	1.52885	1.8245	3.76671e-05	0.00169206
ENSMUSG00000027199.15	67092	Gatm	1.52291	1.52616	0.57301	0.000786682	0.0239473
ENSMUSG00000059246.5	64290	Foxb1	1.52189	1.52197	5.87199	9.11721e-10	2.0121e-07
ENSMUSG00000015533.10	16398	Itga2	1.51878	1.51962	2.47424	5.22846e-05	0.00226618
ENSMUSG00000024087.5	13078	Cyp1b1	1.51326	1.51343	4.77582	1.95661e-08	2.87873e-06
ENSMUSG00000026971.16	16420	Itgb6	1.50993	1.51052	2.97048	1.03122e-06	7.76417e-05
ENSMUSG00000026611.18	74717	Spata17	1.50974	1.51152	1.40157	0.000575456	0.0181353
ENSMUSG00000063229.16	16828	Ldha	1.50789	1.5079	8.83166	2.59875e-09	4.84606e-07
ENSMUSG00000032908.10	433323	Sgpp2	1.504	1.50567	1.4909	0.000151491	0.00554673
ENSMUSG00000022040.9	13850	Ephx2	1.50307	1.50541	1.00475	0.000595502	0.018689
ENSMUSG00000001663.11	14871	Gstt1	1.49573	1.49797	1.05691	0.000575597	0.0181353
ENSMUSG00000066720.8	56863	Cldn9	1.49547	1.49722	1.39924	0.000786945	0.0239473
ENSMUSG00000066000.13	112422	Zfp979	1.49441	1.49547	2.11542	3.60968e-05	0.00162608
ENSMUSG00000024039.16	12411	Cbs	1.49153	1.49253	2.20022	0.000109552	0.00420539
ENSMUSG00000020173.18	12808	Cobl	1.49069	1.49183	2.01738	4.53698e-05	0.00200439
ENSMUSG00000029304.15	20750	Spp1	1.48964	1.49008	3.37021	5.56766e-07	4.62635e-05
ENSMUSG00000021758.15	13206	Ddx4	1.48664	1.48858	1.25753	0.000614663	0.0192151
ENSMUSG00000021303.15	14706	Gng4	1.4601	1.4622	1.10775	0.000644929	0.020122
ENSMUSG00000048826.8	240025	Dact2	1.44971	1.44999	3.95597	1.91855e-07	1.92298e-05
ENSMUSG00000032083.9	11806	Apoa1	1.43216	1.43241	4.11157	5.92156e-06	0.000353026
ENSMUSG00000020704.14	11418	Asic2	1.4312	1.43156	3.58399	4.05775e-06	0.000252225
ENSMUSG00000078867.11	668066	Gm14418	1.42538	1.42589	3.06912	9.94672e-06	0.000546286
ENSMUSG00000024521.9	58801	Pmaip1	1.42127	1.42197	2.63088	1.16779e-05	0.00061661
ENSMUSG00000052271.8	17341	Bhlha15	1.41561	1.41698	1.65632	0.000329692	0.0112212
ENSMUSG00000005681.13	11807	Apoa2	1.41226	1.41338	1.93901	0.000688102	0.0212622
ENSMUSG00000025545.11	69634	Clybl	1.40534	1.40588	2.95728	6.83229e-06	0.000394135
ENSMUSG00000029797.15	243369	Sspo	1.40438	1.40582	1.56994	0.00103219	0.0304288
ENSMUSG00000009075.3	192650	Cabp7	1.40278	1.404	1.80093	0.000177822	0.0064084
ENSMUSG00000073530.12	23850	Pappa2	1.39402	1.39538	1.63648	0.00128624	0.037033
ENSMUSG00000035232.9	236900	Pdk3	1.3773	1.37736	6.07293	4.11122e-08	5.40042e-06
ENSMUSG00000033831.6	110135	Fgb	1.36955	1.37029	2.46108	0.000117056	0.00443788
ENSMUSG00000049551.3	14371	Fzd9	1.36926	1.36953	3.9018	2.85105e-06	0.00018511
ENSMUSG00000004328.16	53417	Hif3a	1.36775	1.36824	3.03437	4.90059e-05	0.00215315
ENSMUSG00000065999.14	433804	Zfp985	1.36608	1.36716	1.9289	0.000381396	0.0127161
ENSMUSG00000024366.9	14587	Gfra3	1.36542	1.36589	3.10128	1.23368e-05	0.000644445
ENSMUSG00000092035.10	170676	Peg10	1.36456	1.36456	9.8265	1.78698e-07	1.82534e-05
ENSMUSG00000061808.5	22139	Ttr	1.36207	1.36298	2.17401	0.000127679	0.00478407
ENSMUSG00000032291.9	12903	Crabp1	1.34936	1.34937	8.46658	1.84741e-07	1.86333e-05
ENSMUSG00000028681.12	19207	Ptch2	1.34609	1.34623	4.84841	8.18854e-07	6.39498e-05
ENSMUSG00000047501.4	12740	Cldn4	1.33899	1.33909	5.35059	6.76403e-07	5.50955e-05
ENSMUSG00000023443.14	13984	Esx1	1.33313	1.3343	1.75957	0.0015107	0.0427045
ENSMUSG00000020363.7	14584	Gfpt2	1.32891	1.32918	3.84291	5.00267e-06	0.000302746
ENSMUSG00000096014.2	20664	Sox1	1.32645	1.32649	6.50422	4.142e-08	5.40042e-06
ENSMUSG00000031403.15	245474	Dkc1	1.32247	1.3225	6.92923	3.12853e-08	4.28823e-06
ENSMUSG00000049946.8	234290	BC030500	1.3222	1.32309	2.13995	0.00089209	0.026741
ENSMUSG00000059326.8	12982	Csf2ra	1.31846	1.31867	4.18747	4.6963e-05	0.00206908
ENSMUSG00000050777.8	170706	Tmem37	1.3154	1.31585	3.11938	0.000141575	0.00523142
ENSMUSG00000052301.15	13446	Doc2a	1.31441	1.31466	3.93318	6.20385e-06	0.000364611
ENSMUSG00000026638.16	54139	Irf6	1.30705	1.30727	4.08681	1.09072e-05	0.000585014
ENSMUSG00000033318.8	14872	Gstt2	1.30672	1.30726	2.83564	0.000205973	0.00730794
ENSMUSG00000095407.3	622645	Tmem200c	1.30651	1.30778	1.60362	0.0015292	0.0430242
ENSMUSG00000015619.11	14462	Gata3	1.30512	1.30565	2.86505	0.000181311	0.00650489
ENSMUSG00000001249.15	15451	Hpn	1.29835	1.29926	2.06014	0.00150465	0.0426328
ENSMUSG00000000296.9	21987	Tpd52l1	1.29802	1.29851	2.96966	0.000456228	0.0149622
ENSMUSG00000031765.9	17748	Mt1	1.29489	1.29497	5.55299	7.77616e-06	0.000439107
ENSMUSG00000004864.14	26415	Mapk13	1.28583	1.28612	3.68729	3.47075e-05	0.0015679
ENSMUSG00000005360.15	20512	Slc1a3	1.28401	1.28404	7.09771	3.27617e-07	2.98523e-05
ENSMUSG00000010064.16	76257	Slc38a3	1.27715	1.27749	3.44198	5.28941e-05	0.00227297
ENSMUSG00000078302.6	15229	Foxd1	1.27529	1.27557	3.73168	0.0011788	0.0341747
ENSMUSG00000078566.9	12176	Bnip3	1.26389	1.26399	5.12465	1.63576e-06	0.000114055
ENSMUSG00000019817.19	22634	Plagl1	1.26081	1.26083	7.64237	2.19083e-06	0.000147006
ENSMUSG00000031762.8	17750	Mt2	1.25561	1.25575	4.65785	0.000112196	0.00428402
ENSMUSG00000055373.9	14348	Fut9	1.24374	1.24388	4.67355	0.00015089	0.00553736
ENSMUSG00000031825.17	78892	Crispld2	1.23888	1.23907	4.19903	3.46437e-05	0.0015679
ENSMUSG00000085399.9	100040736	Foxd2os	1.23604	1.23649	3.01315	0.00147782	0.0419466
ENSMUSG00000032348.7	14860	Gsta4	1.23184	1.23191	5.63606	1.49226e-05	0.000752559
ENSMUSG00000033737.15	333564	Fndc3c1	1.23012	1.23016	6.36084	2.61382e-05	0.00122567
ENSMUSG00000027792.12	12038	Bche	1.22568	1.2258	4.91036	0.00021758	0.00768577
ENSMUSG00000032849.15	239273	Abcc4	1.21473	1.215	3.67567	0.000324527	0.0110969
ENSMUSG00000064325.5	15245	Hhip	1.2017	1.20185	4.45892	0.000132106	0.00492693
ENSMUSG00000032327.15	20897	Stra6	1.19895	1.19898	6.85326	7.70215e-06	0.000436464
ENSMUSG00000027315.14	20732	Spint1	1.18415	1.1843	4.49582	0.000525638	0.0169547
ENSMUSG00000006494.12	228026	Pdk1	1.18268	1.18278	5.07307	0.00010861	0.00419707
ENSMUSG00000030695.17	11674	Aldoa	1.16264	1.16265	9.22233	0.000102143	0.00398558
ENSMUSG00000022893.15	11504	Adamts1	1.15182	1.15192	5.00369	0.000532857	0.0170909
ENSMUSG00000025161.17	80879	Slc16a3	1.15137	1.15142	6.13179	0.000377075	0.0126245
ENSMUSG00000043168.13	74644	4930426D05Rik	1.15101	1.15118	4.21524	0.00111103	0.0323957
ENSMUSG00000020108.5	74747	Ddit4	1.14716	1.14719	6.88404	0.000541488	0.0172641
ENSMUSG00000063524.14	13806	Eno1	1.13436	1.13437	9.4259	0.00035067	0.0117897
ENSMUSG00000024598.10	14119	Fbn2	1.12481	1.12483	7.18167	0.000854786	0.0258158

## Sheet: Legend EV1
Legend Dataset EV1
List of differentially expressed genes between Setd2-KO NPC and wild type NPC from bulk RNA-seq. Shown are the DGE signature gene sets in Setd2KO over WT and WT over Setd2KO, respectively. Columns show ENSEMBL, EntrezGene IDs, and Gene symbols. In addition, the logFC, unshrunk logFC, logCPM, PValues, and FDR from the edgeR DGE analysis are shown.
