# Supplementary material for: The H3K36me3 methyltransferase SETD2 contributes to PAF1C interactions with RNA Pol II and is required for neuronal differentiation
Source: EMBO J. 2026 Apr 10;45(10):3430–43. doi: 10.1038/s44318-026-00768-2 (PMC13187324; doi:10.1038/s44318-026-00768-2)
Supplement: Supplementary file 4 — Dataset EV2 [file 44318_2026_768_MOESM4_ESM.xls]

## Sheet: nhood_information
nhoodID	nhood_center	annotation
7	1390	Differentiating_ESCs
9	184	Proliferative_NPCs
13	20	Differentiating_NPCs
3	366	Self-renewing_ESCs
5	463	Differentiating_NPCs
15	486	Proliferative_NPCs
2	54	Differentiating_ESCs
14	546	Differentiating_ESCs
8	71	Differentiating_ESCs
16	720	Differentiating_NPCs
4	756	Neuronal
6	764	Self-renewing_ESCs
12	815	Differentiating_ESCs
1	876	Differentiating_ESCs
10	908	Proliferative_NPCs
11	994	Proliferative_NPCs

## Sheet: DE_results_nhoods_merged
geneID	logFC_nhood:1	logFC_nhood:2	logFC_nhood:3	logFC_nhood:4	logFC_nhood:5	logFC_nhood:6	logFC_nhood:7	logFC_nhood:8	logFC_nhood:9	logFC_nhood:10	logFC_nhood:11	logFC_nhood:12	logFC_nhood:13	logFC_nhood:14	logFC_nhood:15	logFC_nhood:16	padj_nhood:1	padj_nhood:2	padj_nhood:3	padj_nhood:4	padj_nhood:5	padj_nhood:6	padj_nhood:7	padj_nhood:8	padj_nhood:9	padj_nhood:10	padj_nhood:11	padj_nhood:12	padj_nhood:13	padj_nhood:14	padj_nhood:15	padj_nhood:16	Symbol
ENSMUSG00000000001	0.135132	0.0341902	-0.159575	0.0082482	0.247443	-0.025241	0.315667	0.312599	0.0963503	-0.0645399	0.0749835	0.267189	0.399816	0.0894414	0.002574	0.31996	0.828317	0.984899	0.982106	0.996458	0.621772	0.993741	0.682809	0.845456	0.939908	0.975661	0.957349	0.937462	0.717439	0.948682	0.997696	0.518157	Gnai3
ENSMUSG00000000028	0.0216143	0.0232847	0.762625	NA	-0.966848	0.577739	0.100636	0.00339715	-0.201341	-0.618537	-0.636694	-0.416661	NA	-0.074391	0.00492096	-1.47772	0.988692	0.990643	0.850532	NA	0.283972	0.859665	0.953254	0.998804	0.915163	0.564439	0.67192	0.934806	NA	0.964623	0.997456	0.17223	Cdc45
ENSMUSG00000000056	-0.361192	NA	NA	0.0859503	0.846283	0.251769	NA	0.647348	0.400622	-0.00777351	-0.0588684	0.207461	0.248052	-0.206511	0.554431	0.180816	0.856007	NA	NA	0.984506	0.237588	0.98953	NA	0.859614	0.836129	0.999174	0.991599	0.991327	0.945709	0.956178	0.822188	0.880516	Narf
ENSMUSG00000000078	-0.486358	-0.35069	-0.366414	0.348058	-0.170318	0.0705178	-0.277418	0.144606	0.585714	0.91592	0.531041	-0.0533423	-0.223366	-0.33868	0.203426	0.220603	0.391137	0.731119	0.954224	0.923782	0.869102	0.991421	0.828185	0.948858	0.565692	0.323861	0.757502	0.993999	0.957981	0.69277	0.886708	0.851778	Klf6
ENSMUSG00000000085	0.251671	0.132897	0.4033	-0.238664	0.583667	-0.0437145	0.482297	1.11888	0.748826	0.366515	0.453833	0.919822	0.633073	0.731971	0.962218	0.685436	0.896193	0.967869	0.975763	0.905523	0.276076	0.9957	0.858208	0.611061	0.376614	0.83597	0.68319	0.8536	0.567234	0.764792	0.425554	0.242071	Scmh1
ENSMUSG00000000088	0.107711	0.0354973	0.00845779	-0.135259	-0.0930455	0.0983885	0.0319621	0.0503137	0.0192181	0.132063	-0.0322839	0.0391977	-0.0780525	0.0853477	0.00931169	0.0580087	0.72109	0.958824	0.999835	0.923782	0.80687	0.960169	0.967548	0.956812	0.988503	0.888406	0.978276	0.993999	0.952288	0.910893	0.993273	0.903089	Cox5a
ENSMUSG00000000093	NA	NA	NA	NA	NA	NA	NA	NA	1.50302	0.832394	0.981034	NA	NA	NA	1.62245	NA	NA	NA	NA	NA	NA	NA	NA	NA	0.375467	0.648988	0.635558	NA	NA	NA	0.428879	NA	Tbx2
ENSMUSG00000000120	NA	NA	NA	-0.460661	0.370603	-0.880163	-2.00605	-1.29308	NA	NA	NA	-0.369717	1.16813	-2.04961	0.256877	0.138579	NA	NA	NA	0.765092	0.700187	0.917041	0.154298	0.74066	NA	NA	NA	0.979191	0.549025	0.447818	0.957645	0.917979	Ngfr
ENSMUSG00000000125	NA	NA	NA	NA	NA	NA	NA	NA	NA	1.03306	NA	NA	NA	NA	NA	NA	NA	NA	NA	NA	NA	NA	NA	NA	NA	0.662424	NA	NA	NA	NA	NA	NA	Wnt3
ENSMUSG00000000127	-0.198655	0.0603652	0.185045	0.370636	0.140269	0.0488767	-0.415786	0.543062	-0.0967903	0.441137	0.179364	-0.105121	NA	0.567024	0.361554	-0.487845	0.834454	0.972122	0.98906	0.951929	0.898539	0.993741	0.699094	0.71859	0.980808	0.925924	0.96043	0.993999	NA	0.737735	0.882529	0.681628	Fer
ENSMUSG00000000131	-0.0696648	-0.0768701	-0.435793	-0.186831	-0.20634	-0.246954	-0.0431669	-0.0534934	-0.128812	0.00816519	0.0947592	-0.0777303	-0.302229	-0.267817	-0.250247	-0.176359	0.856252	0.912463	0.846133	0.902488	0.591695	0.910476	0.960851	0.961303	0.863656	0.994044	0.914683	0.987056	0.789149	0.674833	0.719004	0.755948	Xpo6
ENSMUSG00000000134	-0.0225052	0.0388393	-0.432564	0.24202	-0.184781	-0.156607	0.0546689	-0.128497	0.0200442	0.673637	0.68748	-0.237573	0.305984	-0.177008	-0.0903974	-0.114688	0.983725	0.973312	0.881953	0.946019	0.800578	0.961527	0.968246	0.926755	0.993109	0.592908	0.564883	0.943743	0.922032	0.88797	0.968593	0.909804	Tfe3
ENSMUSG00000000142	NA	-1.0566	0.476008	-0.0956692	0.647853	0.0711178	NA	NA	-0.373328	NA	-0.269325	NA	NA	NA	0.12795	0.526195	NA	0.599197	0.975763	0.984506	0.490046	0.993775	NA	NA	0.901947	NA	0.92319	NA	NA	NA	0.97142	0.772513	Axin2
ENSMUSG00000000148	0.400007	0.486394	NA	-0.491206	NA	-0.400893	0.166261	0.0560812	0.351543	0.840773	-0.0575254	-0.559468	-1.00184	0.471268	-0.157226	-1.00962	0.627646	0.724849	NA	0.923782	NA	0.95682	0.945639	0.98872	0.876	0.689734	0.99365	0.935766	0.721184	0.824383	0.963763	0.346948	Brat1
ENSMUSG00000000149	-0.151745	-0.140596	0.303117	-0.227232	0.208646	0.0892899	-0.0329257	0.0024237	-0.205149	0.068435	0.133407	-0.369871	-0.185618	-0.258599	-0.226806	-0.275927	0.830526	0.929277	0.964106	0.922339	0.753323	0.98953	0.986948	0.998804	0.87587	0.979272	0.931861	0.935766	0.938717	0.849052	0.872484	0.73672	Gna12
ENSMUSG00000000168	0.325652	0.375104	0.155191	0.0718906	0.198791	0.258427	0.256279	0.162269	0.155188	0.254308	0.242079	0.322741	0.164138	-0.0517045	0.0563553	0.420774	0.575586	0.699492	0.98906	0.98496	0.803591	0.947195	0.825075	0.914746	0.930936	0.918246	0.88659	0.935766	0.955633	0.978899	0.981221	0.649745	Dlat
ENSMUSG00000000171	-0.0675856	-0.0338549	-0.113375	NA	-0.117748	0.299288	0.153464	0.441191	0.0633953	0.214236	-0.152071	0.513299	0.373639	-0.284293	-0.0745739	0.316147	0.965597	0.990643	0.98906	NA	0.911701	0.95682	0.947151	0.786663	0.984692	0.952648	0.955944	0.915613	0.935733	0.867075	0.979232	0.811893	Sdhd
ENSMUSG00000000184	-0.291468	-0.20905	-0.45936	-0.960912	-0.131449	-0.236244	-0.330365	-0.158492	0.0785582	-0.14405	-0.143902	0.232054	-0.527945	-0.418843	0.261881	0.627727	0.738034	0.906716	0.815587	0.0298498	0.770925	0.932042	0.826549	0.961286	0.845834	0.502503	0.577513	0.982906	0.0681213	0.805161	0.718202	0.0698749	Ccnd2
ENSMUSG00000000194	0.0073911	-0.278806	NA	0.0701249	0.100258	0.331577	-0.199548	-0.0136677	0.102808	0.0396141	0.0744816	0.0532406	-0.647815	0.228031	0.167529	0.577271	0.997232	0.920182	NA	0.987339	0.940347	0.965733	0.947151	0.997703	0.968605	0.990261	0.986617	0.996242	0.779031	0.937559	0.945525	0.572625	Gpr107
ENSMUSG00000000202	NA	NA	-1.70375	0.494612	0.93048	-1.44901	NA	-0.749468	0.151675	NA	-0.042559	-1.0246	-0.100182	NA	NA	0.446769	NA	NA	0.849379	0.774661	0.0501514	0.888564	NA	0.903012	0.958541	NA	0.99365	0.915613	0.936738	NA	NA	0.423111	Btbd17
ENSMUSG00000000247	NA	NA	NA	NA	0.421467	NA	NA	NA	NA	NA	NA	NA	1.00907	NA	NA	NA	NA	NA	NA	NA	0.780882	NA	NA	NA	NA	NA	NA	NA	0.754221	NA	NA	NA	Lhx2
ENSMUSG00000000253	0.22888	-0.0302825	-0.0335582	0.577681	-0.290884	-0.522645	0.188633	-0.19099	-0.606663	-0.71745	-0.276671	-0.395542	NA	0.395367	-0.652329	-1.08138	0.737475	0.990384	0.999835	0.923782	0.793474	0.917041	0.899976	0.950166	0.715754	0.782424	0.929308	0.935766	NA	0.75737	0.706158	0.34215	Gmpr
ENSMUSG00000000263	NA	NA	NA	NA	1.01018	NA	NA	NA	1.29233	1.08572	0.565319	4.0216	0.236176	NA	1.24904	0.821104	NA	NA	NA	NA	0.209249	NA	NA	NA	0.0758403	0.182315	0.587499	0.604575	0.87676	NA	0.519823	0.2549	Glra1
ENSMUSG00000000266	NA	NA	NA	NA	NA	NA	NA	NA	-1.49825	-0.837965	-0.684525	NA	NA	NA	-0.897599	NA	NA	NA	NA	NA	NA	NA	NA	NA	0.231404	0.737587	0.788282	NA	NA	NA	0.828166	NA	Mid2
ENSMUSG00000000275	-0.11681	-0.00739961	0.164475	NA	-1.33907	-0.0488212	-0.115316	-0.0754806	-1.01988	NA	-0.302115	-0.362946	NA	-0.303201	-0.342066	-1.97929	0.816403	0.995251	0.982106	NA	0.0521367	0.991421	0.905038	0.961303	0.297307	NA	0.928143	0.929304	NA	0.747474	0.808796	0.022161	Trim25
ENSMUSG00000000276	-0.208495	-0.596911	NA	NA	NA	-0.497975	-1.0491	NA	-1.65817	-1.41533	NA	-0.300633	NA	NA	-1.00051	NA	0.906464	0.726331	NA	NA	NA	0.943494	0.557954	NA	0.388132	0.510796	NA	0.981991	NA	NA	0.652879	NA	Dgke
ENSMUSG00000000278	0.00262283	-0.0755375	0.3883	-1.80018	-0.530996	0.417025	0.0737243	0.201211	-0.123642	-0.0836596	-0.160463	0.308941	-0.180229	0.0981381	-0.0200003	-0.197522	0.996641	0.922485	0.870541	0.127705	0.33271	0.781218	0.934341	0.764105	0.92547	0.97159	0.913401	0.915613	0.929962	0.915859	0.989202	0.79358	Scpep1
ENSMUSG00000000282	-0.342214	-0.775093	0.439227	-0.430617	NA	0.276673	-0.244959	0.00176521	0.455216	0.47383	0.0893977	NA	NA	-0.654485	-0.454279	NA	0.769668	0.594593	0.96323	0.923782	NA	0.968694	0.910354	0.998804	0.862731	0.898054	0.988631	NA	NA	0.718081	0.857512	NA	Mnt
ENSMUSG00000000295	-0.112936	-0.063935	-0.665165	NA	-0.27566	-0.886198	-0.14574	-0.122635	-0.0305111	-0.11551	-0.03508	-0.279287	0.0879829	0.148177	0.0742546	0.176736	0.904756	0.966833	0.870541	NA	0.796903	0.725972	0.93863	0.955329	0.991053	0.96249	0.99365	0.956266	0.973505	0.946862	0.973695	0.879601	Hddc2
ENSMUSG00000000296	0.54321	0.616996	0.427016	NA	-1.71455	0.322743	0.214648	0.200045	-0.365387	NA	NA	-0.360756	NA	0.746604	-0.0892171	NA	0.426614	0.558689	0.961789	NA	0.160151	0.95682	0.893809	0.942745	0.899922	NA	NA	0.959041	NA	0.568142	0.981274	NA	Tpd52l1
ENSMUSG00000000303	0.093183	0.192237	0.694603	NA	-1.10506	0.385216	0.161735	0.0545538	-1.01628	NA	NA	-0.157511	NA	-0.00547196	-0.400832	-1.31873	0.805946	0.70077	0.624113	NA	0.0750179	0.816137	0.772398	0.959172	0.226946	NA	NA	0.959041	NA	0.996001	0.747119	0.0686777	Cdh1
ENSMUSG00000000305	NA	NA	NA	NA	NA	NA	NA	NA	-0.303826	-0.496999	-0.946176	-1.82206	-1.15236	NA	-1.24473	NA	NA	NA	NA	NA	NA	NA	NA	NA	0.902859	0.829802	0.349762	0.90741	0.665811	NA	0.592058	NA	Cdh4
ENSMUSG00000000308	0.245608	0.64451	-0.0689822	NA	NA	-0.193177	0.0763723	0.442083	NA	NA	NA	-0.0580496	NA	0.297347	-0.61806	NA	0.815316	0.612448	0.997496	NA	NA	0.98953	0.979396	0.853867	NA	NA	NA	0.996895	NA	0.89216	0.829461	NA	Ckmt1
ENSMUSG00000000326	-0.134693	-0.153411	-0.323856	-0.670846	-0.107698	-0.0736245	-0.100874	-0.155463	0.504134	0.330393	0.48227	-0.0598514	-0.816672	0.0867411	0.116769	-0.244113	0.894751	0.936102	0.975763	0.671154	0.898161	0.991421	0.968505	0.955557	0.674468	0.868188	0.777242	0.993999	0.640407	0.962274	0.957391	0.783907	Comt
ENSMUSG00000000339	0.00847007	0.0396907	-0.222176	0.23685	0.322684	0.0833304	0.0285595	0.340009	0.12716	-0.243131	-0.0278065	0.368946	-0.102829	0.0444624	-0.0600873	-0.0434252	0.99163	0.972122	0.977332	0.903927	0.499986	0.98953	0.986745	0.71859	0.901947	0.814925	0.991599	0.877028	0.957287	0.976621	0.971458	0.956225	Rtca
ENSMUSG00000000340	0.19375	-0.0836058	0.189826	-0.157603	-0.432834	0.269743	0.145481	0.218262	0.0153906	0.107087	0.109489	0.430196	-0.261377	0.283691	0.314506	-0.215683	0.782705	0.962181	0.985063	0.981399	0.591695	0.95682	0.92206	0.885426	0.995928	0.979071	0.964888	0.915613	0.929962	0.83935	0.857286	0.835041	Dbt
ENSMUSG00000000346	-0.167468	-0.101202	0.0632958	0.0155629	0.315477	0.0695626	-0.248846	-0.0905629	-0.0696145	-0.0520406	-0.00800953	-0.069649	-0.127313	0.0863134	0.345432	0.246376	0.78533	0.936128	0.98906	0.991602	0.455702	0.98953	0.756944	0.958945	0.952968	0.972745	0.999202	0.993363	0.929962	0.956178	0.652879	0.619737	Dazap2
ENSMUSG00000000355	0.113551	0.320492	0.525541	0.0879257	0.383659	0.391324	0.217885	0.0132387	-0.103597	0.0135982	0.0457512	-0.274529	0.615171	-0.193437	-0.262318	0.624437	0.912374	0.80121	0.92673	0.98496	0.620333	0.920321	0.884887	0.995495	0.965837	0.99621	0.993109	0.9675	0.739292	0.932868	0.893069	0.475231	Mcts1
ENSMUSG00000000365	0.459822	0.307564	0.0377992	NA	NA	0.292838	0.515866	0.728342	NA	NA	NA	0.639816	NA	0.773358	0.221301	NA	0.537389	0.845735	0.999447	NA	NA	0.958185	0.635813	0.574939	NA	NA	NA	0.907565	NA	0.577068	0.954012	NA	Rnf17
ENSMUSG00000000374	0.38919	0.395015	NA	NA	-0.60369	0.310751	0.290832	NA	0.801643	NA	NA	NA	NA	NA	0.508091	NA	0.779645	0.907288	NA	NA	0.623048	0.979994	0.916457	NA	0.729678	NA	NA	NA	NA	NA	0.853099	NA	Trappc10
ENSMUSG00000000378	-0.0819748	-0.258385	0.101747	-0.331072	0.305396	0.00834426	-0.479779	0.174751	0.633666	0.228632	0.302328	0.160413	0.733218	0.598086	0.322983	0.672089	0.952602	0.890303	0.98906	0.906722	0.688147	0.997126	0.644009	0.950166	0.602561	0.94552	0.875231	0.983101	0.677285	0.70103	0.857512	0.499681	Ccm2
ENSMUSG00000000384	-0.28547	-0.470869	-0.382876	NA	-0.625232	-0.281676	-0.532169	-0.00954611	0.00796224	0.0832416	0.00927876	-0.463281	0.244646	0.0783307	-0.282533	-0.718172	0.604157	0.522449	0.934072	NA	0.342718	0.926047	0.361318	0.996516	0.996062	0.979272	0.999202	0.906655	0.945709	0.963594	0.846169	0.379161	Tbrg4
ENSMUSG00000000399	-0.0031776	-0.0517919	-0.528278	0.0152866	-0.422538	-0.258566	-0.077823	-0.0046939	0.297321	-0.0597854	-0.196927	0.245111	-0.292159	-0.224461	-0.133845	-0.0787317	0.997714	0.967869	0.855366	0.994545	0.48091	0.925393	0.958443	0.997885	0.785577	0.98108	0.893935	0.935766	0.900703	0.84408	0.937248	0.930696	Ndufa9
ENSMUSG00000000409	-0.606682	-0.718574	-0.225094	NA	-1.34097	-0.306684	-0.653482	-0.32452	0.0389048	0.551723	1.08223	-0.384058	NA	-0.360988	-0.0491053	-1.00055	0.135703	0.0924063	0.977762	NA	0.0344242	0.920321	0.112696	0.739936	0.991053	0.811334	0.441037	0.928063	NA	0.748576	0.983576	0.247295	Lck
ENSMUSG00000000416	NA	NA	NA	-0.380618	NA	NA	NA	NA	NA	-0.44358	0.509705	NA	NA	NA	0.636469	NA	NA	NA	NA	0.907204	NA	NA	NA	NA	NA	0.940492	0.876908	NA	NA	NA	0.89244	NA	Cttnbp2
ENSMUSG00000000420	0.175245	0.111807	-0.023063	0.602204	0.534824	0.336207	0.156642	0.474821	-0.0271049	-0.253104	-0.228401	0.360708	0.0275169	0.0571699	-0.315224	0.0139083	0.749054	0.928435	0.999447	0.708834	0.307553	0.915512	0.870577	0.618705	0.989486	0.724033	0.813709	0.932191	0.99128	0.966873	0.706158	0.991027	Galnt1
ENSMUSG00000000439	0.000297343	-0.0578	0.165245	0.696368	0.328873	-0.0171917	0.0933878	0.0389763	0.162279	-0.304783	0.0534858	-0.527628	NA	-0.161985	-0.323691	-0.0198134	0.999585	0.970049	0.98906	0.774661	0.721046	0.995869	0.964443	0.988939	0.946689	0.921042	0.993414	0.932191	NA	0.941281	0.853099	0.991204	Mkrn2
ENSMUSG00000000441	-0.135406	-0.236318	-0.317787	-0.258291	0.240964	-0.151118	-0.257005	-0.00593621	0.115632	-0.0156422	0.124257	0.156397	0.130941	-0.0562311	0.21196	0.341293	0.852868	0.855055	0.960914	0.902226	0.707193	0.976406	0.819796	0.997852	0.930333	0.992322	0.913401	0.979533	0.951516	0.976018	0.859904	0.605773	Raf1
ENSMUSG00000000486	0.0255778	-0.0127924	0.00327169	0.610872	-0.373855	-0.108204	0.362297	-0.175322	0.441322	0.0273514	0.577222	0.0657997	NA	0.0283368	0.263087	-0.663442	0.987946	0.992827	0.999878	0.918184	0.693703	0.988734	0.666451	0.927853	0.789746	0.992322	0.813709	0.993999	NA	0.991859	0.893721	0.52204	Septin1
ENSMUSG00000000489	0.466815	-0.197112	NA	NA	NA	NA	0.666009	NA	NA	NA	NA	NA	NA	NA	NA	NA	0.773401	0.95817	NA	NA	NA	NA	0.775275	NA	NA	NA	NA	NA	NA	NA	NA	NA	Pdgfb
ENSMUSG00000000531	-0.371896	-0.338866	-0.669918	NA	1.07945	-0.213718	-0.27582	0.163182	NA	NA	NA	0.725534	1.40978	-0.339578	-0.307455	1.22703	0.746376	0.883772	0.95521	NA	0.260043	0.98953	0.910354	0.960961	NA	NA	NA	0.914895	0.40603	0.842962	0.923157	0.236279	Tamalin
ENSMUSG00000000532	0.289187	-0.323161	0.635606	-0.151553	0.903551	0.263791	0.136154	0.679987	-0.198597	-0.134383	0.0147411	0.713201	1.11766	1.08642	-0.105297	0.391185	0.757174	0.858372	0.949181	0.968776	0.18965	0.973885	0.954349	0.681054	0.942399	0.970699	0.999202	0.914895	0.578837	0.53758	0.973695	0.756731	Acvr1b
ENSMUSG00000000538	NA	NA	NA	-0.554765	0.624163	NA	NA	NA	NA	0.0349296	-0.481056	NA	1.34566	NA	1.10237	2.01432	NA	NA	NA	0.832092	0.573078	NA	NA	NA	NA	0.992355	0.874651	NA	0.640915	NA	0.684758	0.160231	Tom1l2
ENSMUSG00000000544	-1.18273	-1.35664	-1.75679	NA	NA	-1.18963	-1.19439	-1.14235	NA	NA	NA	-0.919578	NA	-0.482192	-0.940673	-2.80586	0.0280021	0.0270146	0.661159	NA	NA	0.694776	0.0688681	0.271473	NA	NA	NA	0.801403	NA	0.787054	0.723094	0.0698749	Gpa33
ENSMUSG00000000552	0.261749	0.191441	-0.0968303	0.0929004	0.767491	0.222516	0.218136	0.319936	-0.457282	-0.125135	-0.292633	0.389262	-0.537338	-0.24648	0.127489	-0.0939391	0.679513	0.8758	0.98906	0.974917	0.129805	0.95682	0.825075	0.813434	0.498149	0.950795	0.780265	0.932191	0.740093	0.787054	0.938859	0.917373	Zfp385a
ENSMUSG00000000561	0.0615106	-0.0128453	-0.127765	-0.0661518	-0.271438	-0.120994	0.0850251	-0.014164	-0.364361	-0.251145	-0.172304	-0.0363556	-0.271508	-0.285351	-0.474954	-0.263686	0.895531	0.98977	0.981398	0.98496	0.566005	0.961527	0.910354	0.989642	0.461523	0.715898	0.859507	0.993999	0.835329	0.65756	0.364523	0.615773	Wdr77
ENSMUSG00000000562	0.508307	0.515253	0.442726	NA	NA	0.493	0.37141	0.0531901	NA	NA	NA	NA	NA	1.02601	-0.154916	NA	0.592504	0.719831	0.954224	NA	NA	0.917041	0.807959	0.987262	NA	NA	NA	NA	NA	0.554492	0.973695	NA	Adora3
ENSMUSG00000000563	0.189087	0.143382	0.109622	-0.0985209	0.0953198	0.1288	0.223754	0.224014	-0.0148923	-0.0365602	0.0673513	0.317142	-0.038668	0.201061	0.032475	0.340136	0.565302	0.826911	0.982106	0.955381	0.822866	0.95682	0.610818	0.702268	0.991053	0.979272	0.931061	0.831846	0.969481	0.759586	0.98063	0.335838	Atp5pb
ENSMUSG00000000567	NA	NA	0.204987	0.54111	0.76321	0.0560066	NA	-0.651892	0.885162	0.579519	0.466406	0.825167	-0.792736	NA	0.862179	1.12448	NA	NA	0.98906	0.755647	0.35811	0.993775	NA	0.827188	0.00939959	0.108665	0.23554	0.779625	0.640915	NA	0.251735	0.0763541	Sox9
ENSMUSG00000000568	-0.0324878	0.0739206	0.0629545	-0.300639	-0.299962	0.153838	-0.00359899	-0.00597947	-0.0173649	-0.100302	-0.14174	0.243013	-0.119795	-0.144252	0.0771249	-0.0265608	0.948291	0.920182	0.98906	0.792374	0.402495	0.938281	0.996058	0.996265	0.989396	0.909609	0.821633	0.915613	0.92636	0.827167	0.932813	0.96049	Hnrnpd
ENSMUSG00000000581	0.221626	-0.0593308	0.719659	-0.21468	-0.157699	0.502898	0.292796	-0.146004	0.328099	0.0980675	0.0830682	0.0802012	0.225259	0.288297	0.0120867	0.735594	0.709533	0.96666	0.793087	0.944726	0.814597	0.840153	0.680347	0.929746	0.729678	0.96249	0.963507	0.990277	0.894199	0.836433	0.995383	0.224399	C1d
ENSMUSG00000000594	-0.232561	NA	NA	NA	NA	NA	NA	NA	NA	NA	NA	NA	NA	NA	0.235946	NA	0.894751	NA	NA	NA	NA	NA	NA	NA	NA	NA	NA	NA	NA	NA	0.969818	NA	Gm2a
ENSMUSG00000000600	0.070278	0.383689	0.168265	0.143604	0.700976	0.274111	0.463775	0.274688	-0.0982304	-0.197299	0.00928425	0.0906609	0.223684	0.166931	-0.0966427	0.624022	0.962018	0.813238	0.98906	0.960951	0.206828	0.961527	0.712225	0.908069	0.952097	0.931775	0.999202	0.993999	0.922094	0.945447	0.969818	0.341586	Krit1
ENSMUSG00000000605	-0.00863782	NA	NA	0.682049	2.02809	-0.0913317	-0.641427	0.591498	0.840969	0.486968	0.942717	1.31884	1.6724	NA	0.688321	1.44359	0.997329	NA	NA	0.506277	0.00495155	0.992954	0.820625	0.852622	0.402959	0.765845	0.27202	0.801872	0.194426	NA	0.70927	0.0756389	Clcn4
ENSMUSG00000000628	-0.28973	-0.256509	-0.160382	NA	-0.298917	-0.131766	-0.278187	0.217385	-0.295626	-0.0180337	-0.278477	-0.223181	NA	-0.253768	-0.055152	-0.986338	0.5358	0.726331	0.984222	NA	0.740804	0.977908	0.699433	0.880987	0.862731	0.995817	0.893952	0.959041	NA	0.837497	0.981274	0.305618	Hk2
ENSMUSG00000000631	0.154242	0.194586	-0.591895	-0.00316365	0.553709	-0.359841	-0.17251	0.45599	-0.17084	-0.0978088	0.118355	0.0469814	0.200596	0.362742	0.347961	0.297855	0.858898	0.910307	0.932405	0.998324	0.321226	0.95682	0.929512	0.795493	0.938222	0.979272	0.954438	0.996242	0.922032	0.783863	0.851163	0.671298	Myo18a
ENSMUSG00000000690	NA	NA	0.738349	0.150545	0.830185	0.59701	0.658466	0.650106	0.287162	-0.408995	-0.241585	0.823781	-0.286869	NA	0.43465	0.502247	NA	NA	0.889669	0.916776	0.0312817	0.92897	0.880535	0.818425	0.770016	0.554864	0.813709	0.821046	0.7694	NA	0.743184	0.334599	Hoxb6
ENSMUSG00000000708	-0.224315	-0.1363	-0.345785	0.0985435	0.649723	-0.767938	0.010285	0.155969	-0.334328	0.486044	0.218045	-0.283521	NA	-0.23735	-0.363652	-0.60659	0.822769	0.956155	0.980662	0.98496	0.46016	0.864752	0.99572	0.958945	0.882789	0.889149	0.948655	0.969051	NA	0.921939	0.867664	0.563031	Kat2b
ENSMUSG00000000711	0.0852888	0.0141409	-0.00210664	-0.226759	0.57344	-0.322547	0.342679	0.260243	0.394609	0.147463	0.435252	1.13411	-0.0986837	0.211433	0.564284	0.546737	0.960207	0.997145	0.999937	0.960549	0.474471	0.962519	0.87349	0.926755	0.811455	0.96249	0.817153	0.713341	0.967662	0.937559	0.786337	0.522981	Rab5b
ENSMUSG00000000730	0.126564	0.00139239	0.673072	NA	-0.901295	0.199948	0.0828092	0.0799786	0.0317779	NA	NA	-0.0977843	NA	0.347449	0.283412	-1.60087	0.818216	0.999386	0.781582	NA	0.237461	0.953641	0.947151	0.960348	0.993109	NA	NA	0.988198	NA	0.735741	0.885215	0.0997332	Dnmt3l
ENSMUSG00000000731	-0.714602	-0.937525	NA	NA	NA	NA	NA	NA	NA	NA	NA	NA	NA	NA	NA	NA	0.579	0.698486	NA	NA	NA	NA	NA	NA	NA	NA	NA	NA	NA	NA	NA	NA	Aire
ENSMUSG00000000732	NA	-0.516779	NA	NA	NA	NA	-0.340302	NA	NA	NA	NA	NA	NA	NA	NA	NA	NA	0.860481	NA	NA	NA	NA	0.912385	NA	NA	NA	NA	NA	NA	NA	NA	NA	Icosl
ENSMUSG00000000738	-0.157357	-0.072756	-0.5225	0.29985	0.0302863	-0.359996	-0.0176636	-0.16429	-0.218331	-0.0107103	-0.328891	-0.326521	-0.448528	-0.00660414	-0.022987	-0.590877	0.746376	0.950118	0.870541	0.83295	0.96562	0.907862	0.991175	0.900064	0.808234	0.994163	0.737812	0.929304	0.685871	0.996734	0.989202	0.200716	Spg7
ENSMUSG00000000739	0.514022	0.220926	NA	NA	NA	0.664253	0.213533	0.56781	NA	NA	NA	NA	NA	0.492531	0.309165	NA	0.627646	0.944805	NA	NA	NA	0.920807	0.953254	0.859614	NA	NA	NA	NA	NA	0.836433	0.944261	NA	Sult5a1
ENSMUSG00000000740	0.303148	0.250588	0.116285	-0.0203836	-0.316562	0.163571	0.161672	0.153409	0.24749	0.394757	0.435008	0.268013	0.39242	0.329906	-0.224284	-0.0585786	0.392759	0.709913	0.985869	0.994545	0.672673	0.95682	0.844169	0.880987	0.817088	0.784649	0.711528	0.935766	0.82172	0.719349	0.857512	0.949207	Rpl13
ENSMUSG00000000743	0.147618	0.215226	-0.567897	-0.258676	0.106144	-0.202075	-0.000421367	0.237914	-0.0155348	-0.0363732	0.103042	-0.0650267	0.169051	0.203143	-0.121202	0.141093	0.828259	0.866479	0.852641	0.932894	0.892023	0.957326	0.999989	0.885152	0.99332	0.988968	0.956324	0.993999	0.931585	0.868072	0.945525	0.868915	Chmp1a
ENSMUSG00000000751	-0.087382	-0.0918321	0.177209	NA	-0.907926	0.117464	0.0893393	0.257819	0.113005	-0.193952	0.0804353	0.0682734	NA	0.0159412	0.0701071	-1.09309	0.894343	0.936981	0.981398	NA	0.193456	0.97885	0.947151	0.779923	0.953753	0.946918	0.979395	0.993999	NA	0.993703	0.97394	0.218727	Rpa1
ENSMUSG00000000753	-0.00256926	NA	NA	NA	NA	NA	NA	NA	NA	NA	NA	NA	NA	NA	NA	NA	0.999502	NA	NA	NA	NA	NA	NA	NA	NA	NA	NA	NA	NA	NA	NA	NA	Serpinf1
ENSMUSG00000000759	0.178409	-0.153026	-1.10828	-0.0307318	-0.27887	-0.914247	-0.134732	-0.00795934	0.33502	-0.0975853	0.0370576	-0.32447	0.613178	-0.228867	-0.219271	0.228969	0.846829	0.936981	0.81676	0.990051	0.747885	0.772828	0.948726	0.997703	0.79593	0.963168	0.99365	0.956266	0.739068	0.910893	0.899442	0.83491	Tubgcp3
ENSMUSG00000000776	0.0213922	0.0363989	0.0372611	NA	-0.216035	0.0679702	0.309249	-0.0116957	-0.467247	-0.287991	-0.467062	-0.45676	-1.15081	-0.146631	-0.250641	-0.394637	0.990661	0.987203	0.999835	NA	0.834309	0.991421	0.796523	0.996018	0.70446	0.887441	0.717449	0.932191	0.522563	0.941244	0.882529	0.716864	Polr3d
ENSMUSG00000000782	0.0864276	0.218039	-0.194053	NA	-1.02788	-0.26893	-0.0119816	-0.130241	-0.540106	NA	0.104188	-0.100055	NA	0.0477915	-0.306142	-1.19687	0.905862	0.837624	0.982939	NA	0.182933	0.938901	0.995265	0.94034	0.70446	NA	0.988602	0.988808	NA	0.974976	0.853099	0.274844	Tcf7
ENSMUSG00000000787	-0.0621375	-0.00651614	0.130828	0.0256855	0.07311	0.0335004	-0.0116009	0.00297019	-0.0708043	-0.0649915	-0.0734907	-0.0671056	-0.176665	-0.0754713	-0.0549831	0.08987	0.818216	0.992615	0.961789	0.98496	0.818104	0.990917	0.98898	0.997703	0.893436	0.940492	0.886893	0.9829	0.763773	0.910893	0.94126	0.791168	Ddx3x
ENSMUSG00000000792	0.00580955	0.0344394	NA	NA	NA	NA	-0.119177	NA	NA	NA	NA	2.26474	NA	NA	NA	NA	0.998141	0.992615	NA	NA	NA	NA	0.978678	NA	NA	NA	NA	0.720546	NA	NA	NA	NA	Slc5a5
ENSMUSG00000000794	0.456673	0.672751	NA	NA	NA	NA	NA	NA	0.0305204	NA	NA	NA	NA	NA	NA	NA	0.79925	0.810053	NA	NA	NA	NA	NA	NA	0.995871	NA	NA	NA	NA	NA	NA	NA	Kcnn3
ENSMUSG00000000804	0.158774	-0.00283913	-0.30053	0.00214781	-0.138342	-0.11148	0.238087	-0.261965	-0.23421	0.0996822	0.447123	0.129595	0.212959	-0.105608	-0.22305	-0.253223	0.898343	0.999386	0.978136	0.999468	0.893002	0.990727	0.910354	0.908069	0.915991	0.979272	0.829561	0.99041	0.953256	0.960051	0.927638	0.844681	Usp32
ENSMUSG00000000805	0.449045	0.982979	0.459633	NA	NA	0.202758	0.0762062	0.928664	NA	NA	NA	NA	NA	-0.172087	NA	NA	0.734704	0.514114	0.964106	NA	NA	0.98953	0.982448	0.729924	NA	NA	NA	NA	NA	0.960051	NA	NA	Car4
ENSMUSG00000000811	0.0690432	-0.795974	NA	0.125088	0.929347	-0.710878	-0.128271	0.136103	-0.222829	0.324957	-0.345274	-0.557711	0.867355	-0.252511	0.071021	0.067151	0.97326	0.603155	NA	0.981399	0.205874	0.917041	0.968505	0.971036	0.937298	0.947661	0.888103	0.938435	0.715824	0.94119	0.984625	0.964563	Txnrd3
ENSMUSG00000000823	-0.0331289	0.271276	-0.10522	-0.474753	-0.146561	0.0923461	-0.0727218	0.179083	0.530402	0.0611159	0.201069	-0.20511	-0.928957	0.0328727	0.356642	-0.0418423	0.990661	0.934236	0.98906	0.836657	0.889491	0.991421	0.985983	0.958945	0.715346	0.986879	0.910644	0.988198	0.655113	0.993665	0.857512	0.980249	Zfp512b
ENSMUSG00000000826	0.00824108	0.157676	0.474896	0.0868769	0.781787	0.421365	0.0381974	0.0598492	-0.0739996	0.149366	-0.13614	0.409625	0.0462711	0.0292738	0.316255	0.376255	0.994342	0.920182	0.914596	0.974563	0.0749017	0.912442	0.987114	0.983458	0.968605	0.94552	0.909855	0.932191	0.979181	0.987334	0.792171	0.589939	Dnajc5
ENSMUSG00000000827	-0.0355334	-0.177396	-0.00579939	0.292129	-0.278137	-0.140425	-0.0195223	-0.139655	0.244253	0.166886	0.0901893	-0.108495	0.330003	0.106792	0.0181497	-0.0944324	0.972496	0.881526	0.999878	0.93234	0.687372	0.978297	0.992012	0.926755	0.845834	0.946172	0.965837	0.986933	0.824987	0.945447	0.993273	0.909804	Tpd52l2
ENSMUSG00000000838	-0.167846	-0.0799981	-0.539018	0.28192	0.620625	0.0766015	0.0293978	0.136375	-0.124751	-0.244353	-0.0929933	0.234961	-0.256151	-0.19855	0.0336979	0.143934	0.789388	0.962181	0.870541	0.911309	0.230133	0.990697	0.988701	0.927303	0.929468	0.867577	0.951901	0.959041	0.898499	0.874253	0.98604	0.873073	Fmr1
ENSMUSG00000000861	-0.14053	-0.425448	-0.202897	0.894005	1.36233	0.0134894	0.175711	0.569194	0.734506	0.459827	0.422799	1.71778	0.820895	0.0272046	0.900259	0.844809	0.950575	0.895405	0.986125	0.0216874	0.00172175	0.996931	0.959563	0.864484	0.00503189	0.0742099	0.0987463	0.713341	0.17798	0.994109	0.174273	0.0490573	Bcl11a
ENSMUSG00000000876	0.195251	-0.118562	0.533076	-0.500547	0.0876766	0.512154	0.159005	0.425232	0.489912	0.217395	0.455758	0.433862	0.766134	0.694392	0.224983	1.08811	0.816403	0.953135	0.927063	0.841526	0.926656	0.907862	0.926233	0.767129	0.624166	0.940492	0.694316	0.929304	0.522563	0.617014	0.892133	0.112872	Pxmp4
ENSMUSG00000000881	0.0209263	0.251867	NA	0.0681736	1.34886	-0.0996344	0.199056	-0.316076	0.0542511	-0.0146262	0.34666	NA	0.270587	NA	0.13791	0.456855	0.991419	0.936953	NA	0.987339	0.152624	0.991421	0.953254	0.908069	0.989774	0.99621	0.874651	NA	0.929962	NA	0.968111	0.698587	Dlg3
ENSMUSG00000000884	-0.404571	-0.470163	NA	NA	NA	-0.57522	-0.6173	-0.101454	NA	NA	NA	NA	NA	NA	NA	NA	0.746376	0.844688	NA	NA	NA	0.922192	0.676247	0.981547	NA	NA	NA	NA	NA	NA	NA	NA	Gnb1l
ENSMUSG00000000901	-0.0753145	0.275742	1.15589	0.168809	0.330171	0.253854	0.0595789	-0.249618	-0.461322	0.36255	0.261407	-0.19683	0.688737	0.1123	-0.167609	0.287636	0.94371	0.820313	0.747668	0.960623	0.607114	0.958185	0.971974	0.880987	0.718403	0.885141	0.876908	0.975162	0.688091	0.956178	0.932341	0.741746	Mmp11
ENSMUSG00000000902	-0.12493	-0.147552	0.327909	0.202417	0.478491	0.0110796	-0.0220516	-0.224009	-0.119253	-0.035368	-0.133002	0.0819587	-0.0165508	0.117384	-0.111309	0.0192723	0.828317	0.907288	0.954224	0.923782	0.315323	0.996533	0.989933	0.86372	0.929749	0.986969	0.919651	0.988954	0.993869	0.941281	0.939505	0.985137	Smarcb1
ENSMUSG00000000903	NA	-0.99124	NA	NA	NA	NA	NA	-0.578543	NA	NA	NA	NA	NA	NA	NA	NA	NA	0.635127	NA	NA	NA	NA	NA	0.857563	NA	NA	NA	NA	NA	NA	NA	NA	Vpreb3
ENSMUSG00000000915	-0.362927	0.184658	0.502667	-0.596398	0.179047	-0.21602	0.099388	0.0846416	-0.520755	0.153929	-0.138845	-0.238431	0.139346	-0.396231	-0.154268	-0.504412	0.651722	0.930669	0.964106	0.907204	0.892012	0.979994	0.970732	0.977244	0.79728	0.972745	0.967265	0.981366	0.967662	0.803455	0.955681	0.622198	Hip1r
ENSMUSG00000000916	-0.022729	-0.00751931	-0.999837	NA	-0.4125	-0.547106	-0.200321	0.145733	-0.280207	-0.160582	-0.677722	-0.180512	NA	-0.0777751	-0.43331	-0.758475	0.990661	0.997672	0.820528	NA	0.719113	0.907862	0.891802	0.950166	0.887116	0.96249	0.725124	0.979533	NA	0.970927	0.792171	0.533171	Nsun5
ENSMUSG00000000934	0.305215	NA	NA	NA	NA	NA	NA	NA	NA	NA	NA	NA	NA	NA	NA	NA	0.828711	NA	NA	NA	NA	NA	NA	NA	NA	NA	NA	NA	NA	NA	NA	NA	Top1mt
ENSMUSG00000000942	NA	NA	-0.368321	0.166876	0.451028	-0.453503	-0.369453	-0.432737	0.292963	-0.0666107	-0.165739	0.914807	-0.0820826	1.0549	0.317661	0.646452	NA	NA	0.982106	0.923782	0.426525	0.95682	0.948371	0.948132	0.715754	0.967388	0.864904	0.870503	0.957287	0.759691	0.818139	0.303066	Hoxa4
ENSMUSG00000000948	0.0648445	0.19045	NA	NA	NA	NA	NA	NA	NA	NA	NA	NA	NA	NA	NA	NA	0.988944	0.967869	NA	NA	NA	NA	NA	NA	NA	NA	NA	NA	NA	NA	NA	NA	Gm38393
ENSMUSG00000000957	NA	NA	NA	NA	NA	NA	NA	NA	-1.74712	-1.26894	-1.32358	NA	-1.20518	NA	-1.09309	NA	NA	NA	NA	NA	NA	NA	NA	NA	0.296895	0.555502	0.403606	NA	0.666431	NA	0.637615	NA	Mmp14
ENSMUSG00000000958	-0.593256	-0.724759	-0.471686	NA	-1.80923	-0.336204	-0.495026	-0.496076	-0.615256	NA	NA	-0.719371	NA	-0.416162	-1.03616	-1.89078	0.141869	0.232688	0.932405	NA	0.0516986	0.93495	0.443992	0.71859	0.750332	NA	NA	0.806288	NA	0.748576	0.303642	0.108017	Slc7a7
ENSMUSG00000000959	-0.0590289	-0.0493909	-0.527012	-0.285333	-0.120671	-0.245721	-0.137566	-0.0668513	0.0813335	0.0156507	-0.0486947	-0.104418	-0.0927305	0.0330139	0.0376221	0.149225	0.91966	0.962181	0.781582	0.831323	0.828832	0.917041	0.863329	0.961078	0.929665	0.990183	0.96763	0.979533	0.955633	0.976018	0.98063	0.788397	Oxa1l
ENSMUSG00000000976	0.394439	0.366086	0.393897	-1.02483	-0.462016	0.0216154	0.17776	0.0888645	0.445136	0.420797	0.263627	0.152155	0.335937	0.397027	0.0231058	0.10789	0.580339	0.802655	0.970061	0.28791	0.489496	0.995869	0.918823	0.974949	0.70446	0.734905	0.874651	0.983195	0.868677	0.749997	0.993273	0.914611	Heatr6
ENSMUSG00000001016	-0.153383	-0.0965921	-0.691812	0.221664	0.0493968	-0.405099	-0.174501	-0.109772	-0.33364	-0.0407188	-0.312058	-0.430229	-0.33488	-0.126435	-0.0883604	-0.353943	0.747807	0.936102	0.708454	0.887122	0.93731	0.836789	0.825075	0.942384	0.525083	0.979272	0.592717	0.896113	0.723083	0.924108	0.939761	0.430951	Ilf2
ENSMUSG00000001017	-0.0389731	0.0072783	0.40245	-0.0598841	-0.0816236	0.172147	-0.089345	-0.195975	-0.142068	0.00905353	-0.217656	-0.604593	-0.20457	-0.0814104	0.109989	-0.416857	0.967794	0.997529	0.912713	0.98496	0.899097	0.959549	0.948371	0.887384	0.879793	0.994163	0.813709	0.786053	0.887445	0.951661	0.942719	0.436055	Chtop
ENSMUSG00000001018	-0.130205	-0.100502	-0.271417	0.163067	0.0198067	0.183721	-0.14531	-0.116071	0.180102	0.277196	0.233691	0.230574	-0.0894111	-0.071152	0.18024	0.229901	0.818632	0.928282	0.96323	0.951373	0.977657	0.958345	0.887623	0.954964	0.842475	0.799312	0.813709	0.938435	0.960022	0.961826	0.882529	0.731156	Snapin
ENSMUSG00000001025	0.0279652	0.10478	-0.0310674	NA	NA	0.214196	0.257883	0.0312388	NA	NA	NA	0.251684	NA	0.0495098	-0.582961	NA	0.988703	0.95817	0.99981	NA	NA	0.975513	0.845771	0.992257	NA	NA	NA	0.979191	NA	0.987334	0.85067	NA	S100a6
ENSMUSG00000001034	-0.197574	-0.0317967	-0.667341	-0.23053	-0.294619	-0.281044	-0.183637	-0.182219	-0.563255	0.0299319	-0.38025	-0.430967	-0.401307	-0.207902	-0.197088	-0.304174	0.771385	0.988438	0.850532	0.923782	0.587193	0.939539	0.887623	0.902704	0.431848	0.989915	0.753345	0.915613	0.785667	0.848882	0.891056	0.689085	Mapk7
ENSMUSG00000001036	-0.0674544	-0.0263679	NA	0.597844	-0.393646	-0.245497	0.0196237	-0.372791	-0.0142646	0.208551	0.282819	-0.283731	-1.20716	-0.17895	0.0415375	-0.970126	0.961095	0.991173	NA	0.906326	0.68612	0.976406	0.994614	0.830542	0.995928	0.953103	0.889874	0.959041	0.502561	0.937559	0.988075	0.256872	Epn2
ENSMUSG00000001039	-0.464192	-0.304977	NA	NA	NA	-0.173057	-0.208465	NA	0.0633122	0.601231	0.389721	NA	-1.00132	NA	-0.252313	NA	0.69984	0.910307	NA	NA	NA	0.98953	0.947151	NA	0.987164	0.775231	0.870114	NA	0.710637	NA	0.937248	NA	B9d1
ENSMUSG00000001052	0.352224	-0.0440741	0.417268	0.22049	0.703099	0.195943	0.0680004	0.394504	-0.147025	0.150731	-0.128212	0.688537	0.48102	0.120655	0.246722	0.151196	0.776331	0.990384	0.960914	0.967194	0.403143	0.981858	0.982448	0.909329	0.945732	0.962333	0.960281	0.915613	0.824987	0.963107	0.907459	0.91576	Sec24b
ENSMUSG00000001053	-0.143271	-0.0823247	-0.455417	NA	-1.2845	-0.502448	-0.26397	-0.278347	NA	NA	NA	-0.209004	NA	-0.106398	-0.354035	-0.938299	0.869302	0.963157	0.960914	NA	0.27918	0.917041	0.830599	0.878835	NA	NA	NA	0.979533	NA	0.961826	0.893721	0.498056	N4bp3
ENSMUSG00000001054	-0.0394018	-0.0937559	-0.0026786	-0.370836	-0.677708	0.0694517	-0.0926866	0.0022551	-1.12317	-0.435971	-0.401971	-0.119084	-0.0923193	-0.15848	-0.252223	-0.660642	0.955793	0.927039	0.999878	0.887122	0.213073	0.98953	0.929949	0.998804	0.0728386	0.803753	0.830188	0.979191	0.973505	0.869567	0.857512	0.40198	Rmnd5b
ENSMUSG00000001056	0.0140717	-0.0409842	0.306096	-0.267297	-0.651798	0.119582	-0.0797319	-0.0928574	-0.577096	-0.3461	-0.443395	0.0233952	-0.133461	-0.0535781	-0.219513	-0.517134	0.978641	0.948081	0.850532	0.922339	0.0715444	0.954355	0.884887	0.900364	0.0695857	0.540469	0.409233	0.993999	0.944434	0.94752	0.739573	0.284437	Nhp2
ENSMUSG00000001062	-0.10461	0.350817	NA	0.150338	0.419132	NA	0.0991149	0.0118717	0.124059	-0.0454354	-0.0580785	0.287904	0.62933	NA	0.214423	0.2629	0.960406	0.916433	NA	0.974418	0.655959	NA	0.976744	0.997894	0.962979	0.989073	0.988631	0.98472	0.743624	NA	0.939915	0.856473	Vps9d1
ENSMUSG00000001065	NA	NA	NA	0.176132	0.685296	NA	NA	NA	0.270657	NA	-0.189754	NA	1.63974	NA	-0.840062	0.659174	NA	NA	NA	0.97425	0.490614	NA	NA	NA	0.92821	NA	0.954797	NA	0.522563	NA	0.770645	0.598236	Zfp276
ENSMUSG00000001082	-0.217187	-0.222254	0.900899	-0.813153	-0.884465	0.350577	-0.122293	-0.0059046	-0.501521	-0.075255	-0.592872	0.149123	-1.06243	0.0115299	-0.0253531	-1.22049	0.746376	0.820313	0.720051	0.78605	0.240261	0.907862	0.935592	0.997703	0.694647	0.986879	0.757059	0.979533	0.656211	0.995329	0.991567	0.139012	Mfsd10
ENSMUSG00000001089	-0.0234406	0.0596324	0.541957	NA	0.341696	0.431051	-0.0387238	0.189547	0.372826	0.415612	0.412632	-0.23433	0.267359	-0.0220264	0.392665	-0.312895	0.988944	0.972174	0.92673	NA	0.756804	0.918852	0.986745	0.913994	0.811199	0.823334	0.815778	0.970852	0.952288	0.991325	0.813098	0.836991	Luzp1
ENSMUSG00000001098	-0.00774534	0.18966	0.118144	-0.282935	-0.0479636	-0.059902	-0.0184965	-0.439931	-0.551633	-0.0592332	-0.184062	-0.675285	-0.108519	0.395189	-0.109363	0.273777	0.995174	0.921498	0.98906	0.841526	0.945014	0.991421	0.995223	0.767018	0.619952	0.985814	0.897245	0.829818	0.947652	0.785389	0.957227	0.698413	Kctd10
ENSMUSG00000001100	0.114295	0.248278	-0.030752	-0.148128	-0.196591	-0.127917	-0.0733217	-0.0227117	-0.324665	-0.276186	-0.549615	0.0276321	-0.0345901	0.385885	-0.0226956	-0.249923	0.841832	0.788468	0.997466	0.967194	0.756723	0.976406	0.954845	0.989642	0.708295	0.846799	0.416947	0.996242	0.986686	0.685936	0.989452	0.691466	Poldip2
ENSMUSG00000001105	-0.0677832	0.0309186	0.533505	0.174692	-0.344677	0.343412	0.167371	-0.162733	-0.536189	-0.493993	-0.282693	-0.191445	-0.00667509	0.251458	-0.379206	-0.288242	0.939912	0.985406	0.870672	0.960623	0.632491	0.915512	0.876753	0.927853	0.505962	0.628359	0.858864	0.979533	0.998318	0.859115	0.751376	0.750755	Ift20
ENSMUSG00000001120	0.367883	0.115082	-0.195747	-0.121821	-0.54319	0.0414043	0.292172	0.373471	-0.0334521	0.0607623	-0.0803012	0.190741	-1.04621	NA	0.664868	NA	0.736113	0.966204	0.98906	0.98283	0.585606	0.9957	0.893809	0.881966	0.993109	0.989073	0.988631	0.98627	0.739292	NA	0.747276	NA	Pcbp3
ENSMUSG00000001123	0.0688056	0.0508713	0.28968	NA	-0.733037	0.242786	0.00418869	0.453932	-0.291023	NA	NA	0.943844	NA	0.00716821	0.252175	-0.218283	0.940072	0.973171	0.962244	NA	0.336539	0.943494	0.998021	0.640676	0.930671	NA	NA	0.720546	NA	0.998213	0.93357	0.900284	Lgals9
ENSMUSG00000001127	0.0531529	-0.0740695	0.0482204	0.00374057	0.36879	0.317389	-0.055241	-0.0397262	0.174512	0.514453	0.239349	0.0320311	0.229495	0.425402	0.42107	-0.374518	0.967612	0.967812	0.996494	0.997862	0.62523	0.954355	0.980616	0.986973	0.92547	0.732865	0.885093	0.996895	0.936738	0.751126	0.792171	0.674652	Araf
ENSMUSG00000001128	-0.48727	NA	NA	1.38344	0.543364	-1.27925	NA	-0.399795	NA	NA	NA	NA	NA	NA	NA	NA	0.747499	NA	NA	0.627684	0.730899	0.901625	NA	0.914746	NA	NA	NA	NA	NA	NA	NA	NA	Cfp
ENSMUSG00000001131	0.739785	0.75	-0.0684453	NA	NA	0.0358703	0.183438	0.0945198	NA	NA	NA	0.282665	NA	0.542588	-0.501717	NA	0.266995	0.462312	0.995924	NA	NA	0.994521	0.929512	0.973689	NA	NA	NA	0.971108	NA	0.759586	0.88122	NA	Timp1
ENSMUSG00000001134	0.0846278	-0.0941542	-0.946517	NA	NA	-0.509652	-0.0248518	0.0271777	-0.0343957	0.659695	0.264173	-0.325591	NA	NA	-0.197496	NA	0.956634	0.964124	0.870541	NA	NA	0.922192	0.993987	0.994583	0.993109	0.79124	0.925231	0.970852	NA	NA	0.948027	NA	Uxt
ENSMUSG00000001138	-0.542023	-0.686238	-0.377622	-0.726752	-0.314754	-0.0341438	-0.201881	0.189	-0.108398	0.22524	0.140936	0.383928	-0.312298	0.060273	0.512588	0.0766868	0.427931	0.473581	0.970061	0.744685	0.732868	0.995517	0.910354	0.944324	0.959299	0.947572	0.948484	0.935766	0.925543	0.978899	0.754055	0.954841	Cnnm3
ENSMUSG00000001143	0.392462	0.419185	0.398086	-0.85858	0.322989	-0.0725831	0.84563	-0.101695	-0.675542	-0.316594	-0.325393	-0.18776	-0.0373703	0.3261	0.259927	-0.537875	0.777654	0.892916	0.982106	0.620668	0.799857	0.993741	0.570664	0.981562	0.549248	0.895216	0.857443	0.988954	0.993712	0.921939	0.906246	0.657326	Lman2l
ENSMUSG00000001150	0.244678	0.160606	-0.151224	0.134293	-0.138274	0.0623527	0.362947	0.0314357	-0.190477	-0.277737	-0.2835	-0.323085	-0.101385	-0.154953	-0.0756278	-0.25189	0.682994	0.910307	0.98906	0.982394	0.892968	0.991421	0.610702	0.990087	0.918687	0.903662	0.875231	0.956206	0.967662	0.925514	0.978071	0.796239	Mcm3ap
ENSMUSG00000001151	0.089235	-0.128514	0.0222506	-0.776223	-0.552594	0.215783	0.261195	0.289925	-0.0834794	-0.542636	-0.693324	0.126084	0.567121	-0.00934711	0.167014	-1.13788	0.915501	0.929277	0.999835	0.708834	0.436461	0.958718	0.790136	0.878835	0.969644	0.648011	0.564883	0.982906	0.818105	0.996105	0.929304	0.184664	Pcnt
ENSMUSG00000001156	NA	NA	NA	0.811432	-0.163622	NA	NA	NA	0.273088	1.24711	1.05936	NA	NA	NA	NA	0.115002	NA	NA	NA	0.687207	0.896847	NA	NA	NA	0.923392	0.569406	0.518693	NA	NA	NA	NA	0.938732	Mxd1
ENSMUSG00000001157	0.2937	0.437787	0.371492	-0.181339	0.209524	0.463323	0.297486	0.242103	-0.414999	-0.377258	0.0139516	0.365385	0.0117102	0.50993	-0.0888859	0.321275	0.698954	0.724849	0.978401	0.959704	0.816194	0.922192	0.825075	0.917877	0.791011	0.90252	0.999202	0.941544	0.997776	0.747474	0.97394	0.756731	Gmcl1
ENSMUSG00000001158	-0.0278449	-0.214311	-0.133359	0.582166	0.10917	-0.0911924	0.0930105	0.266956	0.0721669	0.251016	0.17002	-0.0678278	0.389516	0.237013	0.22553	0.1362	0.982857	0.840079	0.986541	0.774661	0.891592	0.98953	0.953168	0.880987	0.97135	0.923195	0.916456	0.993999	0.861327	0.868375	0.893721	0.888807	Snrnp27
ENSMUSG00000001173	-0.0419377	-0.226346	-0.846447	0.415119	0.482008	-0.475848	-0.411668	-0.00402691	0.658778	0.412062	1.00589	-0.963646	0.617266	0.133537	-0.420014	0.948561	0.985386	0.920182	0.867765	0.923782	0.631052	0.925393	0.76489	0.998804	0.70446	0.870962	0.520418	0.870467	0.861327	0.959779	0.848494	0.416205	Ocrl
ENSMUSG00000001175	-0.227097	-0.248972	-0.170698	-0.107884	0.0021377	-0.138551	-0.196882	-0.145871	0.0375013	-0.0446529	-0.0357471	0.00812711	-0.273395	-0.0192007	-0.0613505	-0.0440165	0.323942	0.394424	0.950901	0.902307	0.994883	0.947035	0.610702	0.839504	0.95466	0.960317	0.961974	0.997051	0.544478	0.982597	0.938745	0.911431	Calm1
ENSMUSG00000001211	0.739823	0.904012	4.33571	0.230527	0.450632	1.68247	1.28211	0.71343	-0.115003	-0.0494417	-0.241227	0.945457	0.298336	NA	0.784788	0.0546392	0.506442	0.653172	0.454526	0.960623	0.631159	0.703354	0.342685	0.79884	0.953753	0.988559	0.876908	0.864415	0.929962	NA	0.561603	0.968745	Agpat3
ENSMUSG00000001228	-0.169146	-0.087478	0.577606	0.412873	-0.619533	0.263312	-0.156995	-0.0637924	-0.510386	-0.372087	-0.291443	-0.188025	NA	0.00608704	-0.106053	-0.659256	0.660459	0.922859	0.850532	0.951373	0.362204	0.920321	0.830599	0.960348	0.444187	0.695047	0.821794	0.956266	NA	0.996734	0.938859	0.397171	Uhrf1
ENSMUSG00000001229	0.402544	0.168787	0.442434	-0.34664	-0.251562	-0.089098	0.177277	-0.0742272	0.34749	0.430342	0.542165	-0.134732	0.215876	0.420256	0.289541	0.453706	0.264795	0.905235	0.889669	0.717812	0.517191	0.98953	0.844169	0.959172	0.586461	0.35843	0.221518	0.973136	0.824987	0.574684	0.706158	0.333385	Dpp9
ENSMUSG00000001240	-0.160704	-0.817192	NA	NA	NA	-1.08449	NA	NA	NA	NA	NA	NA	NA	NA	-0.888375	NA	0.955754	0.770193	NA	NA	NA	0.848752	NA	NA	NA	NA	NA	NA	NA	NA	0.68378	NA	Ramp2
ENSMUSG00000001247	-0.210716	0.197794	0.231273	NA	-1.01877	-0.199668	-0.124939	-0.178775	-0.558918	0.0295565	-0.434685	-0.425517	0.0119914	-0.456982	-0.433638	-0.73765	0.733085	0.881593	0.975763	NA	0.156347	0.961139	0.947448	0.908069	0.405363	0.989915	0.65737	0.889434	0.997478	0.544915	0.621317	0.340361	Lsr
ENSMUSG00000001248	0.547147	0.737199	1.52183	0.444824	0.677844	0.778202	0.68431	-0.404084	0.102178	0.322601	0.399362	-0.880431	0.919068	0.00528213	0.277435	0.500909	0.427857	0.531609	0.642428	0.634792	0.187723	0.859955	0.482143	0.83118	0.969644	0.912777	0.813709	0.801403	0.301638	0.998909	0.907459	0.458035	Gramd1a
ENSMUSG00000001249	0.140362	0.728102	0.861875	NA	NA	0.225649	0.444906	0.00880083	NA	NA	NA	-0.618268	NA	0.249261	-0.788517	NA	0.914501	0.55131	0.930111	NA	NA	0.979994	0.758486	0.997852	NA	NA	NA	0.935766	NA	0.91621	0.808218	NA	Hpn
ENSMUSG00000001270	0.441358	0.457221	0.352422	0.363048	0.645508	0.373134	0.259215	0.421763	0.727111	0.733685	0.452756	0.520245	0.681744	0.393433	0.569219	0.690941	0.27989	0.472151	0.889669	0.759981	0.0620999	0.903912	0.774018	0.640676	0.00402752	0.00734883	0.0473667	0.774429	0.0249041	0.719349	0.36287	0.022161	Ckb
ENSMUSG00000001280	-0.112115	-0.150953	-0.442948	-0.42494	-0.772935	-0.198497	-0.0329418	-0.220082	-0.151568	-0.0362713	-0.0608895	-0.28259	0.468554	-0.451056	-0.154937	-0.351336	0.726491	0.76504	0.790382	0.728397	0.0413336	0.917041	0.970732	0.663676	0.827126	0.979272	0.951532	0.8536	0.647646	0.322867	0.840182	0.448183	Sp1
ENSMUSG00000001281	-0.000345537	-0.254071	-0.794132	NA	NA	-0.642798	-0.0397096	0.0542624	NA	NA	NA	-0.0771478	NA	0.629664	-0.37281	NA	0.999585	0.910307	0.890998	NA	NA	0.907862	0.988701	0.983458	NA	NA	NA	0.993999	NA	0.787054	0.926478	NA	Itgb7
ENSMUSG00000001285	-0.436356	-0.627448	-0.437761	-0.346639	-0.165819	-0.707773	-0.507922	-0.352898	-0.0181369	0.0796061	0.235126	-0.467217	-0.0875659	-0.180587	0.16367	0.207677	0.302541	0.245822	0.914596	0.887122	0.793474	0.703354	0.352664	0.737752	0.993109	0.969368	0.836427	0.861322	0.967239	0.89645	0.907459	0.784467	Myg1
ENSMUSG00000001288	-0.564658	-0.513651	-0.166124	NA	-1.63432	-0.344234	-0.377843	-0.413801	-0.618405	1.46477	0.966401	-0.460615	-1.33262	-0.192683	-0.637741	-2.01585	0.072862	0.343751	0.977762	NA	0.0110258	0.862409	0.46942	0.640676	0.620331	0.378268	0.757502	0.801403	0.762582	0.849041	0.533089	0.00718521	Rarg
ENSMUSG00000001289	-0.122062	-0.0774863	-0.0682954	0.13451	0.336757	-0.140533	-0.0766909	0.110773	0.363445	0.16383	-0.000677232	0.19223	-0.0222283	0.083191	0.148899	0.4957	0.852129	0.954592	0.98906	0.967194	0.512366	0.971691	0.957899	0.956812	0.626833	0.932173	0.999202	0.960887	0.990819	0.956178	0.907459	0.329067	Pfdn5
ENSMUSG00000001300	-1.87121	NA	0.543848	0.447758	0.901544	-0.0445016	NA	0.699678	0.971862	0.499351	0.350055	0.729349	0.629072	-0.450016	0.272574	1.37568	0.114008	NA	0.954224	0.792374	0.17925	0.995517	NA	0.749026	0.0822118	0.510796	0.757502	0.891677	0.827426	0.797982	0.866363	0.123573	Efnb2
ENSMUSG00000001305	0.105616	0.244074	0.114894	-0.761242	-0.501205	-0.0456652	0.0317323	0.0134459	-0.549838	-0.360262	-0.219423	-0.363361	-0.416532	0.209438	-0.370576	-0.708541	0.857545	0.699492	0.984222	0.786445	0.443398	0.991099	0.976744	0.992131	0.40486	0.771421	0.876908	0.874164	0.811487	0.821484	0.637615	0.305618	Rrp15
ENSMUSG00000001313	-0.230422	0.179257	0.883944	0.39463	0.886087	0.462139	0.122406	0.241647	0.416122	0.192775	0.165592	0.397733	0.696899	-0.00539596	0.246742	0.67441	0.670468	0.892916	0.762911	0.587122	0.0028701	0.907862	0.929046	0.908069	0.607109	0.943656	0.893935	0.896113	0.0177786	0.998715	0.87156	0.0481098	Rnd2
ENSMUSG00000001323	NA	NA	NA	NA	NA	NA	NA	NA	0.761444	NA	0.298444	NA	NA	NA	NA	NA	NA	NA	NA	NA	NA	NA	NA	NA	0.758424	NA	0.933584	NA	NA	NA	NA	NA	Srr
ENSMUSG00000001334	-0.463257	NA	-0.0165979	-0.246453	0.663049	-0.13059	-1.20797	-0.650976	0.134321	-0.128954	-0.0811153	0.834622	0.43674	-0.776467	0.641648	0.773642	0.770458	NA	0.999835	0.911686	0.196019	0.990727	0.44254	0.895591	0.867257	0.895216	0.909855	0.913627	0.636183	0.819444	0.501569	0.0681258	Fndc5
ENSMUSG00000001348	NA	NA	NA	NA	NA	-1.30016	NA	NA	NA	NA	NA	NA	NA	NA	NA	NA	NA	NA	NA	NA	NA	0.920321	NA	NA	NA	NA	NA	NA	NA	NA	NA	NA	Acp5
ENSMUSG00000001349	NA	NA	NA	NA	NA	NA	NA	0.632074	NA	NA	NA	NA	NA	NA	NA	NA	NA	NA	NA	NA	NA	NA	NA	0.908069	NA	NA	NA	NA	NA	NA	NA	NA	Cnn1
ENSMUSG00000001366	0.444715	0.720274	NA	NA	NA	0.696785	0.315038	-0.703008	NA	1.33448	0.173378	NA	NA	NA	0.273918	NA	0.690253	0.635127	NA	NA	NA	0.917041	0.893809	0.745807	NA	0.554864	0.969614	NA	NA	NA	0.939915	NA	Fbxo9
ENSMUSG00000001376	0.144392	0.232784	0.126577	-0.520421	0.374768	0.166091	0.0970836	0.492109	0.135924	0.063399	0.202524	0.505438	-0.00541642	-0.216771	0.39911	0.601839	0.874372	0.887267	0.98906	0.836657	0.615025	0.978297	0.960069	0.681054	0.938222	0.986252	0.894958	0.896113	0.998559	0.910893	0.785562	0.419634	Vps50
ENSMUSG00000001380	-0.0479612	0.0587998	0.30291	0.150787	-0.123348	0.142027	0.0752037	-0.036585	-0.0161896	-0.162284	-0.218239	0.22329	0.1064	-0.0682634	0.140326	0.161453	0.955754	0.962181	0.954224	0.96581	0.856597	0.969816	0.955634	0.981641	0.993109	0.947572	0.877779	0.946298	0.960499	0.964008	0.91776	0.853778	Hars1
ENSMUSG00000001383	-0.076416	-0.145983	-0.263213	0.0107947	0.125164	-0.388231	-0.123486	0.0405081	0.261745	0.227967	-0.0874471	-0.178424	-0.350495	-0.011363	0.263697	0.147447	0.896845	0.883401	0.954224	0.994545	0.8093	0.859263	0.891802	0.981641	0.701354	0.850963	0.928262	0.957533	0.739292	0.995329	0.783222	0.797209	Zmat2
ENSMUSG00000001403	0.0200786	-0.0771848	-0.204429	0.76944	-1.09426	-0.115516	0.0059237	-0.181427	0.105955	0.133329	0.0643929	-0.0268018	-0.703771	0.0900254	0.0115943	-0.685452	0.973485	0.910307	0.932405	0.778992	0.0110258	0.95682	0.995265	0.857563	0.900794	0.912652	0.963224	0.993999	0.631818	0.937559	0.994913	0.141572	Ube2c
ENSMUSG00000001415	0.0613251	0.049054	0.37897	0.323235	-0.185231	0.43214	-0.0123076	0.11986	0.46812	0.140771	-0.100062	0.123036	-0.556958	-0.359056	0.288376	-0.382613	0.949137	0.972205	0.950901	0.916776	0.822264	0.907862	0.995265	0.956812	0.682773	0.960223	0.969496	0.986933	0.79011	0.740046	0.850654	0.681975	Smg5
ENSMUSG00000001416	0.0130058	-0.000291839	0.263852	0.0869567	-0.216304	0.185643	0.0428241	0.0729843	-0.0256552	0.0139352	0.00489286	0.113183	-0.244583	0.121773	-0.000299484	-0.209694	0.978641	0.999386	0.850532	0.960951	0.470595	0.912442	0.947151	0.923648	0.970837	0.988753	0.999202	0.956266	0.68778	0.797919	0.999752	0.459288	Cct3
ENSMUSG00000001418	-0.0741422	-0.284043	-0.126674	-0.0482365	0.190103	-0.433806	-0.343808	-0.264688	-0.573792	-0.00442635	0.821564	-0.131362	1.05679	0.160853	0.0605198	-0.100901	0.948291	0.832707	0.98906	0.987937	0.839241	0.924085	0.790136	0.902704	0.705108	0.99938	0.579991	0.988356	0.618533	0.939481	0.981436	0.946913	Glmp
ENSMUSG00000001419	-0.0270562	0.206457	0.649007	-0.489767	-0.39338	0.534116	0.138513	0.325743	0.388621	0.502133	0.41076	0.20401	-0.249878	-0.459806	0.343539	-0.243936	0.987946	0.907288	0.889669	0.88104	0.627969	0.907862	0.947151	0.862472	0.791011	0.850963	0.832887	0.979533	0.945709	0.719349	0.857512	0.80759	Mef2d
ENSMUSG00000001420	-0.0247062	-0.152146	NA	NA	NA	-0.352583	0.142616	-0.214979	NA	NA	NA	-0.693208	NA	NA	NA	NA	0.990661	0.966833	NA	NA	NA	0.973888	0.961314	0.950166	NA	NA	NA	0.935766	NA	NA	NA	NA	Tmem79
ENSMUSG00000001424	0.263756	0.0762764	0.587356	0.329385	-0.160707	0.264645	0.128396	0.286841	-0.0540389	0.0800561	-0.176319	0.28287	0.0737892	0.545941	0.103044	-0.206402	0.659631	0.95817	0.850532	0.917539	0.834653	0.932042	0.916457	0.841557	0.977543	0.979272	0.902296	0.935766	0.977485	0.556522	0.954012	0.828738	Snd1
ENSMUSG00000001435	0.338673	0.327564	0.497563	NA	-1.14703	0.231295	0.05386	0.187134	-0.187706	-0.167778	-0.124984	0.256297	-0.939066	0.100306	-0.123269	-0.415196	0.32536	0.58526	0.864514	NA	0.0866891	0.92897	0.96579	0.863907	0.836391	0.90252	0.910217	0.935766	0.521855	0.945447	0.915299	0.518157	Col18a1
ENSMUSG00000001436	NA	NA	NA	NA	NA	NA	NA	NA	-0.672697	NA	-0.435015	NA	NA	NA	NA	NA	NA	NA	NA	NA	NA	NA	NA	NA	0.763066	NA	0.896037	NA	NA	NA	NA	NA	Slc19a1
ENSMUSG00000001440	-0.0141028	0.00396765	-0.09387	0.0175321	-0.150827	0.00424519	0.0647966	-0.0141095	-0.031882	-0.0169013	-0.112015	-0.117722	-0.152161	-0.0327191	-0.0866095	-0.135265	0.978191	0.995251	0.978136	0.987937	0.65026	0.996931	0.911327	0.988939	0.96774	0.986879	0.855765	0.95742	0.861327	0.964078	0.895412	0.726797	Kpnb1
ENSMUSG00000001441	0.146899	0.23793	0.160492	0.307324	0.454307	0.132402	0.101429	0.211063	0.316812	0.228798	0.362091	0.0417764	0.295852	0.219158	0.0966971	0.389231	0.690264	0.67349	0.977332	0.675933	0.150295	0.959315	0.90985	0.744888	0.585826	0.783041	0.565453	0.993999	0.769821	0.759586	0.93357	0.341564	Npepps
ENSMUSG00000001445	0.210811	0.106453	0.410695	-0.20929	-0.123517	0.050038	-0.0135875	0.102742	-0.25452	0.212913	-0.0194644	0.198167	0.310013	0.2423	-0.118998	-0.142573	0.733085	0.929691	0.92673	0.957773	0.896595	0.991421	0.993826	0.958945	0.839673	0.949851	0.998947	0.964482	0.919933	0.824792	0.94126	0.883416	Mrpl10
ENSMUSG00000001467	-0.258534	-0.11391	0.410114	0.0801978	0.286482	0.262341	-0.302462	-0.126283	0.0283557	0.0416025	0.0855417	-0.0360597	-0.323968	-0.351516	-0.116215	0.124214	0.611089	0.940192	0.892595	0.98097	0.627331	0.932196	0.738714	0.950166	0.987164	0.979272	0.92319	0.994917	0.790631	0.719349	0.93357	0.856473	Cyp51
ENSMUSG00000001472	-0.0602959	-0.0583362	-0.043644	0.147597	0.28341	-0.028851	-0.0632023	0.177569	0.29153	0.0761621	0.226863	0.104812	0.203012	-0.0356549	-0.0565389	0.455561	0.894365	0.944805	0.98906	0.894113	0.377429	0.991421	0.946894	0.784182	0.555735	0.951532	0.692722	0.979533	0.789149	0.969455	0.959923	0.198088	Tcf25
ENSMUSG00000001473	0.0420435	0.0988666	-0.356533	NA	-0.612889	-0.00019999	0.0626238	0.264466	-0.206901	-0.296286	-0.813712	-0.567058	NA	0.114883	-0.292424	NA	0.976294	0.962181	0.965342	NA	0.623934	0.999895	0.973697	0.900006	0.93558	0.940492	0.652461	0.914895	NA	0.956178	0.88122	NA	Tubb6
ENSMUSG00000001482	0.123063	0.413576	-0.0329624	0.0684996	-0.18425	-0.0812309	0.0781425	-0.0907012	-0.217059	-0.104562	0.0730697	-0.0652857	0.494347	0.255016	-0.237281	0.0284853	0.827453	0.43582	0.996254	0.98496	0.797668	0.98953	0.954022	0.951284	0.827583	0.96249	0.969688	0.993999	0.777511	0.80528	0.846581	0.975335	Def8
ENSMUSG00000001504	NA	NA	NA	0.501356	NA	NA	NA	NA	0.706605	0.417915	0.248797	NA	NA	NA	-0.0406072	1.10789	NA	NA	NA	0.893106	NA	NA	NA	NA	0.672553	0.890254	0.902296	NA	NA	NA	0.991343	0.373867	Irx2
ENSMUSG00000001506	NA	NA	-2.30545	NA	NA	NA	NA	NA	NA	NA	NA	NA	NA	NA	NA	NA	NA	NA	0.852641	NA	NA	NA	NA	NA	NA	NA	NA	NA	NA	NA	NA	NA	Col1a1
ENSMUSG00000001507	-0.512478	-0.143155	1.28903	NA	-0.841601	0.266727	-0.473224	-0.54343	-0.279748	0.526741	-0.0256476	-0.117866	NA	-0.0187358	0.064999	-1.30454	0.370419	0.950351	0.708454	NA	0.368838	0.957928	0.683313	0.75811	0.909752	0.890341	0.999202	0.988954	NA	0.995329	0.981274	0.311362	Itga3
ENSMUSG00000001517	0.116642	-0.0456975	1.355	NA	NA	0.366639	0.0722552	-0.343868	0.105968	-0.403053	-0.29067	-0.183706	NA	0.318634	0.0779913	NA	0.930702	0.989515	0.815587	NA	NA	0.95682	0.975895	0.877799	0.967175	0.830468	0.891485	0.987056	NA	0.891204	0.981274	NA	Foxm1
ENSMUSG00000001518	-0.0806927	0.273969	0.600955	0.486777	0.347402	0.385515	0.433876	0.0446337	0.0396154	-0.128003	-0.0113213	0.378523	-0.995993	-0.394591	0.146037	0.22112	0.954652	0.887272	0.927063	0.863982	0.731205	0.946912	0.755605	0.989642	0.991053	0.970699	0.999202	0.935766	0.739292	0.797982	0.951944	0.859945	Itfg2
ENSMUSG00000001521	-0.174417	-0.0921291	-0.0964412	-0.0531638	-0.279175	-0.109564	-0.259946	-0.142875	-0.109691	-0.0940753	0.120716	-0.233475	0.298397	-0.375422	0.0708422	0.00950389	0.803888	0.951952	0.98906	0.987762	0.70277	0.98953	0.783669	0.920083	0.952097	0.978421	0.956876	0.951336	0.909869	0.735563	0.977455	0.995754	Tulp3
ENSMUSG00000001524	-0.0308737	0.0610948	-0.0883734	-0.597236	-0.734506	-0.341742	-0.363046	-0.112307	0.123244	-0.243371	0.130037	0.108137	0.521116	0.0779298	0.0137957	-0.111191	0.981799	0.967812	0.98906	0.896582	0.310185	0.920321	0.671203	0.960961	0.952968	0.940492	0.962107	0.988356	0.861327	0.966735	0.995631	0.927053	Gtf2h4
ENSMUSG00000001525	-0.00748632	-0.0143975	0.0433707	0.0174716	0.088837	0.112674	-0.0408571	-0.052781	0.0570689	-0.0327144	0.00139897	0.0841042	-0.0400688	-0.0451893	-0.042721	0.122073	0.987352	0.968965	0.987596	0.98496	0.658364	0.938901	0.940726	0.950166	0.867924	0.951339	0.999202	0.975798	0.936738	0.942867	0.94126	0.532939	Tubb5
ENSMUSG00000001542	-0.0851943	-0.0662562	-0.725866	NA	NA	-0.323857	0.0836618	0.0411627	-0.786661	NA	-1.05406	-0.364814	NA	-0.455347	-1.03783	-0.295894	0.942315	0.967869	0.866583	NA	NA	0.948595	0.971077	0.988939	0.729678	NA	0.743337	0.956266	NA	0.75737	0.41992	0.851778	Ell2
ENSMUSG00000001552	0.35607	0.357421	0.692483	0.0892314	-0.369073	0.602515	0.317606	-0.0498932	-0.553452	NA	0.178756	0.168797	NA	-0.247036	-0.717128	-1.33588	0.595651	0.722896	0.832521	0.98496	0.65026	0.829827	0.717545	0.981562	0.738174	NA	0.965532	0.979533	NA	0.866509	0.65406	0.162383	Jup
ENSMUSG00000001555	-0.293268	-0.340869	NA	NA	NA	-0.0622308	-0.204985	-0.0545917	NA	NA	NA	-0.546539	NA	0.116774	NA	NA	0.822769	0.907288	NA	NA	NA	0.993741	0.947151	0.988939	NA	NA	NA	0.935766	NA	0.974702	NA	NA	Fkbp10
ENSMUSG00000001569	-0.287538	0.141125	-0.244453	-0.599909	-1.19075	-0.247572	-0.183553	-0.320107	-0.188986	0.221105	0.043726	-0.207389	-0.271329	-0.0873425	-0.174835	-0.47828	0.60207	0.936102	0.981398	0.842223	0.0826123	0.954355	0.873549	0.76059	0.886183	0.925947	0.991599	0.964386	0.929962	0.959298	0.918888	0.518363	Nom1
ENSMUSG00000001576	-0.228544	-0.287286	0.112217	0.376892	-0.401926	-0.0130993	-0.271654	0.533163	0.509379	-0.0520362	0.0879755	0.234994	-0.432823	0.317299	0.251351	-0.150629	0.711955	0.76504	0.98906	0.903927	0.573446	0.996533	0.747664	0.632329	0.498149	0.982207	0.963224	0.949582	0.840148	0.805852	0.839906	0.881546	Ergic1
ENSMUSG00000001583	0.47464	1.10048	NA	NA	NA	0.564609	0.517307	0.565309	NA	NA	NA	NA	NA	0.512326	0.440262	NA	0.620317	0.358234	NA	NA	NA	0.925408	0.769831	0.783065	NA	NA	NA	NA	NA	0.796658	0.899442	NA	Tnk1
ENSMUSG00000001588	1.17997	NA	NA	NA	NA	NA	0.987527	0.0891826	NA	NA	NA	NA	NA	NA	NA	NA	0.250116	NA	NA	NA	NA	NA	0.485924	0.988939	NA	NA	NA	NA	NA	NA	NA	NA	Acap1
ENSMUSG00000001604	-0.198417	-0.307839	0.234736	NA	-1.02061	0.105901	-0.232606	-0.0455637	-0.329538	NA	NA	-0.0845391	NA	-0.202426	-0.499031	-0.673985	0.718264	0.698486	0.96323	NA	0.204244	0.980216	0.764484	0.984058	0.893436	NA	NA	0.991327	NA	0.898233	0.744057	0.532787	Tcea3
ENSMUSG00000001622	NA	NA	NA	-1.31539	NA	NA	NA	NA	NA	NA	NA	NA	NA	NA	1.02173	NA	NA	NA	NA	0.455213	NA	NA	NA	NA	NA	NA	NA	NA	NA	NA	0.792171	NA	Csn3
ENSMUSG00000001627	-0.29659	-0.245127	-0.300693	-0.0593147	-0.527763	-0.189122	-0.253074	-0.275728	-0.794455	-0.564385	-0.460629	-0.40172	-0.145162	-0.402793	-0.477895	-0.73064	0.29525	0.667757	0.889669	0.98496	0.172148	0.922192	0.5476	0.755251	0.0686968	0.322478	0.564883	0.8536	0.938803	0.552001	0.564339	0.141572	Ifrd1
ENSMUSG00000001630	-0.434974	-0.819173	NA	NA	NA	-1.0714	-0.634287	-0.0897073	-0.734311	NA	NA	-0.0187654	NA	NA	0.0488801	NA	0.662651	0.585285	NA	NA	NA	0.862409	0.686174	0.984361	0.778125	NA	NA	0.997696	NA	NA	0.990693	NA	Stk38l
ENSMUSG00000001632	-0.255232	-0.249727	-0.230822	0.0327058	0.239608	-0.0062545	-0.131999	-0.262791	-0.158795	-0.225125	-0.18396	-0.227495	-0.158311	-0.489188	-0.283812	-0.139713	0.646659	0.837461	0.977762	0.987937	0.71178	0.997126	0.910354	0.831632	0.886183	0.889149	0.891485	0.959041	0.932813	0.626236	0.848494	0.873073	Brpf1
ENSMUSG00000001642	-0.0345112	-0.105662	-0.0452076	0.493695	-0.862118	-0.03681	-0.0264967	-0.116221	-0.176897	0.0109893	0.00645293	-0.402961	-0.24233	0.0575763	-0.216833	-0.597539	0.921443	0.783372	0.98906	0.797857	0.0295092	0.990727	0.969715	0.878611	0.76948	0.99223	0.999202	0.774429	0.86347	0.944015	0.744057	0.102498	Akr1b1
ENSMUSG00000001657	NA	NA	NA	NA	NA	NA	NA	NA	-0.460472	0.338924	0.0201561	NA	NA	NA	0.906402	NA	NA	NA	NA	NA	NA	NA	NA	NA	0.842442	0.928008	0.999202	NA	NA	NA	0.754155	NA	Hoxc8
ENSMUSG00000001661	NA	NA	0.426865	0.322692	1.27632	0.909259	1.2572	0.928057	1.17241	0.78814	0.703817	1.63913	0.678854	1.11625	1.30263	1.21868	NA	NA	0.975763	0.663659	0.0028701	0.873634	0.725994	0.783473	0.00378378	0.0240972	0.0585294	0.70166	0.375861	0.740046	0.0273322	0.0185087	Hoxc6
ENSMUSG00000001663	0.878596	0.394583	0.167255	NA	NA	0.237609	0.483721	0.152886	NA	NA	NA	0.687838	NA	0.100127	NA	NA	0.219238	0.813238	0.98906	NA	NA	0.97885	0.719397	0.959172	NA	NA	NA	0.934806	NA	0.967571	NA	NA	Gstt1
ENSMUSG00000001665	0.802489	NA	NA	NA	NA	0.743072	0.350138	1.03473	NA	NA	NA	NA	NA	NA	NA	NA	0.45543	NA	NA	NA	NA	0.925393	0.910354	0.767018	NA	NA	NA	NA	NA	NA	NA	NA	Gstt3
ENSMUSG00000001666	0.266157	-0.115565	-0.376435	0.0156825	-0.22826	-0.122436	0.0933266	-0.456259	-0.913896	-0.293721	-0.421997	-0.513966	0.047509	-0.295788	-0.392995	-0.367269	0.742446	0.950351	0.959451	0.997206	0.835633	0.98953	0.965897	0.767018	0.449425	0.947572	0.857997	0.935766	0.991978	0.864131	0.829461	0.742902	Ddt
ENSMUSG00000001674	-0.0197898	0.0269177	0.0600794	0.298212	-0.576122	-0.0842517	-0.0728356	-0.124616	0.0277716	0.0948519	0.0159961	-0.05244	-0.228955	-0.271006	-0.304681	-0.546408	0.974618	0.967869	0.98906	0.919352	0.147464	0.973888	0.910354	0.880987	0.987164	0.952814	0.996699	0.988954	0.914224	0.681032	0.681543	0.236131	Ddx18
ENSMUSG00000001687	0.00285178	-0.0381962	0.203397	0.277061	0.416032	0.0763927	-0.0759771	0.0906659	0.264564	0.270502	0.0605088	0.161203	0.305647	0.144377	0.27152	0.0970766	0.997714	0.973312	0.975763	0.894967	0.410129	0.98953	0.959133	0.95742	0.789606	0.872705	0.978276	0.973136	0.773759	0.927561	0.828166	0.897236	Ubl3
ENSMUSG00000001700	0.560012	0.412292	NA	NA	NA	-0.683006	0.233298	0.0366008	-0.249501	NA	-0.0647399	-0.283825	NA	NA	0.425278	NA	0.730706	0.921498	NA	NA	NA	0.938574	0.951798	0.99326	0.917995	NA	0.992511	0.9829	NA	NA	0.865099	NA	Gramd2b
ENSMUSG00000001707	-0.084618	-0.111062	-0.433471	0.249971	-0.9586	-0.129803	-0.176822	-0.158873	-0.275456	0.544923	0.0900528	-0.376466	-0.786677	0.0439513	-0.515303	-0.710769	0.906464	0.920182	0.881953	0.951373	0.101319	0.976406	0.830599	0.908069	0.856345	0.700494	0.973621	0.925213	0.640407	0.978899	0.706158	0.407108	Eef1e1
ENSMUSG00000001729	-0.0145633	-0.119409	-0.408719	0.143843	0.401314	-0.234246	0.224027	-0.434223	-0.0734416	0.0896326	0.266334	-0.0329589	0.549108	-0.887938	-0.11543	0.0806885	0.992232	0.943811	0.936799	0.942471	0.405881	0.958792	0.895197	0.767018	0.952427	0.956985	0.757502	0.996242	0.486339	0.516051	0.93357	0.905689	Akt1
ENSMUSG00000001755	0.221357	-0.119197	-0.650851	-0.530513	0.35353	-0.413049	-0.132223	0.380394	0.220641	-0.0576707	0.386654	-0.213623	-0.150043	-0.173985	-0.443672	0.521412	0.822864	0.960118	0.880549	0.792781	0.718948	0.929877	0.954845	0.895591	0.901947	0.98691	0.813709	0.9829	0.963718	0.941281	0.777362	0.667449	Coasy
ENSMUSG00000001761	0.284438	0.823051	-0.245004	0.163361	0.0573782	-0.107055	0.390152	0.0452516	-0.060257	-0.107629	-0.162796	-0.0746444	-0.770507	0.604978	-0.0728135	0.0802191	0.738034	0.444319	0.981398	0.969534	0.950593	0.98953	0.772398	0.988939	0.95466	0.940492	0.838159	0.993999	0.319348	0.710641	0.964855	0.92183	Smo
ENSMUSG00000001767	-0.100419	-0.282658	0.00251043	0.318208	-0.50388	-0.00235201	0.0258738	0.108181	0.189095	0.00955742	0.110302	0.0864236	0.22141	-0.564651	-0.237077	-0.0536711	0.909296	0.810896	0.999878	0.923782	0.427377	0.998822	0.990602	0.958536	0.904142	0.997986	0.96043	0.988954	0.929962	0.641605	0.872484	0.956225	Crnkl1
ENSMUSG00000001768	-0.353264	-0.0968816	NA	0.0928174	0.134944	0.820578	-0.17166	-0.0959008	0.281025	NA	0.0161017	-0.622128	-0.978473	-0.66661	-0.487687	-0.431614	0.773401	0.970962	NA	0.984506	0.893332	0.906814	0.954179	0.984361	0.94251	NA	0.999202	0.935766	0.743624	0.793332	0.835942	0.763724	Rin2
ENSMUSG00000001774	-0.155665	-0.175483	-0.252782	-0.201811	-0.118126	-0.257874	-0.300161	-0.189757	-0.189766	0.107374	0.0377781	-0.422581	-0.187372	-0.306255	-0.0379075	0.0696587	0.764998	0.886242	0.954224	0.903307	0.801808	0.922192	0.676247	0.9024	0.845372	0.952814	0.988495	0.8536	0.893837	0.7275	0.983191	0.919733	Chordc1
ENSMUSG00000001783	-0.0543525	-0.0501885	-0.838137	-0.227178	-0.452293	-0.401037	-0.117033	-0.185921	-0.242599	-0.0184403	-0.330058	-0.41706	-1.08719	-0.218354	-0.400739	-0.465192	0.942721	0.967869	0.722194	0.924091	0.400363	0.873634	0.924989	0.86372	0.799012	0.99223	0.750516	0.873831	0.247181	0.840346	0.644488	0.433839	Rtcb
ENSMUSG00000001785	0.0302951	-0.116815	-0.0575521	0.331495	-0.0647354	0.0601398	-0.0274581	0.0966436	-0.294387	-0.308358	-0.113337	-0.114061	0.445191	0.240906	-0.299969	-0.605232	0.969818	0.91258	0.98906	0.922339	0.935709	0.98953	0.982975	0.950166	0.785963	0.850963	0.948484	0.980588	0.833634	0.787054	0.779589	0.363911	Pwp1
ENSMUSG00000001786	-0.420295	0.0585895	NA	NA	NA	0.0943482	0.517894	0.280071	-0.516261	NA	NA	NA	NA	NA	0.288847	NA	0.708224	0.985868	NA	NA	NA	0.991421	0.763119	0.928712	0.845834	NA	NA	NA	NA	NA	0.937248	NA	Fbxo7
ENSMUSG00000001794	0.0385021	0.0285341	-0.0083739	0.0527842	0.0299261	0.0711173	0.041958	0.132038	-0.0485484	-0.0171008	0.124288	-0.068845	0.00349187	0.0214343	-0.141376	0.222531	0.894343	0.960118	0.999835	0.969534	0.937432	0.976406	0.95023	0.782259	0.946689	0.988968	0.829561	0.981366	0.998096	0.972608	0.815833	0.468571	Capns1
ENSMUSG00000001802	-0.246334	-0.430076	-0.161717	-0.0648512	0.740756	0.21616	-0.615538	0.169422	0.248517	0.115503	-0.0689788	0.469048	0.478995	0.520602	0.379954	0.591506	0.87464	0.857687	0.98906	0.977218	0.0925591	0.973888	0.738898	0.96629	0.806724	0.953103	0.9662	0.962573	0.555048	0.807222	0.828166	0.283206	Lrp3
ENSMUSG00000001827	0.599761	0.516497	1.38788	NA	NA	0.657609	0.24134	-0.442468	NA	NA	NA	0.00237638	NA	NA	NA	NA	0.660459	0.795003	0.815587	NA	NA	0.917041	0.926873	0.86372	NA	NA	NA	0.999195	NA	NA	NA	NA	Folr1
ENSMUSG00000001829	0.158349	-0.0146611	-0.488488	0.383031	-0.556333	-0.367275	-0.0271914	0.0125659	-0.479056	0.13339	-0.117282	0.0643729	0.127433	-0.0755727	-0.184826	-0.366547	0.75626	0.990643	0.870541	0.919352	0.380874	0.907862	0.984501	0.994583	0.659302	0.96249	0.958861	0.993999	0.961644	0.954199	0.906246	0.676562	Clpb
ENSMUSG00000001833	0.0756229	0.200894	-0.176463	-0.196807	-0.115236	-0.0911705	-0.0168287	-0.005814	0.0294921	0.0115385	0.019431	0.0125828	0.0172594	0.197849	-0.0523444	0.194317	0.898511	0.788468	0.975763	0.923782	0.834309	0.979994	0.991142	0.997703	0.986446	0.992322	0.994954	0.997051	0.993712	0.846202	0.972448	0.742029	Septin7
ENSMUSG00000001844	0.112216	-0.0994108	-0.687504	0.697989	0.838499	-0.261502	0.169173	0.41585	0.570167	0.219302	0.72576	1.08831	0.933966	0.434149	0.455199	0.888108	0.941811	0.967812	0.932185	0.78214	0.311315	0.975513	0.942448	0.864484	0.662492	0.94552	0.564883	0.713341	0.725878	0.868375	0.818673	0.440253	Zdhhc4
ENSMUSG00000001847	-0.224656	-0.314518	-0.126278	-0.0347087	0.0743202	-0.0968101	-0.181924	-0.145138	0.132695	0.128977	0.2036	0.152398	-0.0537505	-0.368014	0.126547	0.167701	0.48879	0.439521	0.978136	0.98496	0.875714	0.976406	0.729533	0.862026	0.817046	0.883158	0.736049	0.959041	0.965118	0.607783	0.878282	0.686042	Rac1
ENSMUSG00000001855	0.0217996	-0.13894	0.223464	-1.10438	-1.05679	0.181573	-0.139676	-0.078268	-0.029667	-0.409894	-0.288785	-0.266976	0.495422	-0.020426	-0.0886193	-0.337719	0.987946	0.915327	0.973954	0.471377	0.089704	0.958811	0.90985	0.960961	0.991053	0.724033	0.857997	0.944062	0.787326	0.990963	0.96222	0.707964	Nup214
ENSMUSG00000001864	-0.53942	-0.58638	-0.279664	NA	NA	-0.0318148	-1.00439	NA	-0.307318	-0.609937	-0.769953	0.404741	-0.407302	-0.477147	0.37391	NA	0.672394	0.810053	0.985063	NA	NA	0.9957	0.443992	NA	0.865257	0.58775	0.520309	0.971054	0.929962	0.868072	0.858236	NA	Aif1l
ENSMUSG00000001870	0.419265	0.566758	0.890177	0.0976276	0.00106844	0.779737	NA	-0.224432	-0.146526	-0.56812	-0.285953	-0.449931	0.298279	0.793828	-0.336946	0.295424	0.805798	0.926583	0.92673	0.98496	0.99836	0.922192	NA	0.959172	0.939946	0.543843	0.857997	0.960288	0.917502	0.787054	0.866363	0.791701	Ltbp1
ENSMUSG00000001891	0.0035779	-0.23905	-0.497216	-0.572707	-0.559576	-0.286192	-0.154143	-0.686831	0.269551	-0.0793467	0.17457	-0.370944	NA	-0.542357	-0.0276218	-0.226922	0.998317	0.918343	0.949181	0.887122	0.510934	0.958718	0.946159	0.632329	0.900108	0.985219	0.947848	0.938435	NA	0.737735	0.992264	0.873791	Ugp2
ENSMUSG00000001909	-0.127151	-0.187906	-0.230562	-0.143526	-0.536485	-0.40429	-0.413315	-0.080922	-0.178763	-0.134275	-0.107514	-0.106721	0.134082	0.0687147	-0.0617878	-0.58523	0.797622	0.820313	0.960914	0.969094	0.27918	0.859263	0.422027	0.95742	0.877605	0.951875	0.943803	0.979533	0.955633	0.956178	0.969864	0.401603	Trmt1
ENSMUSG00000001910	-0.0414309	-0.0249669	0.0413107	-0.238323	-0.373649	-0.0622817	-0.169335	-0.0320425	-0.266248	-0.148604	-0.248425	-0.152549	-0.388947	0.225866	-0.182637	-0.327544	0.941305	0.977054	0.98906	0.912615	0.439905	0.98953	0.777482	0.977244	0.686086	0.90193	0.774309	0.956266	0.754167	0.75737	0.839906	0.540486	Nacc1
ENSMUSG00000001911	NA	NA	NA	NA	NA	NA	NA	NA	1.56232	1.5774	1.27168	NA	NA	NA	1.14949	NA	NA	NA	NA	NA	NA	NA	NA	NA	0.215953	0.0542135	0.302406	NA	NA	NA	0.529568	NA	Nfix
ENSMUSG00000001918	-0.312569	-0.247287	-0.0536948	NA	-0.34656	-0.0188495	-0.218959	-0.0231314	-0.131893	0.115565	0.0390153	-0.0204084	NA	-0.183889	-0.389036	-0.176852	0.432869	0.763082	0.992626	NA	0.688235	0.994521	0.750516	0.989642	0.952097	0.98205	0.996699	0.996895	NA	0.869528	0.761526	0.882115	Slc1a5
ENSMUSG00000001924	0.0932959	0.0662701	-0.0119335	0.140817	0.185224	0.0742319	0.0142536	0.0480099	0.0596832	0.0639626	0.0613666	0.040006	0.0398351	-0.0954988	-0.00244636	0.150209	0.662719	0.889839	0.997732	0.772528	0.35792	0.972986	0.986072	0.955557	0.892766	0.91626	0.881311	0.988954	0.952332	0.83023	0.996683	0.50979	Uba1
ENSMUSG00000001930	0.714841	0.266497	NA	NA	NA	0.665399	0.698634	0.306686	NA	NA	NA	0.102311	NA	0.85759	NA	NA	0.428689	0.91853	NA	NA	NA	0.917041	0.680091	0.908069	NA	NA	NA	0.993999	NA	0.685146	NA	NA	Vwf
ENSMUSG00000001942	0.743181	0.344097	NA	1.42217	0.609219	-0.64685	0.136796	-0.80728	0.816246	1.02823	1.1204	NA	NA	NA	0.72489	NA	0.506576	0.910307	NA	0.529274	0.603654	0.925393	0.96579	0.71859	0.631348	0.517704	0.511834	NA	NA	NA	0.765162	NA	Siae
ENSMUSG00000001948	NA	NA	NA	0.718025	0.845419	NA	-0.698587	1.02434	1.11044	NA	1.09201	1.47558	0.146623	NA	1.02396	0.627272	NA	NA	NA	0.775238	0.325132	NA	0.796611	0.83318	0.441977	NA	0.629887	0.836655	0.973505	NA	0.707751	0.619557	Spa17
ENSMUSG00000001962	-0.0929979	-0.169484	-0.230395	-0.169664	-0.325367	-0.253371	-0.115022	-0.0916347	-0.195495	0.0522714	0.203545	-0.406408	0.214794	0.149784	0.251328	-0.462712	0.894751	0.872218	0.972473	0.96283	0.574477	0.92897	0.910354	0.958536	0.869743	0.986879	0.891485	0.894147	0.929025	0.893863	0.824896	0.512671	Fam50a
ENSMUSG00000001964	0.00456073	-0.0255602	0.778581	0.0998857	0.164972	0.411466	0.0615012	0.132229	-0.353286	-0.232288	0.137969	-0.341941	-0.0583528	0.0657124	0.249778	-0.139228	0.997232	0.990181	0.823976	0.984355	0.849027	0.915512	0.971077	0.956229	0.760287	0.92034	0.940534	0.937462	0.986686	0.970927	0.872484	0.911067	Emd
ENSMUSG00000001985	-0.890239	-0.0326352	NA	-0.401295	-0.0919036	0.464171	NA	-0.300881	NA	NA	NA	NA	NA	NA	NA	-0.197064	0.50595	0.992615	NA	0.854495	0.953769	0.975513	NA	0.958536	NA	NA	NA	NA	NA	NA	NA	0.935062	Grik3
ENSMUSG00000001986	NA	NA	NA	NA	NA	NA	NA	NA	NA	NA	NA	NA	NA	NA	-1.41092	NA	NA	NA	NA	NA	NA	NA	NA	NA	NA	NA	NA	NA	NA	NA	0.652879	NA	Gria3
ENSMUSG00000001995	0.192478	0.655255	0.60123	-0.494619	-0.0873305	0.205865	0.540751	-0.280176	0.186065	0.0451311	-0.205522	-0.30479	0.31772	0.400099	-0.149693	0.0477812	0.818216	0.533101	0.919657	0.836657	0.939786	0.973905	0.615977	0.885152	0.926962	0.989073	0.904186	0.959041	0.942972	0.759586	0.950181	0.973508	Sipa1l2
ENSMUSG00000001998	0.538255	NA	NA	NA	NA	NA	-0.055215	NA	1.26219	NA	NA	NA	NA	NA	0.793238	NA	0.737475	NA	NA	NA	NA	NA	0.992244	NA	0.646721	NA	NA	NA	NA	NA	0.810358	NA	Ap4e1
ENSMUSG00000001999	0.357664	-0.0144028	NA	NA	NA	NA	0.00817606	NA	NA	NA	NA	NA	NA	NA	0.881333	NA	0.800656	0.997672	NA	NA	NA	NA	0.998021	NA	NA	NA	NA	NA	NA	NA	0.797629	NA	Blvra
ENSMUSG00000002006	0.053193	-0.0198028	-0.174095	-0.121201	-0.57848	-0.0440613	-0.115191	-0.208837	-0.361631	NA	NA	-0.218632	NA	-0.38666	-0.568117	-1.13195	0.959273	0.990643	0.982106	0.98496	0.492764	0.991421	0.931745	0.896075	0.873399	NA	NA	0.964482	NA	0.766086	0.715838	0.333528	Pdzd4
ENSMUSG00000002010	0.142274	0.100969	0.351255	0.2781	0.0104039	0.11366	0.200247	0.028035	0.0713409	0.0836966	0.198365	-0.132119	0.223668	0.0569827	0.00510143	-0.0527771	0.746376	0.920182	0.91001	0.854723	0.986684	0.972986	0.73108	0.98439	0.952049	0.957934	0.835684	0.975798	0.843188	0.959298	0.996565	0.938732	Idh3g
ENSMUSG00000002014	0.208144	0.234594	0.0866112	-0.178575	-0.743622	0.0532744	0.328756	-0.234846	-0.00735789	-0.0341693	0.25105	-0.763285	-0.101686	-0.025342	-0.168071	0.348175	0.762347	0.845376	0.98906	0.960623	0.167012	0.991421	0.720082	0.863656	0.996062	0.989073	0.868964	0.750898	0.967077	0.989603	0.910422	0.686042	Ssr4
ENSMUSG00000002015	-0.361877	-0.38888	0.0739711	-0.252365	-0.262643	-0.18107	-0.44604	-0.120643	-0.192003	-0.163723	-0.186758	-0.346701	0.465655	-0.0821341	-0.452582	-0.380934	0.370388	0.597045	0.98906	0.927307	0.665187	0.957326	0.383424	0.927303	0.867257	0.947572	0.891485	0.914895	0.743624	0.950975	0.589056	0.547699	Bcap31
ENSMUSG00000002017	0.336339	0.169937	-0.312546	0.394552	-0.692108	-0.118726	0.531204	-0.0674852	-0.15821	0.05651	0.170215	-0.292768	-0.0134503	0.342975	-0.543672	-0.0242107	0.60434	0.910307	0.964106	0.916696	0.361118	0.984211	0.443992	0.972714	0.930304	0.986879	0.925802	0.938435	0.997776	0.795301	0.637615	0.987321	Fam98a
ENSMUSG00000002028	0.0892243	0.222089	0.469247	-0.0824179	0.344649	0.21371	0.0543518	0.181465	0.178557	0.100942	-0.0308596	0.394807	0.0193901	0.260132	0.343048	0.384253	0.894751	0.798416	0.870541	0.965554	0.400479	0.953156	0.970209	0.900006	0.809655	0.94552	0.988495	0.870503	0.990527	0.77351	0.684169	0.439952	Kmt2a
ENSMUSG00000002031	0.176891	-0.0567959	0.106819	-0.186054	-0.0141377	0.170957	0.0246227	-0.0176993	0.193742	-0.201877	-0.167435	0.199234	-0.152782	0.213344	0.291862	-0.200672	0.828317	0.970064	0.98906	0.951373	0.988147	0.973888	0.992244	0.995032	0.892354	0.928008	0.915592	0.979533	0.951516	0.9052	0.857512	0.805047	Ift46
ENSMUSG00000002032	NA	NA	NA	1.3113	NA	NA	NA	NA	NA	NA	NA	NA	NA	NA	NA	NA	NA	NA	NA	0.632135	NA	NA	NA	NA	NA	NA	NA	NA	NA	NA	NA	NA	Tmem25
ENSMUSG00000002043	0.415881	0.935747	NA	NA	0.638906	0.337431	0.738945	0.553112	-0.613761	-0.043523	-0.64196	NA	NA	0.724653	-0.0636687	NA	0.675832	0.446891	NA	NA	0.591741	0.972986	0.557954	0.780395	0.789107	0.990569	0.789484	NA	NA	0.748696	0.987658	NA	Trappc6a
ENSMUSG00000002052	-0.30753	-0.147315	-0.227727	-0.383682	-0.548807	-0.130481	-0.0519541	-0.451554	-0.704121	-0.540507	-0.707716	-0.308693	-0.728132	-0.471111	-0.467708	-0.593756	0.492567	0.902946	0.976116	0.829818	0.266152	0.97885	0.971974	0.652465	0.245312	0.463227	0.238778	0.935766	0.476454	0.626236	0.644488	0.323	Supt6
ENSMUSG00000002055	-0.155921	-0.251198	-0.0550678	1.44094	-1.05311	-0.166187	-0.198902	-0.214382	-0.646146	-0.532115	-0.899012	-0.420983	-1.65684	0.0699213	-0.168263	-1.37494	0.788369	0.709336	0.989163	0.587776	0.0736234	0.958792	0.793986	0.834876	0.266316	0.392484	0.125514	0.877028	0.262697	0.956178	0.894652	0.0719822	Spag5
ENSMUSG00000002058	-0.0662625	-0.164962	0.0726164	-0.367035	-0.0706049	0.129247	0.0703419	-0.120331	0.390369	0.00265733	0.368689	0.634391	NA	-0.443636	0.187766	NA	0.966658	0.945071	0.995924	0.932726	0.955969	0.990545	0.978171	0.971036	0.830735	0.99938	0.857997	0.932191	NA	0.825304	0.94126	NA	Unc119
ENSMUSG00000002059	0.258904	0.480166	NA	-0.327348	-1.62281	-0.0667693	0.295511	-0.210228	-0.348124	-0.432479	-0.419018	-0.811676	-0.292128	0.193317	-0.341552	-0.226066	0.8129	0.76504	NA	0.955381	0.0815107	0.991692	0.887623	0.920083	0.80813	0.829802	0.789484	0.836655	0.929962	0.927561	0.837475	0.857055	Rab34
ENSMUSG00000002064	-0.126215	-0.382916	0.021449	0.017651	0.657177	0.220911	-0.19722	-0.194375	-0.388001	0.041266	0.208615	-0.659982	0.0270421	0.197482	-0.0295654	0.359187	0.916982	0.817004	0.999835	0.993246	0.348776	0.971691	0.929046	0.950166	0.76532	0.989073	0.891485	0.877256	0.993869	0.928657	0.990693	0.713909	Sdf2
ENSMUSG00000002068	-0.273569	-0.308372	-0.198033	NA	-1.26805	-0.217718	-0.275852	-0.237982	-0.343072	-0.105401	-0.242882	-0.405525	-1.51278	-0.203611	-0.307319	-1.29762	0.282703	0.353951	0.949181	NA	0.0180207	0.910476	0.422027	0.668433	0.672553	0.96249	0.869583	0.82575	0.428467	0.797919	0.744057	0.0432159	Ccne1
ENSMUSG00000002076	0.187482	0.17862	0.303083	NA	-0.768143	0.0936694	0.261181	0.00073386	-0.995305	NA	NA	0.140278	NA	0.108258	-0.31686	-1.09923	0.679143	0.821982	0.932405	NA	0.284915	0.98033	0.678574	0.998804	0.41488	NA	NA	0.979533	NA	0.941281	0.865325	0.215038	Hsf2bp
ENSMUSG00000002083	0.21881	0.136357	0.224419	-0.252676	NA	0.354461	0.526888	0.363372	-0.170634	NA	NA	0.0635341	NA	-0.3114	0.434068	NA	0.822769	0.950949	0.986541	0.978681	NA	0.95682	0.666193	0.863907	0.969644	NA	NA	0.996242	NA	0.83023	0.882529	NA	Bbc3
ENSMUSG00000002102	-0.12869	-0.20668	-0.0558377	0.15599	-0.161663	-0.106822	-0.0559191	-0.114632	0.0960158	-0.131815	-0.0747747	-0.0697622	-0.26905	-0.139779	-0.121631	-0.306658	0.756444	0.762033	0.98906	0.923782	0.730573	0.972986	0.956172	0.91674	0.907761	0.899247	0.94662	0.988356	0.817867	0.862147	0.892728	0.499681	Psmc3
ENSMUSG00000002103	NA	NA	3.87895	-0.225327	0.139489	1.6074	0.813878	NA	0.68078	0.721156	0.524887	1.15538	0.588932	-0.817928	0.457785	0.342365	NA	NA	0.553372	0.947877	0.893332	0.725972	0.666193	NA	0.524821	0.555502	0.717449	0.8536	0.752497	0.773589	0.828166	0.773312	Acp2
ENSMUSG00000002104	0.72735	0.808682	NA	NA	NA	NA	0.79669	NA	NA	NA	NA	NA	NA	NA	NA	NA	0.633857	0.755058	NA	NA	NA	NA	0.772398	NA	NA	NA	NA	NA	NA	NA	NA	NA	Rapsn
ENSMUSG00000002107	-0.919069	-0.870388	-0.387518	-0.29894	0.579759	-0.167604	-0.42212	-0.513951	0.699666	0.51168	0.415274	0.625266	0.259798	-0.659144	0.911667	0.874372	0.249935	0.556357	0.966383	0.744685	0.205874	0.98953	0.853621	0.850904	0.150171	0.426949	0.565453	0.914895	0.868351	0.740046	0.276741	0.0934221	Celf2
ENSMUSG00000002109	0.00109583	-0.0924187	NA	NA	NA	NA	0.117124	NA	NA	NA	NA	-0.127515	NA	NA	NA	NA	0.999502	0.973312	NA	NA	NA	NA	0.972729	NA	NA	NA	NA	0.993999	NA	NA	NA	NA	Ddb2
ENSMUSG00000002129	-0.0744276	-0.252224	0.161709	-0.109553	-0.327588	-0.0741483	-0.208539	-0.188446	0.0507586	0.163751	0.0165114	-0.0369277	-0.41719	0.000272054	-0.0474638	-0.374264	0.894751	0.695255	0.978251	0.974332	0.518347	0.98953	0.758455	0.861785	0.969644	0.916102	0.996699	0.993999	0.767541	0.99987	0.976092	0.492894	Sf3a1
ENSMUSG00000002147	0.386453	0.409822	0.563938	NA	NA	0.0286484	0.328364	0.0584847	NA	NA	NA	-0.215782	NA	0.404421	0.342785	NA	0.617583	0.73249	0.950242	NA	NA	0.9957	0.813754	0.986077	NA	NA	NA	0.981366	NA	0.819444	0.907459	NA	Stat6
ENSMUSG00000002190	-0.582969	-0.628323	-0.645171	NA	NA	-0.766667	-0.770095	-0.691193	NA	NA	NA	-0.557523	NA	NA	NA	NA	0.512704	0.680927	0.956149	NA	NA	0.907862	0.551661	0.795124	NA	NA	NA	0.943743	NA	NA	NA	NA	Clgn
ENSMUSG00000002205	-0.113098	0.0275693	0.0224305	NA	-0.335586	-0.0797107	-0.205997	0.202487	0.7685	0.374867	0.340063	1.10375	0.0987353	0.849224	0.549285	0.433204	0.92513	0.990643	0.999835	NA	0.742387	0.991421	0.916457	0.94414	0.480115	0.869673	0.855765	0.776124	0.973505	0.626236	0.745315	0.716685	Vrk3
ENSMUSG00000002210	-0.141239	-0.188026	NA	0.240153	0.114677	0.0503227	-0.259961	-0.303256	0.14543	0.143611	-0.485467	-0.462204	NA	0.107807	-0.110754	-0.120865	0.909296	0.939161	NA	0.974332	0.932882	0.993741	0.910354	0.887559	0.95918	0.975578	0.854791	0.935766	NA	0.968017	0.973695	0.939697	Smg9
ENSMUSG00000002221	0.0986833	-0.0174766	1.01581	NA	-0.164756	0.5714	0.197771	0.087232	-0.526716	-0.0323891	-0.347792	0.208439	-0.97314	0.328247	-0.0573607	-0.717107	0.930029	0.993782	0.815587	NA	0.888239	0.889059	0.899976	0.974949	0.693196	0.990261	0.874651	0.975798	0.72279	0.828835	0.983911	0.544585	Paxip1
ENSMUSG00000002222	-0.0399058	-0.248417	-0.868418	0.13655	-0.157998	-0.393643	-0.00425505	0.378283	0.240417	0.472374	0.415487	-0.0248408	-0.255566	-0.266821	-0.110161	-0.331846	0.972496	0.825552	0.810417	0.974829	0.842478	0.917041	0.998021	0.707948	0.855702	0.695047	0.717449	0.996895	0.915328	0.797982	0.957729	0.665497	Rmnd5a
ENSMUSG00000002227	0.116908	0.153794	-0.185742	NA	-0.505416	-0.182919	0.197108	0.244148	-0.446772	NA	NA	0.195442	NA	0.19831	-0.410604	-0.362531	0.89807	0.921498	0.986125	NA	0.687372	0.976406	0.889543	0.880987	0.815661	NA	NA	0.979533	NA	0.922624	0.842977	0.827238	Mov10
ENSMUSG00000002228	-0.26373	-0.661179	NA	NA	NA	-0.224158	0.168015	NA	NA	NA	NA	NA	NA	NA	NA	NA	0.837147	0.72794	NA	NA	NA	0.98953	0.958443	NA	NA	NA	NA	NA	NA	NA	NA	NA	Ppm1j
ENSMUSG00000002233	0.00687531	0.0165648	1.09736	0.544657	0.0445475	0.503446	-0.0700352	-0.165385	0.296077	0.436043	0.113666	-0.264248	NA	0.147396	0.231842	NA	0.99646	0.993987	0.811485	0.859389	0.976127	0.917041	0.972729	0.950166	0.913953	0.912652	0.988495	0.973196	NA	0.952978	0.907459	NA	Rhoc
ENSMUSG00000002249	NA	NA	NA	NA	NA	NA	NA	NA	1.36349	0.833169	1.17922	1.25081	NA	NA	NA	NA	NA	NA	NA	NA	NA	NA	NA	NA	0.418159	0.705853	0.564883	0.914895	NA	NA	NA	NA	Tead3
ENSMUSG00000002250	0.315843	0.689102	-1.21438	NA	NA	-0.785281	0.190356	-0.485268	NA	NA	NA	-1.40952	NA	0.165674	-0.702602	NA	0.810899	0.726331	0.881953	NA	NA	0.907862	0.952735	0.859614	NA	NA	NA	0.729407	NA	0.956178	0.728142	NA	Ppard
ENSMUSG00000002257	-0.0346369	-0.0445776	-1.03641	NA	NA	-0.16275	-0.0921901	-0.0591478	NA	NA	NA	NA	NA	-0.561847	NA	NA	0.988944	0.988448	0.870541	NA	NA	0.98953	0.971526	0.988939	NA	NA	NA	NA	NA	0.797919	NA	NA	Def6
ENSMUSG00000002265	0.373671	0.211741	0.0810767	0.154148	-0.418515	0.57283	0.39171	0.270589	-0.164374	-0.41313	-0.413849	0.372931	-0.0791393	-0.0970287	-0.255461	-0.101775	0.314007	0.822789	0.98906	0.965534	0.490046	0.725972	0.456653	0.749026	0.841459	0.303604	0.520808	0.915613	0.967239	0.924335	0.723351	0.904345	Peg3
ENSMUSG00000002266	NA	NA	NA	NA	NA	1.13309	NA	NA	NA	NA	NA	NA	NA	NA	NA	NA	NA	NA	NA	NA	NA	0.875722	NA	NA	NA	NA	NA	NA	NA	NA	NA	NA	Zim1
ENSMUSG00000002274	-0.12285	0.120834	0.32407	-1.22087	-0.330451	-0.070193	0.195654	0.112676	0.0947991	-0.366652	-0.282212	-0.211277	-1.05608	NA	0.54286	-0.475585	0.955754	0.967869	0.977762	0.212172	0.752992	0.991421	0.954845	0.978507	0.942399	0.695047	0.852183	0.9829	0.356984	NA	0.688942	0.609284	Metrn
ENSMUSG00000002279	-0.0675642	-0.580529	-2.33298	-0.165324	-0.0282267	NA	-0.212096	0.0498088	-0.0774497	0.315833	0.117664	NA	0.491588	-0.618158	-0.723747	NA	0.972645	0.76504	0.762911	0.983389	0.9858	NA	0.954845	0.990556	0.989486	0.948797	0.980463	NA	0.893209	0.737735	0.743184	NA	Lmf1
ENSMUSG00000002280	0.204376	0.118373	-0.117877	-0.115894	NA	0.240093	0.618977	0.129032	0.111709	0.612878	0.389148	-0.116833	NA	NA	NA	NA	0.900046	0.967869	0.993786	0.98496	NA	0.988564	0.756383	0.972714	0.979533	0.885141	0.891485	0.993999	NA	NA	NA	NA	Ciao3
ENSMUSG00000002289	-0.321824	-0.128999	-0.685687	NA	NA	-0.548018	-0.3641	-0.251759	NA	NA	NA	0.0134881	NA	NA	-0.0446693	NA	0.734704	0.955359	0.942429	NA	NA	0.920321	0.838802	0.923711	NA	NA	NA	0.997696	NA	NA	0.992264	NA	Angptl4
ENSMUSG00000002297	-0.152454	-0.151593	-0.614984	0.603688	-0.831464	-0.207068	-0.120604	-0.0542831	-0.547497	-0.384068	-0.335773	-0.190226	-0.537822	-0.121357	-0.489842	-1.20954	0.711955	0.8354	0.747668	0.797857	0.086888	0.922192	0.864813	0.962431	0.298129	0.648988	0.778558	0.935766	0.76753	0.919595	0.48353	0.0613835	Dbf4
ENSMUSG00000002307	-0.231073	-0.158787	-0.298876	0.0651043	-0.856634	-0.4313	-0.307225	-0.0958717	-0.0282924	0.138343	-0.0564281	0.0633134	0.460311	-0.192643	-0.197621	-0.544281	0.637296	0.875896	0.956376	0.987339	0.160073	0.862409	0.663402	0.956229	0.991763	0.961194	0.988602	0.993999	0.849023	0.87804	0.889981	0.496697	Daxx
ENSMUSG00000002308	-0.0750037	-0.0516424	-0.222039	0.799341	0.312987	-0.263174	-0.303098	-0.414522	0.519934	0.618512	0.770807	-0.826807	0.229779	-0.503619	-0.0905104	0.0451129	0.956112	0.977616	0.982106	0.773472	0.747672	0.95682	0.784861	0.80397	0.727203	0.690423	0.518693	0.816253	0.952288	0.710267	0.970757	0.974997	Cd320
ENSMUSG00000002319	0.216834	0.171388	0.207114	-0.935368	-0.866313	0.176558	0.0884824	0.0131215	-0.146572	-0.331366	-0.0829965	-0.164593	-0.58197	-0.0621899	-0.359986	-0.490997	0.69589	0.894349	0.977762	0.590933	0.148194	0.958811	0.948371	0.994741	0.926962	0.854212	0.973621	0.97758	0.781315	0.972608	0.801283	0.552407	Ipo4
ENSMUSG00000002320	NA	NA	NA	NA	NA	0.268594	NA	NA	0.722304	0.101809	NA	0.0384068	NA	0.218504	NA	NA	NA	NA	NA	NA	NA	0.991421	NA	NA	0.791118	0.98691	NA	0.997272	NA	0.969455	NA	NA	Tm9sf1
ENSMUSG00000002324	0.55196	0.918102	NA	NA	NA	0.774164	0.618358	0.544902	1.75154	NA	2.50389	1.18399	2.59256	0.839616	1.46398	1.72947	0.595651	0.489861	NA	NA	NA	0.917041	0.710503	0.813434	0.196282	NA	0.076408	0.812689	0.349828	0.692463	0.369846	0.13368	Rec8
ENSMUSG00000002325	-0.0380621	0.308186	1.14726	-1.37096	-0.0619578	0.304107	-0.112285	-0.0241669	-0.349722	-0.0737135	-0.227831	0.239531	-0.469762	0.120571	0.101274	0.0695797	0.987946	0.887267	0.832521	0.55413	0.964526	0.961139	0.96579	0.994282	0.853207	0.986879	0.919651	0.972033	0.910471	0.956178	0.972448	0.964563	Irf9
ENSMUSG00000002326	0.244167	0.625461	0.397814	0.689104	0.201704	0.350908	-0.275738	-0.486894	-0.379439	-0.0124911	0.19632	0.532424	0.385259	-0.425633	0.0194472	0.4763	0.797219	0.521151	0.954224	0.829818	0.841003	0.953641	0.884887	0.818998	0.813954	0.99651	0.915592	0.929304	0.868351	0.818808	0.994913	0.634041	Gmpr2
ENSMUSG00000002329	0.339794	0.054219	0.917154	0.646134	1.15306	0.46178	-0.0558577	0.0114363	-0.0703853	-0.146446	-0.218809	-0.186197	0.475438	0.665756	0.183897	0.585805	0.619908	0.972205	0.811485	0.646431	0.0578259	0.907862	0.975576	0.997703	0.973613	0.957934	0.87892	0.979533	0.800577	0.601339	0.912347	0.501166	Mdp1
ENSMUSG00000002332	0.437641	0.00291895	-0.743463	0.563978	0.288096	0.309025	0.0359629	0.248294	0.825388	0.524073	0.371138	0.768777	-0.464254	0.388735	0.507449	0.42521	0.491361	0.999207	0.866583	0.715955	0.719628	0.954355	0.98804	0.878835	0.189282	0.622338	0.757705	0.776124	0.85825	0.758682	0.706158	0.642611	Dhrs1
ENSMUSG00000002341	0.0638023	NA	3.01632	0.470931	2.06297	1.91209	NA	1.46967	1.65736	0.532884	1.61392	1.60167	2.645	NA	0.545083	2.3054	0.988904	NA	0.629823	0.755647	0.00317532	0.728849	NA	0.574939	0.0562419	0.847256	0.0557716	0.720546	0.000570371	NA	0.835942	0.0045595	Ncan
ENSMUSG00000002342	0.0153058	0.0337998	0.0470333	0.115138	0.397037	-0.059383	0.119159	-0.124489	0.103027	0.411881	0.104715	-0.658195	0.122021	0.308168	-0.0815253	0.125527	0.990661	0.98977	0.997496	0.982394	0.602568	0.991421	0.954845	0.966511	0.95846	0.829971	0.958861	0.861322	0.957981	0.821695	0.977455	0.906678	Tmem161a
ENSMUSG00000002343	-0.0866896	-0.265175	0.266863	-0.0871313	-0.0930096	-0.0287854	-0.390458	-0.227269	-0.483024	-0.495852	-0.483702	-0.442945	-0.816149	0.086366	-0.135494	-0.559774	0.939944	0.865342	0.977762	0.98496	0.919868	0.994521	0.676247	0.908069	0.712127	0.799312	0.813709	0.934806	0.735017	0.961826	0.953721	0.566136	Armc6
ENSMUSG00000002345	-0.0258622	0.181992	0.162843	0.0781401	-0.267748	-0.373254	-0.124359	-0.338816	0.598818	1.5498	0.57401	-0.657941	0.711712	0.0823238	0.0201913	NA	0.990661	0.922647	0.98906	0.984982	0.797668	0.954355	0.954845	0.863907	0.714072	0.0922242	0.824554	0.935766	0.785667	0.978899	0.995369	NA	Borcs8
ENSMUSG00000002365	-0.621164	-0.899274	-0.0681541	0.400868	0.964109	-0.139734	-1.10975	-0.229095	-0.429226	0.0425075	0.0470021	-1.54949	-0.776929	-0.0236707	0.0448259	-0.232453	0.538936	0.468064	0.995924	0.923782	0.357057	0.98953	0.199626	0.914746	0.710411	0.988968	0.990856	0.713341	0.785381	0.994109	0.98623	0.861577	Snx9
ENSMUSG00000002372	0.0705148	-0.056411	-0.0816286	-0.251313	-0.0861549	0.0464687	-0.0927919	0.0492178	-0.245682	-0.153582	-0.28527	-0.0943614	0.451663	-0.233488	-0.158608	-0.307173	0.938245	0.967869	0.98906	0.910367	0.901741	0.991421	0.950706	0.981562	0.803755	0.940492	0.813709	0.98764	0.74178	0.813613	0.900688	0.621211	Ranbp3
ENSMUSG00000002379	0.153177	0.136942	-0.0750503	-0.437218	-0.36546	-0.0591668	0.149562	0.175315	0.0386739	0.162806	0.142415	0.0382982	-0.445211	0.169217	0.0214418	-0.0515402	0.692095	0.837461	0.98906	0.71965	0.386441	0.98953	0.793854	0.830542	0.978577	0.920785	0.889982	0.993999	0.640915	0.845378	0.989202	0.940854	Ndufa11
ENSMUSG00000002393	-0.139386	0.349283	-0.550567	0.173744	0.785387	-0.178315	-0.204133	-0.26744	-0.184477	0.0260646	-0.45078	-0.586412	-0.400264	-0.0051103	0.133546	0.130543	0.883506	0.80121	0.912713	0.946658	0.102971	0.977715	0.893221	0.895591	0.876987	0.990183	0.635233	0.894147	0.522563	0.998715	0.945525	0.866017	Nr2f6
ENSMUSG00000002395	-0.0888069	0.0694588	0.37732	0.23229	0.191755	0.134976	-0.204515	-0.586664	-0.164803	0.145205	-0.0660379	-0.507824	0.462819	-0.600814	-0.257193	0.370671	0.907786	0.962181	0.932405	0.943606	0.812601	0.976055	0.830599	0.540616	0.917184	0.960264	0.978748	0.864415	0.803329	0.552001	0.850654	0.662084	Use1
ENSMUSG00000002396	0.117967	-0.0500889	-0.873048	NA	NA	-0.751504	-0.25701	0.387231	NA	NA	NA	0.265641	0.110801	NA	NA	NA	0.955754	0.988448	0.870541	NA	NA	0.90152	0.911327	0.917797	NA	NA	NA	0.979533	0.973994	NA	NA	NA	Ocel1
ENSMUSG00000002409	NA	NA	NA	-0.336349	NA	-0.219289	NA	NA	0.201208	-0.489817	-0.120574	1.39963	0.150336	NA	-0.539077	0.196758	NA	NA	NA	0.935407	NA	0.989995	NA	NA	0.942399	0.873152	0.969496	0.825898	0.960022	NA	0.85423	0.880813	Dyrk1b
ENSMUSG00000002413	0.310348	0.425308	-0.136498	0.198704	0.0939571	-0.0528535	0.319709	0.0583562	0.09314	0.0475544	0.150424	-0.0988572	-0.73587	-0.30757	0.031778	-0.309375	0.536187	0.574887	0.98906	0.906611	0.889659	0.991421	0.663187	0.976702	0.951035	0.98436	0.902296	0.986933	0.528373	0.764985	0.987334	0.697039	Braf
ENSMUSG00000002416	0.456781	0.65333	0.885725	-0.317973	-0.181962	0.602944	0.388381	-0.0848879	0.335509	0.445555	0.74049	0.016408	-0.149056	0.479751	-0.330502	0.619376	0.490006	0.446891	0.811485	0.958346	0.874766	0.873634	0.70738	0.977244	0.840247	0.850963	0.564883	0.997051	0.963718	0.762283	0.86308	0.488617	Ndufb2
ENSMUSG00000002428	0.152406	0.261821	0.268275	0.486388	-0.20482	0.119664	0.261527	0.177404	0.491449	0.152339	0.559389	0.386281	1.22835	0.297978	0.17652	0.431979	0.782705	0.798416	0.966797	0.814824	0.793474	0.981394	0.738714	0.908069	0.706339	0.96249	0.757502	0.915999	0.554627	0.785834	0.922674	0.665497	Hltf
ENSMUSG00000002455	0.0465134	-0.0760036	-0.298534	-0.178232	-0.175962	-0.332153	-0.0353808	-0.076657	0.313155	0.726316	0.140737	-0.455239	0.300934	0.110477	-0.120422	0.274778	0.960406	0.960118	0.96323	0.960951	0.833324	0.922192	0.982448	0.96629	0.803061	0.456743	0.930615	0.932139	0.8974	0.94752	0.950171	0.750059	Prpf6
ENSMUSG00000002458	-0.322462	-0.239521	0.0998943	NA	NA	0.182777	-0.270559	-0.0331335	-0.385422	0.578881	0.15104	0.279829	NA	-0.000290709	0.163079	NA	0.739039	0.915327	0.98906	NA	NA	0.979994	0.893809	0.992	0.877337	0.868154	0.972495	0.976219	NA	0.999886	0.95727	NA	Rgs19
ENSMUSG00000002477	0.0465551	-0.0470372	-0.0099404	0.0378544	-0.424935	0.135763	-0.0141818	-0.0171502	0.0153174	-0.0295228	-0.0930523	-0.0866132	-0.327604	0.136085	-0.0147591	-0.192301	0.93194	0.95817	0.999835	0.987339	0.298854	0.95682	0.990602	0.989642	0.99207	0.983779	0.906618	0.984525	0.747742	0.899055	0.990693	0.741746	Snrpd1
ENSMUSG00000002486	-0.415334	-0.613107	-0.811052	0.652068	0.0907016	-1.02896	-0.774002	-0.587018	0.105934	-0.304924	-0.219492	-0.830915	-1.02746	0.0631683	0.468475	NA	0.651613	0.635127	0.889669	0.863365	0.948147	0.829827	0.467594	0.749026	0.969644	0.920394	0.915592	0.870823	0.635263	0.981999	0.827026	NA	Tchp
ENSMUSG00000002489	0.523459	0.381906	-0.550201	0.266656	0.69657	0.236631	0.657066	0.489168	0.349524	-0.682187	-0.282703	0.81199	NA	0.272487	-0.521508	NA	0.413222	0.811206	0.92673	0.969094	0.531796	0.970264	0.48841	0.71859	0.873399	0.751844	0.91911	0.8536	NA	0.894268	0.76567	NA	Tiam1
ENSMUSG00000002496	-0.00378494	0.165999	0.45042	-0.086489	0.0814188	0.15748	-0.011839	0.00878409	-0.176294	0.0632516	-0.203652	-0.246196	-0.489688	0.0238834	-0.347087	-0.433739	0.99646	0.880271	0.850532	0.977218	0.892968	0.95682	0.993074	0.995189	0.862731	0.975891	0.850446	0.937664	0.640915	0.981999	0.637615	0.313719	Tsc2
ENSMUSG00000002504	-0.321493	0.268587	NA	NA	NA	-0.053239	-0.230422	0.530316	-0.354362	NA	NA	0.738713	NA	NA	0.571251	NA	0.779645	0.920182	NA	NA	NA	0.994521	0.939386	0.862026	0.925967	NA	NA	0.935766	NA	NA	0.831714	NA	Nherf2
ENSMUSG00000002524	0.0897227	0.135861	0.0463496	-0.130893	-0.104653	-0.0358042	-0.010284	0.0154389	-0.020704	-0.0997488	-0.0768295	0.167739	-0.21971	0.0856378	0.073142	-0.0665224	0.797219	0.80121	0.98906	0.930434	0.796158	0.991421	0.993074	0.989642	0.987164	0.909609	0.910644	0.935766	0.785667	0.918969	0.937248	0.883416	Puf60
ENSMUSG00000002546	0.710419	0.294388	NA	0.00949529	0.748804	NA	0.398864	0.431005	-0.393077	NA	-0.222826	0.429857	NA	-0.056559	-0.0754835	0.190983	0.394703	0.909858	NA	0.997206	0.417485	NA	0.869866	0.859614	0.862731	NA	0.935397	0.945112	NA	0.985935	0.984625	0.889008	Golga2
ENSMUSG00000002550	-0.188781	-0.583802	-0.139451	-0.258352	-0.569602	-0.0350083	-0.280552	0.199709	0.181188	-0.488926	-0.473748	0.184636	-0.915439	-0.214223	-0.137391	-0.193703	0.818216	0.570014	0.98906	0.962176	0.44775	0.994521	0.825075	0.925406	0.912708	0.670582	0.697099	0.982632	0.662015	0.893519	0.953845	0.872779	Uck1
ENSMUSG00000002578	0.0940435	-0.0118923	NA	-0.0494755	NA	0.0970308	0.241751	0.339207	0.954551	0.818496	0.564899	NA	NA	-0.148597	0.408864	0.16478	0.966259	0.997672	NA	0.988344	NA	0.991421	0.944308	0.927303	0.41488	0.643104	0.773654	NA	NA	0.966873	0.853099	0.93412	Ikzf4
ENSMUSG00000002580	0.181622	0.316941	-0.162483	-0.395505	0.188239	-0.193865	0.2155	-0.273245	-0.527199	-0.116707	-0.546721	-0.303963	0.085966	0.0108725	-0.0476973	0.292733	0.7757	0.701709	0.984222	0.821084	0.786941	0.95682	0.828185	0.875747	0.620331	0.965817	0.592717	0.935766	0.970149	0.996001	0.983911	0.729461	Mien1
ENSMUSG00000002602	NA	NA	NA	NA	NA	NA	NA	NA	0.601654	-0.0771696	0.479916	1.52329	NA	NA	-0.146226	NA	NA	NA	NA	NA	NA	NA	NA	NA	0.797852	0.988416	0.875231	0.812689	NA	NA	0.971458	NA	Axl
ENSMUSG00000002608	0.238019	-0.18516	-0.709581	-0.317024	0.0261175	-1.39828	-0.18211	0.263698	0.42449	0.502931	0.403166	0.422844	-0.0492774	0.620328	0.107592	0.379668	0.861834	0.945071	0.940338	0.930434	0.982894	0.725972	0.954179	0.908069	0.785924	0.784649	0.818961	0.938435	0.986686	0.802905	0.972448	0.70975	Ccdc97
ENSMUSG00000002617	-0.547285	-0.238724	NA	NA	2.05166	NA	-0.527674	NA	NA	NA	0.28284	NA	NA	NA	-0.759291	2.50485	0.733085	0.951952	NA	NA	0.115792	NA	0.830599	NA	NA	NA	0.930615	NA	NA	NA	0.754155	0.106316	Zfp40
ENSMUSG00000002625	0.245204	0.434398	0.526036	0.349183	0.500947	0.315336	0.361534	0.228919	0.233432	1.05143	0.556954	-0.26266	0.00152117	0.315308	0.559605	0.569384	0.762553	0.726331	0.927063	0.923782	0.549316	0.95682	0.781305	0.914746	0.906297	0.323861	0.717449	0.975798	0.999988	0.836433	0.723869	0.55551	Akap8l
ENSMUSG00000002635	0.0114744	-0.23071	-0.0496531	-0.468641	-0.224444	-0.135843	-0.12339	-0.11699	-0.0607203	-0.0895038	0.124055	-0.374463	0.206972	-0.244228	-0.27758	0.247484	0.990661	0.827428	0.995924	0.922339	0.818104	0.978297	0.918677	0.958536	0.980808	0.979272	0.956324	0.935766	0.951516	0.840346	0.837475	0.816166	Pdcd2l
ENSMUSG00000002658	-0.414766	-0.638014	-0.55306	0.114619	-0.590026	-0.512812	-0.436272	-0.408025	-0.119635	-0.110111	-0.289191	-0.658781	-0.694784	-0.40832	-0.411578	-0.887185	0.379529	0.382977	0.890998	0.983519	0.348505	0.862409	0.486562	0.748463	0.950152	0.972411	0.859908	0.786053	0.686075	0.719349	0.728142	0.235105	Gtf2f1
ENSMUSG00000002660	-0.290252	-0.212662	-0.260174	-0.274149	-0.286717	-0.382941	-0.231257	-0.0352961	0.228433	0.0290736	0.120101	-0.129002	-0.46023	-0.388304	0.0392243	-0.220706	0.613327	0.861764	0.974425	0.944678	0.767305	0.917041	0.825075	0.986077	0.879241	0.990261	0.961006	0.980588	0.84408	0.724601	0.984625	0.840021	Clpp
ENSMUSG00000002661	0.0792366	-0.157275	-1.23282	NA	NA	-0.627496	-0.468396	-0.685218	-0.359307	-0.118635	-0.469084	-0.49684	NA	-1.07554	-0.0672884	NA	0.960406	0.948435	0.811262	NA	NA	0.917041	0.774018	0.767018	0.86589	0.986252	0.876908	0.948658	NA	0.539969	0.986784	NA	Alkbh7
ENSMUSG00000002679	-0.48923	-0.303499	-0.179026	-0.0608538	-0.359206	-0.307589	-0.317531	-0.377395	0.330458	0.390465	0.0151998	-0.211741	-0.347624	-0.468271	-0.194189	-0.251636	0.306617	0.798416	0.983935	0.986637	0.530854	0.920321	0.697259	0.749677	0.73356	0.718791	0.999202	0.956266	0.845968	0.691289	0.882774	0.763171	Med6
ENSMUSG00000002688	NA	NA	NA	NA	NA	NA	NA	NA	NA	NA	NA	NA	NA	NA	-0.598841	NA	NA	NA	NA	NA	NA	NA	NA	NA	NA	NA	NA	NA	NA	NA	0.93357	NA	Prkd1
ENSMUSG00000002718	-0.119033	-0.0162564	0.0421179	-0.122661	-0.74099	0.207298	-0.0559785	0.0469997	-0.103148	-0.337417	-0.330842	0.135969	0.215658	-0.194523	-0.15765	-0.429797	0.770458	0.988736	0.98906	0.977218	0.122469	0.918852	0.953254	0.970662	0.912708	0.555502	0.6451	0.959041	0.915341	0.767014	0.865714	0.448079	Cse1l
ENSMUSG00000002728	-0.00350445	-0.199723	-0.293998	-0.00427369	-0.190696	0.0637572	0.0373583	0.152743	-0.153946	-0.0888956	-0.115039	-0.158858	-0.27717	-0.116973	-0.527379	0.0840204	0.997519	0.879486	0.960914	0.999005	0.804246	0.990727	0.981726	0.913475	0.92821	0.975891	0.958543	0.979533	0.925543	0.945447	0.63494	0.941512	Naa20
ENSMUSG00000002731	0.0283063	-0.235425	-0.758026	-0.00467263	0.507712	-0.297008	-0.326974	0.425954	0.114622	0.00829537	-0.0348828	0.0969571	-0.214929	0.440294	-0.396583	0.208403	0.990661	0.915279	0.867765	0.997507	0.395922	0.958185	0.830036	0.831081	0.952655	0.998073	0.99365	0.993999	0.939712	0.832301	0.800621	0.835016	Prkra
ENSMUSG00000002733	-0.293023	0.11925	NA	NA	NA	0.463043	0.11586	-0.487291	0.302093	NA	0.916398	NA	NA	NA	-0.431879	NA	0.789388	0.963157	NA	NA	NA	0.95682	0.96579	0.818425	0.925967	NA	0.725118	NA	NA	NA	0.878498	NA	Plekha3
ENSMUSG00000002741	-0.0948001	-0.157378	0.635981	0.0448078	0.342125	0.53298	-0.147641	0.320666	-0.396639	-0.176276	-0.506329	0.327145	0.0227681	0.343068	-0.156764	-0.118628	0.942315	0.939161	0.889669	0.987937	0.692374	0.889306	0.940557	0.818425	0.729678	0.952648	0.69681	0.937462	0.993869	0.821484	0.942762	0.908032	Ykt6
ENSMUSG00000002748	-0.0467033	0.131238	0.616392	-0.0424335	0.0121325	0.420538	-0.000684991	-0.0404034	-0.0398024	-0.0370794	-0.0787126	0.185796	-0.529172	-0.152697	0.101943	-0.424811	0.955754	0.923307	0.820528	0.98496	0.9858	0.862409	0.999989	0.981641	0.976994	0.98003	0.943709	0.956206	0.595221	0.899055	0.942242	0.389853	Baz1b
ENSMUSG00000002763	0.425004	NA	NA	NA	NA	NA	0.267681	NA	0.388907	NA	0.2723	NA	NA	0.423455	0.840312	NA	0.800529	NA	NA	NA	NA	NA	0.946159	NA	0.884787	NA	0.951201	NA	NA	0.910893	0.69866	NA	Pex6
ENSMUSG00000002767	-0.126599	-0.0903443	-0.382821	0.0100662	-0.619288	-0.229236	-0.106496	-0.0819052	0.378069	0.344077	0.244791	0.0914904	-1.07693	0.233189	0.139584	-0.329307	0.8129	0.936981	0.921525	0.997206	0.315983	0.943494	0.923171	0.960408	0.711083	0.837228	0.876908	0.988954	0.528837	0.835346	0.934553	0.663529	Mrpl2
ENSMUSG00000002768	0.0456812	0.0252414	0.430499	-0.742397	-0.621176	-0.0374135	0.0730468	0.0026382	0.0822043	-0.12835	0.0968398	-0.23919	-0.0531967	0.270044	0.0176094	-0.530513	0.955754	0.986695	0.881953	0.627684	0.290245	0.991421	0.954179	0.998804	0.966214	0.957412	0.963224	0.956266	0.981013	0.775557	0.992293	0.419035	Mea1
ENSMUSG00000002769	1.23101	1.42682	NA	NA	NA	NA	NA	NA	NA	NA	NA	NA	NA	NA	NA	NA	0.300521	0.354546	NA	NA	NA	NA	NA	NA	NA	NA	NA	NA	NA	NA	NA	NA	Gnmt
ENSMUSG00000002771	NA	NA	NA	NA	NA	NA	NA	1.21142	NA	NA	NA	NA	NA	NA	NA	NA	NA	NA	NA	NA	NA	NA	NA	0.681696	NA	NA	NA	NA	NA	NA	NA	NA	Grin2d
ENSMUSG00000002778	0.013016	0.220414	-0.310001	0.349387	0.726619	-0.24743	-0.233006	-0.288559	0.279369	-0.0717549	0.214846	-0.270598	0.421025	0.162079	0.10186	0.713676	0.991097	0.894972	0.966749	0.907204	0.308724	0.962519	0.881064	0.912739	0.832679	0.979272	0.881311	0.964386	0.838158	0.941281	0.96222	0.430951	Kdelr1
ENSMUSG00000002781	0.399763	0.342197	-0.00527371	NA	NA	0.500027	0.50745	0.763292	-0.0683066	NA	NA	NA	NA	0.699047	NA	NA	0.786286	0.920182	0.999878	NA	NA	0.953641	0.810514	0.749026	0.991053	NA	NA	NA	NA	0.812631	NA	NA	Tmem143
ENSMUSG00000002797	0.320606	-0.0560265	NA	NA	NA	-0.293537	-0.0916769	-0.0776805	NA	NA	NA	NA	NA	NA	-0.100159	NA	0.743544	0.980773	NA	NA	NA	0.964541	0.971077	0.981145	NA	NA	NA	NA	NA	NA	0.984352	NA	Ggct
ENSMUSG00000002799	0.233832	-0.0942894	-0.412575	-0.598987	0.155391	-0.141239	-0.205958	0.520234	-0.663791	-0.0338331	-0.660322	0.189907	1.38661	0.36635	0.347291	-0.758225	0.773908	0.95817	0.954224	0.768323	0.850443	0.984211	0.876211	0.632329	0.68717	0.993331	0.818961	0.979533	0.591053	0.764642	0.893721	0.439952	Jag2
ENSMUSG00000002803	0.116825	0.313142	-0.31445	-0.461948	-0.531016	-0.394176	-0.177167	-0.0693829	-0.19411	0.226811	-0.442022	-0.0322856	NA	0.782454	0.0572887	-1.54514	0.937803	0.874407	0.977762	0.897293	0.582333	0.93243	0.929949	0.98439	0.942605	0.952648	0.858864	0.996895	NA	0.715776	0.984625	0.17379	Btbd6
ENSMUSG00000002804	0.151855	0.215142	0.0662105	1.16298	0.867914	-0.0634722	-0.0241005	0.208681	0.77386	0.685431	0.512748	-0.025613	-0.167497	0.394478	0.804487	0.871407	0.827453	0.874778	0.9927	0.196284	0.145655	0.991421	0.989933	0.913994	0.189282	0.323861	0.591068	0.996895	0.951516	0.747474	0.386163	0.279914	Nudt14
ENSMUSG00000002808	-0.604076	NA	NA	NA	NA	-0.98917	-0.529714	-0.624664	0.471884	0.387133	0.748295	-0.515682	NA	-0.922901	-0.331129	NA	0.595651	NA	NA	NA	NA	0.873634	0.79936	0.774031	0.821922	0.890254	0.68697	0.956266	NA	0.685936	0.893721	NA	Epdr1
ENSMUSG00000002812	-0.267378	-0.116432	0.111088	-0.563376	-0.540406	-0.221863	-0.293892	-0.0953053	-0.0208409	-0.0312122	-0.0851025	0.4377	0.926967	-0.073262	-0.186758	-0.183985	0.672162	0.937485	0.98906	0.775238	0.438068	0.962519	0.796797	0.960408	0.993109	0.990183	0.974778	0.915613	0.62698	0.963985	0.907459	0.879067	Flii
ENSMUSG00000002814	-0.364766	-0.436752	-1.91786	NA	NA	-0.95127	-0.628319	-0.239091	NA	NA	NA	-0.842338	NA	-0.596291	-0.285473	NA	0.718264	0.825119	0.592787	NA	NA	0.833634	0.647967	0.938356	NA	NA	NA	0.896113	NA	0.736629	0.926911	NA	Top3a
ENSMUSG00000002820	-0.206447	-0.00531092	NA	0.00840252	0.296278	-0.501837	0.277006	0.336982	-0.434969	NA	-0.693291	0.00192503	0.773072	NA	-0.249951	-0.356301	0.894751	0.998938	NA	0.997507	0.80747	0.95682	0.91031	0.914746	0.846552	NA	0.762909	0.999195	0.835329	NA	0.951134	0.780099	Atg4d
ENSMUSG00000002825	-0.345419	-0.357342	0.0243501	-0.215944	-0.645226	-0.441253	-0.142206	-0.124791	-0.446487	-0.536339	-0.488687	-0.125866	-1.14859	-0.308757	-0.135817	-1.09546	0.650876	0.780944	0.999835	0.966655	0.425702	0.920807	0.940922	0.958536	0.771025	0.791974	0.784131	0.98764	0.57217	0.810576	0.961366	0.25646	Qtrt1
ENSMUSG00000002833	-0.105884	-0.137057	-0.0772248	-0.0426487	0.100467	-0.103146	-0.177999	0.27703	0.396282	0.347052	0.408382	0.0145039	-0.184914	0.165894	0.101486	-0.0456173	0.894751	0.920182	0.98906	0.987762	0.897637	0.982704	0.84597	0.777631	0.70277	0.808641	0.757502	0.997051	0.948626	0.927561	0.954829	0.970853	Hdgfl2
ENSMUSG00000002835	0.184637	-0.114137	-0.304742	NA	-0.983046	-0.133376	0.254999	-0.127135	0.083717	-0.182601	-0.190928	-0.429687	NA	-0.0619193	0.171761	-1.04531	0.781016	0.941557	0.975763	NA	0.24534	0.984211	0.796523	0.956229	0.971543	0.948797	0.925231	0.929304	NA	0.973147	0.933328	0.301571	Chaf1a
ENSMUSG00000002844	-0.282849	-0.339146	-0.309455	0.25579	0.0593621	-0.46522	-0.268374	-0.578259	0.00751362	0.0553263	0.124078	-0.338714	0.322413	-0.190964	0.219509	0.0243978	0.427345	0.584464	0.932405	0.775864	0.900766	0.798856	0.663187	0.271473	0.995871	0.97159	0.881311	0.914895	0.725878	0.833433	0.801283	0.972677	Adprh
ENSMUSG00000002845	-0.44421	-0.493221	-0.595663	0.332746	-0.0294411	-0.324949	-0.568008	-0.193843	-0.140084	0.301643	0.129993	-0.0227868	-0.311591	-0.461204	-0.0016566	-0.0848103	0.392759	0.534272	0.870541	0.919352	0.977085	0.922192	0.383424	0.927303	0.929665	0.877068	0.948484	0.996895	0.901033	0.626236	0.999356	0.931123	Tmem39a
ENSMUSG00000002846	0.334643	0.191222	NA	NA	-1.33481	-0.0808411	0.369927	0.0269194	-1.10978	-1.40047	-1.35302	-0.902941	0.0518897	-0.188557	-0.723103	-0.550374	0.770458	0.936981	NA	NA	0.172188	0.991421	0.850612	0.993147	0.375467	0.378268	0.409298	0.8536	0.990819	0.949257	0.743317	0.640464	Timmdc1
ENSMUSG00000002847	0.4373	NA	NA	NA	NA	NA	NA	NA	NA	NA	NA	NA	NA	NA	NA	NA	0.858038	NA	NA	NA	NA	NA	NA	NA	NA	NA	NA	NA	NA	NA	NA	NA	Pla1a
ENSMUSG00000002870	-0.0309049	-0.0540105	-0.114658	-0.392966	-0.642834	-0.00365437	-0.0444256	-0.0643685	-0.235316	-0.342546	-0.405014	0.0316169	-0.518054	-0.0259189	-0.0365197	-0.514152	0.954067	0.941164	0.981398	0.850738	0.135054	0.997126	0.960851	0.956229	0.693229	0.49556	0.467479	0.993999	0.640915	0.978899	0.9792	0.303066	Mcm2
ENSMUSG00000002871	-0.193147	0.0284579	-0.857025	-0.21474	0.138032	-0.27889	-0.0196399	-0.142703	-0.384673	-0.537812	-0.503169	0.333472	-0.0206908	-0.0209499	-0.417385	-0.0371877	0.89127	0.992615	0.889845	0.955381	0.90039	0.972986	0.99572	0.972714	0.828454	0.837208	0.790375	0.956266	0.994975	0.995329	0.842007	0.97902	Tpra1
ENSMUSG00000002881	1.17737	1.13493	NA	NA	NA	NA	1.06334	NA	NA	NA	NA	NA	NA	NA	NA	NA	0.189909	0.576152	NA	NA	NA	NA	0.487726	NA	NA	NA	NA	NA	NA	NA	NA	NA	Nab1
ENSMUSG00000002885	0.0561488	0.195796	1.52835	NA	NA	1.16874	0.521909	0.513757	NA	NA	NA	NA	NA	0.12164	NA	NA	0.972496	0.922485	0.731446	NA	NA	0.725972	0.693428	0.780347	NA	NA	NA	NA	NA	0.956178	NA	NA	Adgre5
ENSMUSG00000002897	-0.465049	NA	0.0707415	NA	NA	0.10234	NA	NA	NA	NA	NA	NA	NA	NA	NA	NA	0.767397	NA	0.999835	NA	NA	0.993741	NA	NA	NA	NA	NA	NA	NA	NA	NA	NA	Il17ra
ENSMUSG00000002900	0.561396	0.659845	0.701076	NA	-0.189692	0.673773	0.549866	0.652432	-1.26769	NA	-0.850001	0.427468	NA	0.613553	-0.583521	-1.04447	0.237813	0.446891	0.869676	NA	0.88573	0.816137	0.383424	0.553714	0.354776	NA	0.813194	0.934806	NA	0.556522	0.689153	0.350835	Lamb1
ENSMUSG00000002908	NA	NA	NA	-0.233185	0.525783	NA	NA	NA	0.928496	NA	0.113434	NA	0.582889	NA	1.05568	1.31569	NA	NA	NA	0.955475	0.582591	NA	NA	NA	0.729678	NA	0.988602	NA	0.844771	NA	0.745315	0.366463	Kcnn1
ENSMUSG00000002910	-0.301467	0.063062	NA	-0.530334	NA	-0.0177135	-0.0485115	-0.0308144	NA	NA	NA	-0.0987779	NA	0.909221	0.260263	NA	0.787782	0.984858	NA	0.907204	NA	0.996931	0.988701	0.9954	NA	NA	NA	0.993999	NA	0.72455	0.950011	NA	Arrdc2
ENSMUSG00000002930	NA	NA	NA	-0.396283	0.0495771	NA	NA	NA	NA	NA	NA	NA	0.108786	NA	NA	NA	NA	NA	NA	0.830799	0.964526	NA	NA	NA	NA	NA	NA	NA	0.973505	NA	NA	NA	Ppp1r17
ENSMUSG00000002948	-0.0107655	-0.0269091	-0.279484	-0.273152	-0.263984	0.103421	0.144263	-0.23438	-0.192627	-0.245044	-0.321418	-0.240617	0.230074	0.0149711	-0.0285294	-0.233528	0.990661	0.987836	0.96323	0.797857	0.552644	0.982696	0.889543	0.818425	0.805462	0.773769	0.596135	0.935766	0.838158	0.993703	0.985436	0.680462	Map2k7
ENSMUSG00000002949	-0.00495659	-0.0825427	-0.606828	0.623565	0.0828989	-0.436433	-0.131181	0.0126432	0.12452	0.0628994	-0.0012037	-0.193026	0.119771	-0.0586944	-0.109317	0.338828	0.995174	0.951952	0.828408	0.630006	0.905348	0.862409	0.899976	0.995032	0.929102	0.979272	0.999202	0.959041	0.960499	0.961826	0.938232	0.657326	Timm44
ENSMUSG00000002957	-0.00715366	-0.171371	-0.0758789	-0.0130681	-0.374323	-0.08333	0.0860821	-0.0895995	-0.00584906	0.369369	0.239536	-0.150509	-0.493326	0.160218	0.0916332	-0.338935	0.994287	0.887272	0.98906	0.994494	0.568186	0.98953	0.954179	0.958945	0.996837	0.799312	0.882996	0.975798	0.79011	0.920181	0.963763	0.747376	Ap2a2
ENSMUSG00000002963	0.194155	0.345016	0.409824	-0.307892	-0.788429	-0.193077	0.0752213	-0.312012	-0.526262	-0.665779	-0.607764	-0.2667	-0.18965	0.110531	-0.132869	-0.476059	0.816131	0.788468	0.974202	0.951373	0.280987	0.979994	0.971077	0.859614	0.672294	0.555502	0.68319	0.957118	0.957981	0.956178	0.95564	0.605773	Pnkp
ENSMUSG00000002968	0.0717981	0.0718011	0.091962	0.0707654	-0.010117	0.109479	0.0336591	-0.0169152	0.00442678	-0.0558295	-0.159143	0.0631921	-0.227653	0.0252158	0.172229	-0.0294667	0.869302	0.928432	0.985063	0.974775	0.984643	0.965444	0.971045	0.989642	0.995928	0.961575	0.813709	0.988954	0.827426	0.978899	0.814287	0.957978	Med25
ENSMUSG00000002980	0.147588	0.00701564	-0.402718	NA	-1.18759	-0.571374	-0.169771	-0.295884	-1.65615	NA	NA	-0.233675	NA	0.164174	-0.614553	NA	0.868162	0.997672	0.954695	NA	0.274257	0.862409	0.893221	0.864484	0.368838	NA	NA	0.974448	NA	0.943283	0.723351	NA	Bcam
ENSMUSG00000002981	-0.286915	-0.236751	0.118451	0.0081558	0.298272	-0.192131	-0.364734	-0.130833	0.0616914	0.00715034	0.310451	-0.471597	0.52767	-0.368658	0.00395996	-0.0485113	0.477336	0.799678	0.98906	0.996458	0.571264	0.95682	0.53198	0.916759	0.968605	0.997089	0.783167	0.861322	0.700495	0.68167	0.997456	0.953616	Clptm1
ENSMUSG00000002983	-0.253628	-0.518206	-0.0284283	0.132841	-0.195785	0.151539	-0.0508648	-0.333504	-0.668586	NA	NA	-0.350543	NA	-0.312761	-0.427669	NA	0.781016	0.670983	0.999835	0.98496	0.873797	0.98953	0.984736	0.868291	0.70446	NA	NA	0.957118	NA	0.867075	0.842007	NA	Relb
ENSMUSG00000002984	0.022488	0.0456726	0.0937758	-0.0931902	-0.429559	0.058937	0.0109046	-0.0737788	-0.213131	-0.366208	-0.36461	-0.348901	-0.566663	0.01597	-0.0611146	-0.585143	0.972496	0.958256	0.985063	0.981399	0.348551	0.98953	0.993074	0.958536	0.791011	0.669093	0.69681	0.914895	0.688091	0.989514	0.971957	0.241252	Tomm40
ENSMUSG00000002985	0.0898673	0.241702	-0.0576787	-0.543471	-0.818422	0.0262341	0.0568414	0.0922902	-0.0515052	0.104703	0.190436	0.0332359	0.0763617	-0.0563178	-0.172277	-0.805344	0.767397	0.423801	0.98906	0.751176	0.0504658	0.991421	0.948726	0.926716	0.969644	0.965875	0.891485	0.993999	0.972421	0.93935	0.857854	0.0719822	Apoe
ENSMUSG00000002996	-0.105662	-0.156592	0.0878183	-0.253457	0.113558	0.0375381	-0.0419854	0.0529766	0.212987	0.0579778	0.203442	0.175987	-0.0514148	0.0645618	-0.00858602	0.355192	0.822563	0.848774	0.98906	0.846006	0.810212	0.991421	0.971077	0.965022	0.770342	0.975657	0.805593	0.956266	0.963718	0.94752	0.995631	0.34474	Hbp1
ENSMUSG00000002997	NA	-0.355038	NA	NA	NA	0.735593	NA	NA	0.549522	0.00910787	0.271257	NA	NA	NA	0.628597	NA	NA	0.922859	NA	NA	NA	0.943494	NA	NA	0.675429	0.998275	0.877779	NA	NA	NA	0.744057	NA	Prkar2b
ENSMUSG00000003031	NA	NA	NA	NA	NA	NA	NA	NA	-0.589635	NA	NA	NA	NA	NA	NA	NA	NA	NA	NA	NA	NA	NA	NA	NA	0.845834	NA	NA	NA	NA	NA	NA	NA	Cdkn1b
ENSMUSG00000003032	-0.58849	-0.53483	-0.188349	NA	-0.467118	-0.111231	-0.313818	0.0791267	-1.342	NA	NA	-0.0409381	NA	-0.703763	-0.678612	NA	0.194216	0.423801	0.984222	NA	0.673023	0.98953	0.717545	0.972714	0.331885	NA	NA	0.996242	NA	0.562845	0.688942	NA	Klf4
ENSMUSG00000003033	-0.232889	-0.319929	-0.84668	0.163231	0.395481	-0.529576	-0.403321	0.405614	0.438895	0.282157	0.340136	0.52826	0.286085	0.645929	0.311201	0.477477	0.761494	0.781729	0.811485	0.919352	0.30567	0.864834	0.666193	0.721473	0.375467	0.592198	0.458269	0.801403	0.742383	0.552001	0.739573	0.250469	Ap1m1
ENSMUSG00000003037	-0.0679474	-0.176932	-0.261202	-0.00731603	-0.0110994	-0.572903	-0.217539	-0.182274	0.0835448	0.0302022	-0.0250754	0.125319	0.0619203	-0.0787779	-0.176569	0.0566149	0.948192	0.885194	0.964106	0.997073	0.988298	0.816137	0.80881	0.908069	0.949324	0.988808	0.99365	0.982906	0.972421	0.9625	0.893721	0.946367	Rab8a
ENSMUSG00000003038	-0.13108	-0.173312	-0.00310211	0.417298	0.0129747	-0.250229	-0.16067	-0.484194	-0.0186706	0.0298011	-0.143494	0.0133166	-0.540936	-0.175415	0.0898848	0.0928733	0.919503	0.940001	0.999878	0.863982	0.988671	0.95682	0.942448	0.749026	0.993109	0.986879	0.876908	0.997051	0.665811	0.94096	0.956851	0.907063	Hmgn2
ENSMUSG00000003039	-0.0791455	-0.140874	-0.291832	0.0211987	-0.108456	-0.311089	-0.234039	-0.273134	0.0618229	0.230912	0.380973	-0.237081	-0.202998	-0.382121	0.0464944	0.327031	0.907786	0.907288	0.954224	0.990264	0.852863	0.910476	0.762072	0.804415	0.965617	0.877068	0.592717	0.945112	0.874897	0.740046	0.98063	0.496697	Fam32a
ENSMUSG00000003051	0.066645	-0.180013	0.38591	NA	-0.595786	0.474566	0.355933	0.625388	-0.256682	NA	NA	0.559921	NA	0.093827	0.379013	NA	0.95063	0.910062	0.954224	NA	0.673086	0.912442	0.793217	0.611126	0.938222	NA	NA	0.914895	NA	0.957659	0.865325	NA	Elf3
ENSMUSG00000003062	0.224634	0.366303	0.505124	-0.342276	0.103181	0.534263	0.0961417	-0.00169532	-0.296069	-0.345214	0.656537	0.231262	1.11762	0.14494	0.0816082	-0.138213	0.779645	0.76504	0.927862	0.922339	0.916735	0.863936	0.963762	0.998804	0.862439	0.879783	0.717449	0.964386	0.650143	0.945447	0.978558	0.907063	Stard3nl
ENSMUSG00000003068	-0.212656	-0.113924	0.0429121	0.27012	-0.452573	-0.0888335	-0.145097	-0.103696	0.246483	0.0435966	0.0729304	-0.117302	0.170382	-0.142774	0.0705619	0.544385	0.779645	0.955359	0.997496	0.947996	0.585606	0.990727	0.942729	0.964262	0.865257	0.988588	0.977395	0.988356	0.957287	0.945447	0.978834	0.560581	Stk11
ENSMUSG00000003070	-0.322231	NA	NA	0.553951	1.07091	-0.435219	NA	0.361306	0.354192	0.387023	0.275085	1.11679	0.085757	0.371594	0.490319	0.553176	0.816403	NA	NA	0.760412	0.0960893	0.959564	NA	0.903473	0.785963	0.776735	0.852183	0.742038	0.967662	0.938824	0.779257	0.485253	Efna2
ENSMUSG00000003072	0.0942418	0.201735	-0.0897589	0.159066	-0.185761	-0.14758	0.0709395	0.019295	0.194882	0.138468	-0.0586283	-0.348817	-0.386784	-0.0813248	0.0647693	-0.187063	0.796091	0.652292	0.985063	0.923782	0.653631	0.952204	0.944343	0.989079	0.76421	0.879076	0.955944	0.819506	0.648081	0.945128	0.954012	0.692725	Atp5f1d
ENSMUSG00000003099	-0.159843	-0.153082	-0.43632	-0.267155	-0.462056	-0.193552	-0.279878	-0.0134864	-0.041037	-0.229123	-0.283541	0.16421	0.179227	-0.0780799	0.140971	-0.0856422	0.816403	0.915327	0.930846	0.964017	0.547949	0.966018	0.782394	0.995189	0.989689	0.940492	0.870537	0.975162	0.957981	0.961826	0.938859	0.942249	Ppp5c
ENSMUSG00000003119	-0.179376	-0.147102	0.270157	-0.536061	-0.182316	-0.294269	-0.364953	-0.0284465	0.0699195	-0.219995	-0.00279019	0.135915	0.377233	-0.255841	-0.288833	-0.0470317	0.770255	0.918319	0.975763	0.75358	0.800058	0.92897	0.626605	0.989642	0.971543	0.946172	0.999202	0.979533	0.838158	0.833433	0.837475	0.962987	Cdk12
ENSMUSG00000003131	-0.576542	-0.139899	-0.727932	-0.023693	0.295627	-0.451164	-0.339364	-0.317775	0.0692311	-0.0731577	0.0165599	-0.00564975	-0.0880405	-0.574972	-0.129642	0.510375	0.277295	0.936102	0.834342	0.987762	0.476414	0.907862	0.741877	0.839504	0.949324	0.953103	0.994954	0.99807	0.952288	0.596107	0.919663	0.263369	Pafah1b2
ENSMUSG00000003134	0.470661	0.1362	-2.34366	NA	NA	-0.708124	0.526139	0.978945	NA	NA	NA	0.90228	0.202585	0.21806	NA	-0.0090433	0.706955	0.964124	0.747785	NA	NA	0.925393	0.862655	0.721473	NA	NA	NA	0.932191	0.960022	0.945447	NA	0.997526	Tbc1d8
ENSMUSG00000003135	-0.0136584	-0.197909	-0.696587	-0.253316	-0.432449	-0.29272	-0.174716	-0.229769	-0.22496	-0.583119	-0.377741	-0.0833736	0.0723569	0.121773	-0.558234	-0.403526	0.990661	0.878067	0.820528	0.951929	0.564062	0.924085	0.876753	0.885426	0.901947	0.695134	0.834967	0.99041	0.979119	0.94752	0.614749	0.649745	Cnot11
ENSMUSG00000003153	-0.227055	-0.101978	0.0808998	-0.475897	-0.483669	0.150799	-0.0673989	0.0606057	-0.193769	0.0425939	0.226313	0.0284393	0.360597	-0.161589	-0.107106	-0.517599	0.492567	0.894667	0.986125	0.78605	0.348996	0.943494	0.940557	0.964563	0.862731	0.98691	0.875231	0.994443	0.872285	0.77086	0.939915	0.413551	Slc2a3
ENSMUSG00000003161	0.17161	0.22322	-0.0206688	-1.1977	0.632573	0.118656	0.188382	-0.190921	0.120742	-0.0601591	0.23597	0.223305	0.78005	0.589558	-0.255058	0.61048	0.869302	0.907288	0.999835	0.632135	0.482126	0.98953	0.910354	0.927303	0.954654	0.986252	0.897245	0.973855	0.791366	0.69277	0.87	0.600074	Sri
ENSMUSG00000003166	-0.199005	-0.226394	-0.84387	0.180712	0.0383338	-0.644535	-0.280189	-0.0387319	0.0657341	-0.0597361	-0.162302	-0.323629	0.172611	-0.115484	0.326828	-0.12805	0.838353	0.910307	0.850532	0.957773	0.968438	0.862409	0.864813	0.988939	0.969644	0.979272	0.896294	0.943743	0.94738	0.956178	0.813098	0.904585	Dgcr2
ENSMUSG00000003184	-0.247075	-0.362501	-0.64221	NA	-0.284796	-1.17706	-0.266684	-0.190822	-0.488495	0.000139553	-0.381129	-0.94933	-0.219226	0.0874676	-0.253259	-0.937864	0.787782	0.819207	0.954695	NA	0.78289	0.798856	0.870577	0.950166	0.750332	0.999707	0.855765	0.79021	0.952288	0.978899	0.916972	0.358394	Irf3
ENSMUSG00000003190	0.410714	1.07309	-0.195793	NA	NA	-0.207384	1.01089	-0.0738197	0.185234	-0.00722683	-0.37727	-0.436045	NA	NA	-0.240879	NA	0.714359	0.415384	0.98906	NA	NA	0.979994	0.268014	0.981697	0.940193	0.998998	0.871722	0.951493	NA	NA	0.924232	NA	Bcl2l12
ENSMUSG00000003198	-0.442793	NA	NA	-0.870883	NA	1.74531	NA	NA	-0.176911	NA	-0.00413146	NA	NA	NA	0.761535	NA	0.768547	NA	NA	0.895498	NA	0.740749	NA	NA	0.96774	NA	0.999202	NA	NA	NA	0.811049	NA	Zfp959
ENSMUSG00000003199	0.490014	0.0706731	-0.1377	0.465972	0.325868	-0.0280694	0.026227	0.242163	0.264633	0.123527	0.240835	0.137458	0.0820871	0.404141	0.306222	0.325321	0.393394	0.966833	0.98906	0.731008	0.634742	0.994521	0.990694	0.880987	0.807551	0.952648	0.861625	0.98472	0.969929	0.737735	0.825556	0.707193	Mpnd
ENSMUSG00000003200	-0.150278	-0.187467	0.214982	0.258532	-0.243784	0.0849427	-0.193337	-0.341702	-0.319998	0.153189	0.337956	-0.587653	-0.142933	-0.616535	-0.113699	-1.01587	0.817325	0.883772	0.977762	0.923782	0.75253	0.98953	0.874845	0.767018	0.791011	0.952497	0.813709	0.792941	0.96145	0.599628	0.952651	0.146047	Sh3gl1
ENSMUSG00000003208	0.00913994	0.152167	NA	0.235487	-0.0935935	0.186553	-0.503699	-0.409504	-0.242284	0.0665218	0.00763173	-0.508882	-0.143664	NA	-0.167575	NA	0.997018	0.962181	NA	0.977218	0.946819	0.98953	0.780894	0.876564	0.917184	0.988416	0.999202	0.937675	0.973505	NA	0.959923	NA	Yju2
ENSMUSG00000003226	-0.229573	-0.104868	0.539454	-0.15463	0.0660446	0.531571	-0.232786	-0.092384	0.288338	0.229367	0.355396	0.365638	-0.648292	-0.0653176	0.582978	0.102904	0.644221	0.936981	0.870541	0.963059	0.933563	0.829827	0.783669	0.959513	0.750332	0.876083	0.746338	0.913627	0.666431	0.961826	0.464749	0.909243	Ranbp2
ENSMUSG00000003233	-0.0184399	-0.0973791	0.250661	0.142842	0.301747	0.20833	-0.0456832	-0.181309	-0.00897148	-0.119929	-0.0255697	-0.0290323	0.327445	-0.0512854	0.15409	0.199129	0.990661	0.956124	0.964106	0.860141	0.296899	0.958185	0.983727	0.921942	0.994221	0.899703	0.987979	0.996895	0.492146	0.978899	0.88122	0.611347	Dvl3
ENSMUSG00000003234	-0.350359	-0.573361	NA	0.0706933	0.917927	0.337192	-0.15941	-0.323028	-0.440344	0.108097	0.104229	NA	NA	NA	-0.142986	0.518736	0.746376	0.732809	NA	0.987762	0.333872	0.962519	0.953254	0.912729	0.845834	0.984883	0.97724	NA	NA	NA	0.969562	0.645338	Abcf3
ENSMUSG00000003235	0.149106	0.105033	0.376448	-0.0744073	-0.156792	0.169856	0.136283	0.223658	-0.107433	0.173763	-0.170222	-0.0163863	0.303859	0.358191	0.0802012	-0.289969	0.743688	0.91258	0.92673	0.98496	0.796801	0.95682	0.879196	0.767018	0.926659	0.916102	0.880248	0.996895	0.834229	0.665584	0.954012	0.643235	Eif2b5
ENSMUSG00000003269	0.0106103	0.180657	-0.416946	0.0127361	0.0239677	-0.168064	0.0189345	-0.105289	-0.266565	0.153225	-0.00454043	-0.419324	0.0897458	-0.0798082	-0.0796568	-0.0679767	0.990661	0.887272	0.889845	0.990154	0.969541	0.962519	0.992012	0.950166	0.738174	0.918733	0.999202	0.870467	0.95085	0.956178	0.957089	0.920172	Cyth2
ENSMUSG00000003273	NA	NA	NA	0.94396	NA	NA	NA	NA	NA	NA	NA	NA	NA	NA	NA	NA	NA	NA	NA	0.755647	NA	NA	NA	NA	NA	NA	NA	NA	NA	NA	NA	NA	Car11
ENSMUSG00000003279	NA	NA	NA	-0.404458	NA	NA	NA	NA	NA	NA	NA	NA	NA	NA	NA	NA	NA	NA	NA	0.894113	NA	NA	NA	NA	NA	NA	NA	NA	NA	NA	NA	NA	Dlgap1
ENSMUSG00000003282	-0.252331	-0.0063729	-0.120525	NA	NA	NA	NA	NA	NA	NA	NA	NA	NA	NA	NA	NA	0.942315	0.999386	0.996254	NA	NA	NA	NA	NA	NA	NA	NA	NA	NA	NA	NA	NA	Plag1
ENSMUSG00000003283	1.27997	1.10888	0.297699	NA	NA	0.433345	0.975334	0.735666	NA	NA	NA	0.849157	NA	1.01853	-0.0645662	NA	0.0158439	0.110047	0.977332	NA	NA	0.917041	0.159509	0.633157	NA	NA	NA	0.787627	NA	0.539969	0.987971	NA	Hck
ENSMUSG00000003299	0.0175065	-0.118785	0.409023	0.448762	-0.0311378	0.0438429	-0.0397431	-0.0761012	0.0281057	0.00178219	0.0701337	-0.178067	0.175934	-0.149285	-0.301882	-0.198171	0.990661	0.923081	0.914596	0.856876	0.971028	0.991421	0.976402	0.962848	0.991053	0.99938	0.975648	0.963491	0.944838	0.916766	0.818139	0.785729	Mrpl4
ENSMUSG00000003308	-0.199947	0.0302542	1.58686	0.218523	-0.686539	0.267847	-0.0673818	-0.099687	-0.0147829	-0.576317	-0.580631	0.831426	-0.680135	0.323734	-0.00489759	-1.19741	0.824313	0.98977	0.645656	0.958346	0.417517	0.960169	0.972729	0.977244	0.995928	0.66529	0.68697	0.816253	0.7694	0.87804	0.997456	0.225241	Keap1
ENSMUSG00000003309	0.239841	0.154374	-1.19649	NA	NA	-0.349852	0.537544	0.223475	NA	NA	NA	-0.0756049	NA	0.298579	-0.0470481	NA	0.786097	0.943406	0.81676	NA	NA	0.95682	0.649771	0.908069	NA	NA	NA	0.993999	NA	0.867075	0.989581	NA	Ap1m2
ENSMUSG00000003316	-0.0923712	0.122601	-0.274474	0.350985	0.68302	-0.0966329	0.0939501	0.177775	0.343055	0.132459	0.148156	0.361462	-0.133039	-0.181492	0.254542	0.503151	0.894751	0.910307	0.949932	0.590933	0.0504658	0.984211	0.928918	0.913994	0.457022	0.892705	0.833902	0.914895	0.887208	0.882182	0.810358	0.208655	Glg1
ENSMUSG00000003344	0.215663	0.343749	-0.191324	-0.445478	-0.397328	-0.112351	0.355798	0.198181	-0.0652639	-0.0132695	-0.193456	0.264999	-0.0133563	0.240592	-0.123958	-0.305192	0.564241	0.452963	0.976116	0.708316	0.370344	0.971691	0.371309	0.767018	0.95846	0.99223	0.842919	0.926373	0.995478	0.743123	0.897117	0.692725	Btbd2
ENSMUSG00000003345	-0.0114743	0.160888	0.672775	-0.00470342	0.211619	0.507811	0.106472	0.288409	-0.0483659	-0.102073	-0.0560451	0.178139	-0.151953	0.0660199	0.0722679	-0.106712	0.990661	0.910307	0.84922	0.997507	0.781886	0.859955	0.951798	0.777631	0.979583	0.971997	0.980463	0.965014	0.952288	0.964008	0.969864	0.913295	Csnk1g2
ENSMUSG00000003346	0.106824	0.173191	0.228121	0.0946331	-0.00529451	0.1566	0.0250421	0.141981	-0.0396022	-0.216789	-0.254071	0.0468654	0.0249064	0.189989	0.116713	-0.141728	0.900557	0.907288	0.977332	0.98283	0.994883	0.971691	0.989157	0.929746	0.989626	0.943656	0.876908	0.993999	0.993869	0.90978	0.953097	0.886599	Abhd17a
ENSMUSG00000003348	-0.321389	0.234179	NA	0.556432	0.0918429	-0.0813412	-0.263162	-0.0117836	-0.078103	0.691216	0.545549	-0.142387	NA	NA	0.026782	NA	0.808797	0.937785	NA	0.88104	0.951974	0.993741	0.918823	0.997703	0.989396	0.799312	0.842516	0.993363	NA	NA	0.995631	NA	Mob3a
ENSMUSG00000003352	0.21367	0.229551	0.796389	0.0219725	1.06665	-0.163694	-0.223541	0.378895	0.56691	0.284853	0.673152	0.00497365	0.890627	-0.118896	-0.340102	0.84872	0.885435	0.936981	0.889669	0.990051	0.0752027	0.98953	0.935592	0.920083	0.624166	0.898054	0.564883	0.999066	0.640915	0.961826	0.828166	0.281867	Cacnb3
ENSMUSG00000003355	0.318481	0.242614	0.347528	NA	-0.638534	0.138328	0.0105931	0.543759	0.423535	NA	1.99729	0.245662	NA	0.362834	0.0389957	NA	0.719775	0.86077	0.950901	NA	0.560219	0.979994	0.99572	0.62935	0.862731	NA	0.397368	0.966672	NA	0.78246	0.989452	NA	Fkbp11
ENSMUSG00000003360	-0.499284	NA	NA	NA	NA	-0.460905	NA	NA	NA	NA	NA	NA	NA	NA	NA	NA	0.787782	NA	NA	NA	NA	0.971691	NA	NA	NA	NA	NA	NA	NA	NA	NA	NA	Ddx23
ENSMUSG00000003363	0.0435869	-0.35726	-1.35689	-0.0201639	0.305372	-1.14302	-0.221925	-0.125288	-0.0762539	0.08319	0.358778	-0.398162	NA	-0.14148	0.291565	NA	0.983725	0.851012	0.811485	0.994545	0.799192	0.781218	0.932476	0.965022	0.988503	0.986879	0.891485	0.957118	NA	0.956178	0.907459	NA	Pld3
ENSMUSG00000003378	0.333442	NA	-0.379712	-0.0933561	0.362216	0.0537112	-0.355515	-0.127671	0.244209	-0.157416	0.35004	-0.142836	0.666523	-0.44293	0.17222	0.931619	0.814882	NA	0.983645	0.981399	0.68579	0.993775	0.892467	0.977244	0.864866	0.952648	0.789484	0.991327	0.682772	0.874391	0.93788	0.218325	Grik5
ENSMUSG00000003379	0.869751	1.63074	NA	NA	NA	-0.0645642	1.65733	NA	NA	NA	NA	NA	NA	NA	NA	NA	0.479394	0.462312	NA	NA	NA	0.994521	0.228174	NA	NA	NA	NA	NA	NA	NA	NA	NA	Cd79a
ENSMUSG00000003380	0.112961	0.0854602	0.286775	-0.035679	-0.0210285	0.275244	0.151835	0.440807	0.280873	0.283047	0.332241	0.0775242	-0.0177667	0.459421	0.370786	0.307392	0.851225	0.936981	0.949181	0.987339	0.976475	0.920321	0.875761	0.632329	0.779097	0.868188	0.813709	0.99041	0.993869	0.599782	0.706158	0.669867	Rabac1
ENSMUSG00000003382	-1.09529	-0.591417	NA	-0.677866	-0.667193	-0.10998	-0.467969	-0.936253	0.109445	0.10917	-0.234226	1.00979	-0.701294	NA	0.638617	-0.536389	0.189909	0.754854	NA	0.792591	0.476414	0.991421	0.780264	0.712077	0.970837	0.979071	0.915592	0.874164	0.754167	NA	0.746761	0.653664	Etv3
ENSMUSG00000003402	-0.0838495	0.0880206	-0.357467	0.237844	0.123225	-0.265872	0.0135418	-0.177404	-0.34783	-0.113822	-0.280531	0.0639019	-0.00526484	-0.47445	-0.39559	0.243573	0.908685	0.951952	0.932405	0.938915	0.869102	0.929877	0.994479	0.908069	0.717433	0.961194	0.813709	0.993999	0.998559	0.643371	0.725984	0.765625	Prkcsh
ENSMUSG00000003410	-0.536089	-0.390934	-0.104737	0.00826282	0.550927	-0.199773	-0.550231	-0.100984	0.573485	0.417299	0.229662	0.539102	0.161713	-0.408588	0.302416	0.442338	0.413726	0.772304	0.98906	0.990051	0.0278619	0.972986	0.559719	0.974867	0.259073	0.692904	0.803768	0.801403	0.727475	0.762917	0.846169	0.126756	Elavl3
ENSMUSG00000003411	0.276993	0.285982	1.14689	-1.86465	NA	1.44872	0.892634	0.944633	NA	NA	NA	NA	NA	0.107882	1.06388	NA	0.844957	0.922859	0.864514	0.434196	NA	0.778818	0.473888	0.681054	NA	NA	NA	NA	NA	0.973552	0.63494	NA	Rab3b
ENSMUSG00000003418	-0.100439	0.897274	NA	NA	NA	0.0826622	-0.0995576	-0.0453853	NA	NA	NA	-0.283147	NA	-0.915716	-0.398572	-0.619177	0.965597	0.635127	NA	NA	NA	0.991421	0.975895	0.993366	NA	NA	NA	0.9829	NA	0.707399	0.891568	0.674866	St8sia6
ENSMUSG00000003420	-0.00671895	NA	NA	NA	NA	NA	0.0997808	0.344912	0.437591	-0.228054	0.415152	0.356197	NA	NA	0.557826	0.629021	0.997719	NA	NA	NA	NA	NA	0.980731	0.904822	0.850502	0.957934	0.880248	0.970852	NA	NA	0.835569	0.601907	Fcgrt
ENSMUSG00000003421	-0.361232	-0.447498	0.245732	-0.347359	-0.60776	-0.196342	-0.528736	-0.552708	0.352929	0.777206	0.432386	-0.271834	-0.544184	0.405095	0.124115	-0.559232	0.472818	0.550842	0.978136	0.908587	0.215725	0.962879	0.372996	0.572861	0.723891	0.35843	0.750516	0.938435	0.705048	0.719349	0.942241	0.402188	Nosip
ENSMUSG00000003423	0.236326	0.189207	-0.774157	-0.425195	-0.160704	-0.167232	-0.0268529	-0.0902992	0.0136348	0.121637	0.0758456	0.157687	0.343485	0.0854835	-0.0733478	-0.195329	0.788377	0.921366	0.870541	0.911309	0.883831	0.98033	0.992012	0.968216	0.99591	0.963841	0.978276	0.981366	0.915341	0.968316	0.978834	0.872542	Pih1d1
ENSMUSG00000003429	0.0622647	0.0337073	-0.0543595	0.305893	0.0416307	0.100873	0.0283571	0.0570905	-0.00611685	0.0212202	0.0432723	0.0335683	0.214594	-0.00698092	-0.0522305	0.144814	0.865173	0.958824	0.98906	0.695048	0.915565	0.95682	0.970732	0.950166	0.994579	0.986879	0.957305	0.993999	0.741898	0.995329	0.950171	0.680102	Rps11
ENSMUSG00000003435	-0.0819285	-0.252379	-0.290064	0.0422047	0.219191	-0.35158	-0.14714	-0.0396362	0.139346	0.206652	0.216024	0.251003	0.230608	0.00938184	0.0725115	-0.2168	0.906395	0.779189	0.960914	0.987548	0.719113	0.915512	0.896939	0.98439	0.930333	0.938298	0.877779	0.939853	0.886153	0.995329	0.970958	0.762748	Supt5
ENSMUSG00000003436	-0.05998	NA	0.229769	0.333515	0.734449	-0.0154571	0.163866	-0.284795	0.583675	NA	0.112545	0.00233507	0.119488	NA	-0.263105	0.825784	0.986398	NA	0.98906	0.832954	0.115578	0.996931	0.964443	0.956229	0.747573	NA	0.973046	0.999195	0.919806	NA	0.954012	0.130817	Dll3
ENSMUSG00000003437	-0.0501753	-0.0295326	-0.181834	-0.230419	-0.743187	-0.115454	-0.169186	-0.659871	-0.124739	-0.260834	0.00377041	-0.654989	-0.624591	-0.151431	-0.0765426	-0.531161	0.966259	0.98977	0.985063	0.960623	0.283972	0.988287	0.916345	0.597232	0.958214	0.934778	0.999202	0.807978	0.754221	0.94119	0.97394	0.512873	Paf1
ENSMUSG00000003438	-0.118913	0.00428545	-0.371791	-0.689946	0.0581686	-0.30133	0.0592772	-0.087811	-0.00979451	-0.416727	-0.681399	-0.147056	-0.597577	-0.254274	0.136127	-0.384214	0.87801	0.997672	0.954224	0.728397	0.9476	0.92897	0.971045	0.964262	0.995928	0.715123	0.447501	0.981366	0.657926	0.82889	0.938745	0.606726	Timm50
ENSMUSG00000003444	0.0772922	-0.233877	0.0153451	-0.113222	-0.440125	-0.222918	0.208872	-0.142803	-0.0877948	-0.280754	-0.216746	0.143399	-0.884536	0.115971	-0.26852	-1.01134	0.948291	0.886242	0.999835	0.98496	0.663308	0.960169	0.887623	0.959172	0.971543	0.940492	0.91911	0.98764	0.743624	0.959298	0.891465	0.274317	Med29
ENSMUSG00000003452	0.294629	-0.235873	0.0179426	0.296136	0.2183	0.234257	0.138861	-0.402909	-0.0929897	0.238153	-0.0997929	0.68119	-0.382098	0.223177	0.131813	0.608591	0.810637	0.920182	0.999835	0.894113	0.752176	0.978297	0.960069	0.896463	0.971543	0.951532	0.973621	0.935766	0.863912	0.956178	0.966844	0.475977	Bicd1
ENSMUSG00000003458	0.021764	0.595571	-0.252805	-0.428547	0.195463	0.165779	-0.135889	-0.0693659	0.10047	-0.349653	0.110658	0.0884462	-0.139588	-0.541172	-0.153942	0.573197	0.990661	0.550842	0.982106	0.705925	0.701702	0.98033	0.954845	0.983458	0.942775	0.80858	0.928975	0.990277	0.92328	0.69277	0.926911	0.297745	Ncstn
ENSMUSG00000003464	-0.136899	-0.126375	-0.975388	-0.523381	-0.201247	-0.836645	-0.18099	-0.279626	0.51493	0.132788	0.215157	0.104319	-0.835658	-0.51265	0.227292	0.0273024	0.868584	0.929691	0.688998	0.649602	0.738342	0.666225	0.884887	0.818425	0.420075	0.951875	0.861981	0.98764	0.335484	0.643371	0.857512	0.976264	Pex19
ENSMUSG00000003500	-0.461555	-0.215171	0.865339	0.0281513	0.582488	-0.0374574	-0.455787	-0.123892	0.182124	0.260423	0.0705618	0.0945565	0.285697	-0.185828	-0.0839305	-0.0343189	0.394703	0.903456	0.811485	0.991602	0.378026	0.993741	0.655708	0.959172	0.939946	0.951532	0.988631	0.993363	0.921332	0.928657	0.97394	0.979798	Impdh1
ENSMUSG00000003518	-0.162795	-0.4396	-0.146945	NA	NA	-0.0909338	-0.0733752	0.00733605	0.579789	NA	NA	-0.400519	NA	0.139207	0.359172	NA	0.874372	0.733865	0.98906	NA	NA	0.991421	0.975895	0.997852	0.80813	NA	NA	0.963806	NA	0.956178	0.88122	NA	Dusp3
ENSMUSG00000003526	-0.476738	-0.625935	0.167344	NA	NA	-0.224245	-0.564004	-0.438846	NA	NA	0.0857747	-0.675205	NA	-0.564971	-0.375065	NA	0.574854	0.594593	0.98906	NA	NA	0.976406	0.678574	0.818425	NA	NA	0.992716	0.915613	NA	0.796975	0.907459	NA	Prodh
ENSMUSG00000003527	0.152861	-0.0318742	-0.793489	-0.0736096	0.304585	-0.840757	0.0425299	-0.211518	-0.150327	0.0532053	-0.127444	-0.680993	0.281725	-0.24531	-0.316097	-0.158928	0.893861	0.990643	0.870541	0.986637	0.739166	0.829827	0.988897	0.925406	0.958393	0.989073	0.964888	0.877256	0.929962	0.899055	0.882529	0.898871	Ess2
ENSMUSG00000003528	0.178582	0.111723	0.610686	-0.119852	-0.0579297	0.342368	0.221053	0.297622	-0.0113961	-0.0546264	-0.0205727	0.278745	-0.352095	0.363674	0.0483729	-0.53019	0.639172	0.907288	0.747668	0.923782	0.91093	0.833634	0.664289	0.638854	0.99332	0.989073	0.999202	0.888141	0.752497	0.544915	0.969818	0.206702	Slc25a1
ENSMUSG00000003531	0.317441	0.535274	-0.071707	0.254083	0.0310053	-0.0466516	0.244471	0.474764	0.195093	0.0204622	-0.248769	-0.0207474	0.193626	-0.144922	-0.0152813	0.154945	0.683187	0.602846	0.9927	0.942689	0.976127	0.993676	0.870577	0.703525	0.900108	0.992322	0.876908	0.997051	0.952288	0.941281	0.995088	0.900836	Dgcr6
ENSMUSG00000003534	-0.33582	-0.218456	NA	0.658113	0.57491	-0.710218	-0.399689	-0.451644	0.148949	-0.0294877	-0.0103989	0.704447	0.571829	NA	1.24029	0.265546	0.853592	0.958824	NA	0.663659	0.367065	0.922192	0.888285	0.914746	0.939908	0.990183	0.999202	0.935766	0.603491	NA	0.410327	0.74384	Ddr1
ENSMUSG00000003541	-0.891609	-1.10571	NA	NA	NA	0.443144	-0.718354	-0.0105485	NA	NA	NA	NA	NA	NA	0.0472734	NA	0.184263	0.214074	NA	NA	NA	0.943494	0.597801	0.997852	NA	NA	NA	NA	NA	NA	0.992212	NA	Ier3
ENSMUSG00000003545	NA	NA	0.627641	-1.15933	NA	-0.414127	NA	NA	-0.134392	-0.0451016	-0.142951	NA	NA	NA	-0.041426	NA	NA	NA	0.978136	0.882842	NA	0.976406	NA	NA	0.966214	0.989073	0.955944	NA	NA	NA	0.989202	NA	Fosb
ENSMUSG00000003546	-0.146496	-0.625644	0.29174	0.061634	0.116493	0.321416	-0.130026	0.427723	NA	NA	NA	NA	NA	NA	NA	NA	0.935439	0.798416	0.986125	0.987937	0.951641	0.976406	0.971077	0.909329	NA	NA	NA	NA	NA	NA	NA	NA	Klc4
ENSMUSG00000003549	0.188212	0.189576	NA	NA	NA	-0.45159	0.187729	0.271209	0.0579549	0.304515	-0.62654	-0.256267	-0.439171	NA	-0.0756821	-0.235527	0.883506	0.94084	NA	NA	NA	0.955353	0.942448	0.913078	0.988503	0.940492	0.713903	0.979533	0.896759	NA	0.981274	0.874288	Ercc1
ENSMUSG00000003559	-0.257022	-0.0935783	NA	NA	NA	NA	-0.108324	0.425329	NA	NA	NA	NA	NA	NA	NA	NA	0.844957	0.976101	NA	NA	NA	NA	0.971526	0.898713	NA	NA	NA	NA	NA	NA	NA	NA	As3mt
ENSMUSG00000003573	0.77818	0.983719	1.6826	0.245281	1.28852	0.634123	0.639218	0.458659	0.363084	0.161027	0.181899	1.15519	0.224742	0.0576156	0.540019	0.889768	0.387064	0.501985	0.708454	0.836657	0.0047116	0.917041	0.693428	0.856061	0.620331	0.927667	0.857997	0.713341	0.835329	0.982597	0.56124	0.0978685	Homer3
ENSMUSG00000003575	-0.227185	NA	NA	-1.38349	NA	NA	NA	NA	-0.851656	-0.506261	-0.407006	NA	NA	NA	-0.418809	NA	0.911335	NA	NA	0.504633	NA	NA	NA	NA	0.626833	0.888406	0.881311	NA	NA	NA	0.882529	NA	Crtc1
ENSMUSG00000003581	0.224914	NA	NA	-0.389972	0.554777	NA	NA	NA	0.320849	0.573878	0.202439	NA	0.260564	NA	0.0562607	NA	0.911335	NA	NA	0.923782	0.678113	NA	NA	NA	0.930333	0.870035	0.956559	NA	0.951516	NA	0.988075	NA	Rnf215
ENSMUSG00000003604	-0.368514	-0.408308	0.166622	-0.828704	-0.800135	0.0685233	-0.21155	-0.212377	-0.441158	-0.0337603	-0.143088	-0.339311	NA	-0.667627	-0.384462	-1.13213	0.60207	0.718172	0.98906	0.854495	0.460863	0.991421	0.891802	0.909757	0.834111	0.992322	0.973621	0.956266	NA	0.680284	0.857512	0.336394	Aven
ENSMUSG00000003623	-0.0457723	0.120494	0.666144	0.176056	0.481997	0.51647	-0.141459	0.269976	-0.294299	-0.241824	-0.45255	0.647693	NA	0.151823	-0.128444	0.383419	0.980946	0.963157	0.927862	0.977218	0.652866	0.925258	0.958443	0.920083	0.881825	0.947661	0.83174	0.928999	NA	0.954377	0.969864	0.787665	Crot
ENSMUSG00000003644	-0.0402637	-0.146181	-0.0059336	1.40894	-0.513531	-0.0145809	-0.0414101	0.154644	-0.317325	0.586199	0.849688	0.000304657	NA	0.172465	-0.167118	-1.52771	0.956634	0.889839	0.999835	0.470874	0.436554	0.9957	0.970844	0.889715	0.83264	0.850963	0.649051	0.99962	NA	0.848882	0.93357	0.0504274	Rps6ka1
ENSMUSG00000003657	1.87064	2.4625	NA	NA	NA	1.72914	1.88615	1.67456	NA	NA	NA	NA	NA	NA	NA	NA	0.00945784	0.0217074	NA	NA	NA	0.725972	0.0697201	0.271473	NA	NA	NA	NA	NA	NA	NA	NA	Calb2
ENSMUSG00000003660	-0.000409411	0.0277508	0.205546	0.0142264	-0.0721178	0.188719	0.0234825	0.0927945	-0.162609	-0.27184	-0.263114	-0.117711	-0.108407	0.0503647	-0.102587	-0.243586	0.999502	0.96816	0.951215	0.991602	0.88573	0.922192	0.978502	0.908069	0.779097	0.554864	0.577513	0.973513	0.937425	0.956178	0.894254	0.546681	Snrnp200
ENSMUSG00000003662	-0.21211	-0.216589	-0.376763	-0.17116	-0.453572	-0.571871	-0.372183	-0.392109	-0.0500942	0.484629	0.251355	-0.528058	-0.204274	-0.178703	-0.539033	-0.225439	0.79632	0.897513	0.960914	0.977218	0.529894	0.862409	0.710503	0.749026	0.98978	0.851932	0.904348	0.915613	0.940985	0.937559	0.706158	0.844681	Ciao1
ENSMUSG00000003680	-0.308695	-0.229968	-0.347584	NA	NA	-0.110579	-0.281206	0.235112	0.209277	0.53119	0.0773326	-0.229216	-0.311776	NA	-0.187429	NA	0.795433	0.940192	0.985063	NA	NA	0.991421	0.888285	0.941937	0.940193	0.850963	0.991599	0.986933	0.960022	NA	0.945525	NA	Taf6l
ENSMUSG00000003721	0.159414	-0.00984418	1.16779	-0.560535	0.342933	0.832092	0.213022	0.0504115	-0.0549242	0.0141691	0.311083	0.0946381	-0.249648	0.162974	-0.171414	-0.0797274	0.894751	0.997672	0.810417	0.668038	0.627205	0.829827	0.893809	0.986973	0.986677	0.996131	0.857997	0.993999	0.929962	0.941281	0.93357	0.945679	Insig2
ENSMUSG00000003731	0.593203	0.558459	0.857745	0.303183	-0.298428	0.736101	0.544786	0.167327	0.267782	0.207809	0.196846	0.405474	0.382371	0.541722	0.164665	-0.54313	0.200511	0.463773	0.850532	0.959883	0.746382	0.823401	0.485911	0.923655	0.857096	0.952648	0.920195	0.92324	0.888969	0.600571	0.937248	0.547749	Kpna6
ENSMUSG00000003746	NA	NA	NA	NA	NA	1.37508	NA	NA	0.51784	-0.0679337	NA	NA	NA	NA	-0.699424	NA	NA	NA	NA	NA	NA	0.875722	NA	NA	0.891123	0.990183	NA	NA	NA	NA	0.853099	NA	Man1a
ENSMUSG00000003752	NA	NA	NA	NA	NA	-1.23854	NA	NA	NA	NA	NA	NA	NA	NA	NA	NA	NA	NA	NA	NA	NA	0.906814	NA	NA	NA	NA	NA	NA	NA	NA	NA	NA	Itpkc
ENSMUSG00000003762	-0.0274068	NA	NA	-0.552288	0.943979	0.0446236	-0.0181243	0.742838	1.59902	0.659298	0.600047	1.41996	NA	NA	0.841611	1.40726	0.990661	NA	NA	0.883231	0.376874	0.9957	0.99572	0.741577	0.210915	0.808288	0.77704	0.79021	NA	NA	0.706158	0.263369	Coq8b
ENSMUSG00000003778	-0.164173	-0.0818214	-0.316188	-0.0549671	-0.0767117	-0.331845	-0.179019	-0.218555	-0.173577	-0.0629396	-0.243724	-0.243054	-0.109637	0.0423985	-0.0904028	-0.067987	0.693383	0.94084	0.932405	0.983389	0.88573	0.906814	0.79936	0.830542	0.826389	0.96249	0.736596	0.935766	0.940051	0.972906	0.93788	0.914506	Brd8
ENSMUSG00000003779	-0.125726	-0.0832761	-0.505644	NA	-0.540765	-0.559889	-0.0534936	-0.40237	-0.654709	-0.347933	0.0193102	-0.3116	NA	0.208157	-0.458997	-1.1566	0.850293	0.954592	0.889669	NA	0.490046	0.829827	0.970764	0.71859	0.570888	0.868188	0.999202	0.935766	NA	0.892526	0.750068	0.236877	Kif20a
ENSMUSG00000003808	-0.197497	-0.218985	-0.738893	0.281882	0.106482	-0.351239	-0.137657	-0.148714	-0.166896	0.280158	0.0602248	-0.402055	-0.511084	0.0136993	-0.14616	-0.323588	0.685246	0.798416	0.747785	0.915152	0.880867	0.880724	0.889543	0.908032	0.876145	0.850963	0.973621	0.861322	0.743867	0.994109	0.907459	0.603703	Farsa
ENSMUSG00000003809	0.0932227	0.288567	0.0792514	NA	-0.218312	-0.444834	-0.106084	0.272982	-0.231775	NA	-0.0581956	0.361309	0.393462	-0.185647	-0.121548	0.0914433	0.953137	0.872218	0.993786	NA	0.873129	0.939539	0.96579	0.906095	0.942605	NA	0.996591	0.959041	0.929962	0.941281	0.970669	0.95594	Gcdh
ENSMUSG00000003810	0.363019	0.0705152	-0.0654801	-0.333658	-0.397053	-0.138124	0.065182	-0.0324495	-0.229863	-0.974901	-0.523731	0.141269	-0.794307	0.2406	-0.0662119	0.00732138	0.715791	0.97667	0.996254	0.951373	0.715652	0.98953	0.977983	0.990969	0.922221	0.371736	0.813709	0.988356	0.789149	0.922732	0.983191	0.997526	Mast2
ENSMUSG00000003812	0.280542	-0.0559381	-0.363952	NA	NA	-0.309437	-0.030699	0.22879	-0.262905	NA	-0.122824	NA	NA	0.0952175	0.164374	NA	0.760335	0.973312	0.975763	NA	NA	0.95682	0.990602	0.917797	0.938222	NA	0.988495	NA	NA	0.96892	0.961366	NA	Dnase2a
ENSMUSG00000003813	0.112619	0.19977	0.354974	-0.166113	-0.193647	0.337746	0.130425	0.180431	0.160558	-0.113847	0.0704095	0.125132	-0.00322724	0.0779758	-0.0723767	0.0854523	0.797622	0.739572	0.870541	0.965534	0.756447	0.853587	0.84764	0.833002	0.886183	0.953103	0.970252	0.973136	0.999212	0.945447	0.958243	0.922444	Rad23a
ENSMUSG00000003814	0.0497053	0.0537113	0.215832	-0.217815	-0.159435	0.267716	0.0975966	0.208881	-0.0380767	-0.0809914	0.0599381	0.117148	-0.108926	-0.0215436	0.0617334	-0.0898764	0.919503	0.951952	0.92165	0.846906	0.678885	0.880724	0.907774	0.749026	0.969644	0.956985	0.951201	0.963806	0.933321	0.978932	0.957729	0.861726	Calr
ENSMUSG00000003824	0.224757	0.149927	0.338606	NA	-1.61783	0.26193	0.18536	0.0435612	0.13038	1.32536	0.707367	-0.16552	NA	0.0923028	-0.0282928	-1.51913	0.562456	0.841932	0.895362	NA	0.0295092	0.917041	0.780894	0.977244	0.950047	0.0916288	0.713918	0.960159	NA	0.950975	0.989202	0.108765	Syce2
ENSMUSG00000003847	-0.125128	0.14452	0.625263	0.101301	0.486257	0.187426	-0.145779	0.572248	0.221527	-0.110078	-0.0457908	0.343346	-0.254904	0.165358	0.261322	0.497382	0.874372	0.934236	0.890998	0.974563	0.399021	0.976406	0.931745	0.638854	0.837255	0.961194	0.984738	0.935766	0.901073	0.923653	0.824896	0.484765	Nfat5
ENSMUSG00000003848	-0.21355	-0.195798	-0.40357	0.18476	-0.491533	-0.296038	-0.191056	-0.257818	-0.321983	0.158227	-0.00272223	-0.224248	-0.453915	-0.344939	-0.57982	-0.464935	0.559383	0.788468	0.889669	0.951373	0.283702	0.91518	0.775275	0.729924	0.706339	0.940492	0.999202	0.935766	0.773759	0.643371	0.435523	0.425225	Nob1
ENSMUSG00000003849	-0.868557	-1.38399	NA	NA	NA	0.029178	-0.271165	NA	NA	NA	NA	NA	NA	NA	NA	NA	0.354072	0.394424	NA	NA	NA	0.995869	0.924989	NA	NA	NA	NA	NA	NA	NA	NA	NA	Nqo1
ENSMUSG00000003863	0.420723	-0.309295	NA	1.28004	NA	-0.059998	NA	NA	NA	NA	NA	0.400925	NA	NA	0.471978	NA	0.817282	0.954592	NA	0.646431	NA	0.994521	NA	NA	NA	NA	NA	0.973374	NA	NA	0.910422	NA	Ppfia3
ENSMUSG00000003865	-0.412553	-0.599616	-0.827515	0.900396	-0.367236	-0.614555	-0.500979	-0.362056	-0.209231	0.0241584	0.435232	-0.583616	1.26487	0.153355	-0.801345	0.043544	0.484726	0.490783	0.810417	0.739845	0.69289	0.833634	0.481424	0.761978	0.917184	0.992355	0.813709	0.870503	0.57217	0.945796	0.435523	0.975335	Gys1
ENSMUSG00000003868	-0.0803101	-0.0775885	0.0317521	0.253327	-0.304158	-0.0574858	-0.143272	-0.107643	-0.330415	-0.213639	-0.0477034	0.0161257	-0.0221599	-0.151673	-0.307395	-0.247287	0.810634	0.902881	0.98906	0.887122	0.389975	0.983398	0.719397	0.896463	0.41488	0.760429	0.971931	0.996242	0.989122	0.793332	0.56124	0.521858	Ruvbl2
ENSMUSG00000003873	0.0168396	-0.0815821	-0.127602	-0.197808	-0.92501	-0.13603	-0.0923227	-0.0551037	0.0379057	-0.00850588	-0.137049	-0.124429	-0.0258927	0.289148	-0.253665	-0.644637	0.987946	0.946568	0.984222	0.969534	0.112958	0.964786	0.929512	0.970838	0.98978	0.998438	0.957349	0.979533	0.994116	0.738336	0.835942	0.437489	Bax
ENSMUSG00000003923	0.0233129	0.101418	-0.0699999	0.135065	-0.678807	0.0384365	0.112657	-0.114159	-0.0141179	-0.0922612	-0.118141	-0.366282	-0.613446	-0.0957458	-0.0304791	-0.501707	0.976936	0.907288	0.98906	0.969534	0.155386	0.991421	0.888285	0.89968	0.993109	0.953692	0.906618	0.8536	0.607595	0.929321	0.983911	0.352085	Tfam
ENSMUSG00000003929	0.0814215	-0.290587	-0.199064	0.381483	1.05878	-0.290672	-0.272061	0.0497274	1.10758	0.743343	0.903408	0.377293	1.24664	-0.459296	1.01114	0.922482	0.965597	0.881526	0.98906	0.894113	0.180815	0.962519	0.925745	0.989393	0.210858	0.447938	0.391172	0.956266	0.469658	0.797919	0.389256	0.347469	Zfp81
ENSMUSG00000003934	-1.02662	-0.563946	NA	0.0816524	0.468848	0.923228	-0.771248	-0.336197	-0.414567	-0.354043	-0.346869	0.627561	-0.195717	-0.0480006	-0.239586	0.175672	0.294806	0.842702	NA	0.981399	0.511626	0.917041	0.764113	0.929815	0.672294	0.838203	0.773736	0.935766	0.942968	0.987672	0.894652	0.875228	Efnb3
ENSMUSG00000003948	NA	NA	-1.40928	-0.0430349	0.471551	-0.380829	0.542134	NA	-0.179437	-1.17271	-0.0541	NA	1.61337	NA	0.0391115	NA	NA	NA	0.864514	0.987937	0.638016	0.975513	0.883996	NA	0.949453	0.298521	0.99365	NA	0.545616	NA	0.991974	NA	Mmd
ENSMUSG00000003949	0.109837	NA	NA	0.801414	-0.0145261	NA	NA	NA	NA	NA	NA	NA	NA	NA	NA	NA	0.978743	NA	NA	0.859389	0.993667	NA	NA	NA	NA	NA	NA	NA	NA	NA	NA	NA	Hlf
ENSMUSG00000003955	-0.321543	-0.316632	-0.127637	0.349558	0.0463157	-0.00250412	-0.24009	-0.226189	0.395289	0.207812	0.282124	0.00915974	0.307697	0.00366519	-0.0108552	0.254473	0.254876	0.462208	0.982106	0.871255	0.940694	0.997988	0.638112	0.774705	0.502647	0.868188	0.764073	0.997051	0.824861	0.998213	0.994913	0.656755	Fam162a
ENSMUSG00000003970	0.0742363	0.0335687	-0.0390563	-0.066834	-0.245359	0.0934456	0.0135433	-0.0212275	-0.0379423	-0.0597173	0.015791	-0.11694	-0.0481816	-0.015398	-0.00534711	-0.104268	0.717998	0.940192	0.98906	0.965534	0.30567	0.958185	0.984736	0.977329	0.948568	0.943656	0.988631	0.948806	0.952288	0.978899	0.995383	0.709201	Rpl8
ENSMUSG00000003992	NA	NA	NA	0.444426	1.38174	NA	NA	NA	0.944514	0.547068	0.373506	0.419309	-0.0883689	0.818043	0.154952	0.702839	NA	NA	NA	0.908587	0.16181	NA	NA	NA	0.296895	0.678643	0.813709	0.964482	0.980384	0.762917	0.953721	0.560408	Ssbp2
ENSMUSG00000004018	0.103199	-0.107909	0.273288	NA	-1.10796	-0.0738943	0.0111445	-0.232837	-0.395317	-0.102054	-0.106001	0.0644923	-0.32981	-0.159297	-0.242139	-0.442585	0.89807	0.940192	0.966383	NA	0.138778	0.990391	0.995265	0.876564	0.729678	0.97159	0.96043	0.993999	0.92636	0.926152	0.87	0.657326	Fancl
ENSMUSG00000004031	NA	NA	NA	-1.6817	NA	NA	NA	NA	NA	NA	NA	NA	NA	NA	NA	NA	NA	NA	NA	0.511047	NA	NA	NA	NA	NA	NA	NA	NA	NA	NA	NA	NA	Brinp2
ENSMUSG00000004032	0.498514	0.738184	0.111694	NA	-0.0768135	-0.365149	0.533906	0.306518	0.645711	NA	1.39236	NA	NA	0.217516	0.511164	-0.217513	0.615049	0.643221	0.996254	NA	0.956895	0.973888	0.772398	0.924262	0.814632	NA	0.564883	NA	NA	0.950975	0.857512	0.887198	Gstm5
ENSMUSG00000004035	NA	NA	1.72419	0.168688	0.336978	NA	NA	0.261407	1.41286	1.50772	1.45806	NA	0.2045	NA	1.33497	0.315181	NA	NA	0.846133	0.960951	0.71637	NA	NA	0.972714	0.352732	0.236081	0.349762	NA	0.960499	NA	0.621208	0.82936	Gstm7
ENSMUSG00000004038	1.64616	0.958241	NA	NA	NA	0.648274	1.99137	0.679363	NA	NA	NA	0.654114	NA	0.596009	NA	NA	0.0348709	0.635806	NA	NA	NA	0.928468	0.0688681	0.767018	NA	NA	NA	0.956206	NA	0.776062	NA	NA	Gstm3
ENSMUSG00000004040	-0.194862	-0.165343	-0.5452	0.274877	-0.256048	-0.542628	-0.0790236	-0.0610047	-0.129208	1.03806	0.527928	-0.325785	0.875253	-0.220401	-0.388639	-0.323908	0.644985	0.837601	0.870541	0.916776	0.691998	0.833634	0.948131	0.961078	0.946689	0.316739	0.750516	0.932139	0.473641	0.787054	0.744667	0.680745	Stat3
ENSMUSG00000004043	0.512374	0.340636	-0.347212	NA	NA	0.0347513	0.212594	0.121396	NA	NA	0.72064	-0.167519	NA	0.306019	0.0739871	NA	0.666732	0.892131	0.978136	NA	NA	0.9957	0.942729	0.974867	NA	NA	0.850446	0.990277	NA	0.937559	0.987971	NA	Stat5a
ENSMUSG00000004044	-1.06571	-0.933042	NA	NA	NA	-0.784867	-1.23821	-0.204456	NA	NA	NA	NA	NA	-0.417815	-0.0963351	NA	0.131064	0.437802	NA	NA	NA	0.890811	0.133505	0.959172	NA	NA	NA	NA	NA	0.849041	0.984625	NA	Cavin1
ENSMUSG00000004054	NA	NA	NA	NA	NA	NA	NA	NA	-0.516148	-1.26752	-1.07853	NA	-0.0520632	NA	NA	NA	NA	NA	NA	NA	NA	NA	NA	NA	0.837255	0.559321	0.68697	NA	0.993475	NA	NA	NA	Map3k11
ENSMUSG00000004056	-0.0476154	0.181556	0.102188	0.381441	-0.349437	-0.126876	-0.249104	-0.675949	-0.32635	-0.285313	-0.111339	-0.79664	0.247733	0.0546946	-0.279753	-0.277591	0.967794	0.920182	0.98906	0.907204	0.692374	0.987564	0.85255	0.632329	0.833238	0.90252	0.966585	0.801403	0.936738	0.978899	0.877667	0.794329	Akt2
ENSMUSG00000004069	-0.107298	-0.0952225	-0.197559	0.510482	-0.513965	0.0375866	-0.159515	-0.243885	-0.556524	-0.498474	-0.107847	-0.0849309	-0.54184	-0.315655	-0.405673	-0.120858	0.851957	0.936102	0.977332	0.88104	0.425702	0.991421	0.859731	0.81159	0.514988	0.751844	0.960593	0.988198	0.79011	0.719349	0.719004	0.907063	Dnaja3
ENSMUSG00000004070	-0.0676729	-0.158374	-0.216525	-0.645036	-0.50326	-0.252144	-0.180195	0.0073127	-0.297717	-0.200131	-0.179155	-0.430085	0.0477099	-0.144405	0.10658	-0.408882	0.950681	0.922647	0.984222	0.687207	0.490046	0.95682	0.874845	0.997703	0.791991	0.940492	0.912507	0.92324	0.986686	0.94397	0.955711	0.640998	Hmox2
ENSMUSG00000004071	0.370435	0.119364	-0.768138	-0.370672	0.198771	-0.545905	-0.104826	0.160528	0.11903	-0.30241	0.0214444	0.305728	0.177084	0.143435	0.0978319	0.886879	0.587762	0.945071	0.852641	0.772528	0.771506	0.907862	0.954845	0.958536	0.91999	0.718791	0.994954	0.9675	0.929962	0.945447	0.959579	0.124064	Cdip1
ENSMUSG00000004085	0.598709	0.91967	NA	NA	NA	0.0921786	0.346131	NA	-0.0173783	0.0167336	-0.482794	NA	NA	0.209402	-0.079683	NA	0.58557	0.540657	NA	NA	NA	0.991421	0.888024	NA	0.995928	0.997872	0.876908	NA	NA	0.947477	0.984352	NA	Map3k20
ENSMUSG00000004096	0.098104	0.100866	0.218607	0.221719	0.360469	0.127774	-0.0131535	0.20151	-0.0647144	-0.0958009	-0.143787	0.330561	-0.0744163	0.358629	-0.014335	0.019114	0.855082	0.921498	0.954224	0.918184	0.476524	0.961527	0.993074	0.780347	0.958214	0.956985	0.886893	0.877028	0.963808	0.643371	0.992264	0.983174	Cwc15
ENSMUSG00000004099	0.143414	0.00821959	0.642808	0.26677	-0.647115	0.420173	0.149621	0.101124	-0.0959227	-0.396713	-0.237859	-0.146266	-1.07333	0.0855467	-0.0966603	-0.567794	0.786097	0.993987	0.762911	0.912615	0.200315	0.829827	0.847861	0.943114	0.941313	0.526025	0.832842	0.970111	0.405451	0.94752	0.94126	0.392546	Dnmt1
ENSMUSG00000004100	-0.0533487	-0.0668331	-0.525003	NA	-1.19691	-0.375126	-0.389155	-0.197666	-0.488688	-0.335839	-0.348406	-0.312461	0.0610614	-0.361287	-0.54133	-0.917605	0.945503	0.95817	0.869676	NA	0.0529073	0.891496	0.395445	0.839504	0.655513	0.877068	0.868964	0.93304	0.986686	0.696716	0.626734	0.263555	Ppan
ENSMUSG00000004105	NA	NA	NA	NA	NA	NA	NA	NA	-0.197689	0.60676	-0.033435	NA	NA	NA	NA	NA	NA	NA	NA	NA	NA	NA	NA	NA	0.952968	0.86559	0.999202	NA	NA	NA	NA	NA	Angptl2
ENSMUSG00000004110	NA	NA	NA	NA	NA	NA	NA	NA	NA	NA	NA	NA	NA	NA	-0.971207	NA	NA	NA	NA	NA	NA	NA	NA	NA	NA	NA	NA	NA	NA	NA	0.735089	NA	Cacna1e
ENSMUSG00000004113	NA	NA	NA	-0.330384	0.408391	1.08892	NA	NA	NA	NA	NA	NA	NA	NA	NA	NA	NA	NA	NA	0.829818	0.576824	0.891496	NA	NA	NA	NA	NA	NA	NA	NA	NA	NA	Cacna1b
ENSMUSG00000004127	0.217726	0.00276927	-0.637414	NA	-0.0824353	-0.435481	-0.0958461	-0.160425	-0.0190446	-0.323171	-0.169091	-0.351495	-0.885177	-0.19003	0.147828	0.145315	0.796091	0.999386	0.889669	NA	0.950298	0.920321	0.964443	0.954964	0.994453	0.927667	0.943803	0.939853	0.701231	0.910893	0.953721	0.913295	Trmt10a
ENSMUSG00000004151	-1.52301	-0.946205	-0.631488	NA	NA	-1.5518	-1.16538	-0.320174	-1.68366	0.0802991	-0.490948	-0.414767	NA	-0.922411	-1.19979	NA	0.0183629	0.452963	0.954224	NA	NA	0.725972	0.27093	0.923648	0.189282	0.989073	0.882996	0.960159	NA	0.643371	0.438268	NA	Etv1
ENSMUSG00000004187	NA	NA	NA	-0.678124	NA	NA	NA	NA	NA	NA	NA	NA	NA	NA	NA	NA	NA	NA	NA	0.887122	NA	NA	NA	NA	NA	NA	NA	NA	NA	NA	NA	NA	Kifc2
ENSMUSG00000004207	0.0638835	0.156634	0.460909	-0.077981	0.0663036	0.699224	0.186129	-0.156118	-0.182778	-0.117518	-0.114453	0.764148	-0.481888	-0.276733	0.210116	0.354279	0.950752	0.910854	0.924236	0.98097	0.929633	0.772828	0.889543	0.94034	0.877061	0.957934	0.936725	0.722326	0.743624	0.836433	0.867664	0.634114	Psap
ENSMUSG00000004221	-0.50293	-0.188518	NA	NA	1.21702	NA	NA	0.828996	-0.577882	-0.161152	-0.71235	1.1415	NA	NA	0.0629605	0.352791	0.710641	0.958824	NA	NA	0.196376	NA	NA	0.749026	0.76937	0.963533	0.68319	0.8536	NA	NA	0.986469	0.834819	Ikbkg
ENSMUSG00000004231	NA	NA	0.171001	0.204026	0.515059	0.638273	NA	-0.211019	-0.0768337	-0.426535	-0.143629	0.469138	0.0771815	-0.369196	0.862589	0.30169	NA	NA	0.98906	0.70816	0.101177	0.912442	NA	0.964262	0.979717	0.898054	0.962364	0.934806	0.952288	0.923242	0.727489	0.766597	Pax2
ENSMUSG00000004233	-0.389744	NA	NA	NA	NA	-0.28246	-0.351914	NA	0.00725141	-0.302426	-0.515767	-0.901369	NA	NA	-0.162305	NA	0.806992	NA	NA	NA	NA	0.979994	0.916457	NA	0.997496	0.946918	0.864904	0.935766	NA	NA	0.961564	NA	Wars2
ENSMUSG00000004263	-0.577951	-0.141796	0.538437	0.2907	0.393433	0.226293	-0.319801	-0.541029	-0.322557	-0.0840931	0.110025	-0.246376	0.0782603	-0.882924	-0.16908	0.186407	0.544601	0.958824	0.948973	0.894113	0.586591	0.972986	0.876753	0.749026	0.797833	0.972745	0.955944	0.971719	0.979119	0.544915	0.926742	0.858428	Atn1
ENSMUSG00000004264	-0.00281584	-0.0612587	-0.122994	-0.354609	-0.603019	-0.0792483	-0.0708024	-0.00525713	-0.133931	-0.281692	-0.181134	-0.0650516	-0.284385	-0.0631818	-0.303465	-0.106599	0.996641	0.941885	0.981398	0.837635	0.147515	0.979994	0.932476	0.997532	0.872298	0.718791	0.855765	0.988954	0.819858	0.950975	0.672815	0.863241	Phb2
ENSMUSG00000004266	-0.330584	-0.121057	0.251893	NA	-0.597411	-0.37182	-0.275908	-0.16667	-0.806528	NA	NA	0.155356	NA	-0.237965	-0.528439	NA	0.695556	0.95817	0.982106	NA	0.591695	0.92897	0.844169	0.939607	0.761634	NA	NA	0.984208	NA	0.910076	0.81602	NA	Ptpn6
ENSMUSG00000004267	0.0385367	-0.214461	-0.765829	0.293291	0.905324	-0.0218158	0.321625	1.70778	0.620995	NA	0.834556	NA	NA	0.746119	0.63614	NA	0.988944	0.950351	0.95446	0.923782	0.379003	0.996931	0.917051	0.561881	0.867257	NA	0.813709	NA	NA	0.739573	0.837803	NA	Eno2
ENSMUSG00000004268	0.0949199	-0.180336	-0.748509	0.625267	-0.285156	-0.421538	-0.0592063	-0.0377181	-0.206088	-0.121607	-0.0295703	-0.24392	-0.189286	0.0360109	-0.221128	-0.448353	0.849038	0.80831	0.708454	0.772528	0.652692	0.829827	0.954845	0.981562	0.831101	0.952648	0.99365	0.935766	0.929962	0.978899	0.828166	0.54055	Emg1
ENSMUSG00000004270	-0.224486	-0.209966	0.0367046	-0.031871	0.202441	0.332329	-0.165918	-0.013208	-0.335711	-0.15691	-0.20296	0.115106	-1.4034	-0.186014	-0.31323	0.357926	0.711955	0.887267	0.996254	0.991511	0.825492	0.917041	0.888024	0.995032	0.795514	0.961609	0.910644	0.982906	0.528837	0.887412	0.835569	0.747492	Lpcat3
ENSMUSG00000004285	-0.0596596	-0.147451	-0.00891224	0.165385	-0.023869	0.135431	-0.0879133	0.00972384	0.0182705	-0.110845	0.116138	-0.17312	0.275652	-0.130155	-0.0125333	-0.0628125	0.911538	0.841932	0.999835	0.930434	0.971889	0.958811	0.928177	0.995189	0.993109	0.956985	0.92319	0.957118	0.803329	0.891204	0.994913	0.930903	Atp6v1f
ENSMUSG00000004317	0.513195	0.62559	NA	-0.15554	0.827778	-0.684294	0.236431	0.820637	-0.310049	-0.193996	-0.237194	0.713246	-0.275272	0.343499	-0.155011	0.128614	0.559178	0.657332	NA	0.960951	0.290245	0.917041	0.916631	0.744492	0.825006	0.951532	0.890622	0.92324	0.925543	0.864938	0.935612	0.920155	Clcn5
ENSMUSG00000004319	-0.098291	-0.198234	0.602593	0.223609	0.0969325	0.434962	0.102934	0.00369161	0.183435	-0.0970859	0.340897	0.100901	-0.0773144	0.150721	0.404324	0.0406874	0.874372	0.821982	0.825374	0.859039	0.873548	0.862409	0.927459	0.998804	0.841888	0.954786	0.697072	0.983532	0.967077	0.913173	0.686193	0.958589	Clcn3
ENSMUSG00000004328	0.449942	0.654861	NA	NA	NA	0.40685	0.974832	1.08104	NA	NA	NA	NA	NA	1.07946	0.802818	NA	0.60207	0.688691	NA	NA	NA	0.960169	0.333982	0.574939	NA	NA	NA	NA	NA	0.539969	0.731229	NA	Hif3a
ENSMUSG00000004356	0.0114366	-0.117457	0.461505	NA	-0.393773	0.224957	-0.0241907	-0.000758997	-0.857094	-0.490363	-0.59468	-0.00404276	0.112646	0.138556	-0.028856	-1.15589	0.990661	0.920182	0.881953	NA	0.580787	0.938901	0.987066	0.998804	0.177289	0.699038	0.564883	0.998487	0.967239	0.910893	0.988995	0.0668641	Utp20
ENSMUSG00000004360	NA	NA	NA	-1.14537	-0.83776	NA	NA	NA	-1.55503	NA	NA	NA	-1.03992	NA	NA	-0.982308	NA	NA	NA	0.240017	0.24534	NA	NA	NA	0.443572	NA	NA	NA	0.51943	NA	NA	0.350463	9330159F19Rik
ENSMUSG00000004364	-0.0778373	-0.0827102	0.352378	0.262072	0.316706	0.260688	0.0493357	0.169734	-0.147219	-0.10246	-0.117222	0.258769	-0.0772802	-0.051145	0.0573441	0.145718	0.874372	0.936102	0.870541	0.84985	0.370344	0.897658	0.959563	0.813434	0.817088	0.927667	0.874651	0.896113	0.953617	0.95435	0.957729	0.756834	Cul3
ENSMUSG00000004366	NA	NA	NA	2.0171	1.49081	NA	NA	NA	NA	NA	NA	3.83646	NA	NA	NA	0.841903	NA	NA	NA	0.0015432	0.0357086	NA	NA	NA	NA	NA	NA	0.713341	NA	NA	NA	0.507986	Sst
ENSMUSG00000004383	0.0357609	0.0668084	0.427579	-0.449465	-0.648424	0.243073	-0.439204	-0.132732	-0.398192	0.297554	0.49207	-0.00155945	-0.658954	NA	-0.298546	-0.104043	0.990661	0.988438	0.974425	0.902307	0.582402	0.979994	0.848021	0.977244	0.837599	0.920394	0.813709	0.999195	0.843917	NA	0.892133	0.953616	Large1
ENSMUSG00000004393	0.151626	-0.163273	-0.261897	NA	-1.02484	-0.274132	-0.203078	-0.509913	-0.701747	0.0309665	-0.430726	-0.767928	-0.194124	0.417656	-0.393581	-1.39916	0.857545	0.91208	0.977332	NA	0.160037	0.943494	0.869866	0.632329	0.518134	0.99223	0.826542	0.774429	0.960022	0.753602	0.811054	0.115057	Ddx56
ENSMUSG00000004394	0.534999	NA	NA	0.139323	0.898392	NA	NA	-0.181551	0.053473	0.389653	0.373717	0.361957	-0.153132	NA	0.299079	1.56871	0.742616	NA	NA	0.969094	0.153137	NA	NA	0.96682	0.987164	0.857627	0.834884	0.971108	0.952288	NA	0.893721	0.0686777	Tmed4
ENSMUSG00000004415	NA	NA	NA	NA	NA	NA	NA	NA	NA	NA	NA	NA	NA	NA	0.482816	NA	NA	NA	NA	NA	NA	NA	NA	NA	NA	NA	NA	NA	NA	NA	0.89818	NA	Col26a1
ENSMUSG00000004446	-0.579993	-0.49307	-0.456762	NA	-0.982243	-0.0969067	-0.400904	-0.425138	-0.920093	NA	-0.932651	-0.727322	NA	-0.445293	-0.0152745	-1.25735	0.251236	0.599089	0.932405	NA	0.32053	0.990545	0.676247	0.729924	0.449425	NA	0.672735	0.8536	NA	0.747474	0.996329	0.260848	Bid
ENSMUSG00000004451	-0.0204586	0.105526	-0.380198	NA	0.286176	-0.0802048	0.201048	0.57126	NA	NA	NA	0.948065	NA	0.166	0.371655	NA	0.990661	0.963157	0.977332	NA	0.783818	0.991421	0.942448	0.767018	NA	NA	NA	0.825898	NA	0.950975	0.892133	NA	Ralb
ENSMUSG00000004455	-0.0813353	-0.0190894	-0.378007	-0.156316	-0.457319	-0.24119	-0.154577	-0.291228	-0.213079	-0.291978	-0.171829	-0.288904	-0.287589	-0.302502	-0.440584	-0.217466	0.874478	0.988448	0.870541	0.947996	0.255656	0.917041	0.830599	0.724753	0.765781	0.63182	0.857997	0.913005	0.808606	0.674833	0.484878	0.675747	Ppp1cc
ENSMUSG00000004460	-0.30948	-0.452135	-0.0536778	-0.398595	-0.183797	0.326079	-0.315971	0.179427	0.57416	0.116912	-0.0486959	0.538896	-0.0418218	0.0384731	0.100495	-0.158155	0.700421	0.688691	0.996254	0.922339	0.86687	0.938901	0.822008	0.943787	0.70446	0.979272	0.994234	0.877028	0.993475	0.987514	0.97394	0.906039	Dnajb11
ENSMUSG00000004462	-0.0200471	-0.55028	NA	NA	-0.627845	-0.851409	-0.572872	-0.774732	-0.517489	NA	NA	-1.02156	NA	NA	-0.760563	0.0269146	0.992715	0.825537	NA	NA	0.671647	0.912442	0.747664	0.703525	0.838022	NA	NA	0.870503	NA	NA	0.744057	0.991027	Tbccd1
ENSMUSG00000004473	0.885379	NA	NA	-1.3076	NA	NA	NA	NA	1.02828	0.796659	1.5282	NA	NA	NA	0.99861	NA	0.60207	NA	NA	0.387504	NA	NA	NA	NA	0.570888	0.750778	0.408838	NA	NA	NA	0.689153	NA	Clec11a
ENSMUSG00000004508	NA	NA	NA	-0.844796	NA	NA	NA	NA	-0.702888	-0.469008	-0.372746	NA	-0.0980181	NA	NA	0.706653	NA	NA	NA	0.762521	NA	NA	NA	NA	0.83264	0.946918	0.906128	NA	0.979119	NA	NA	0.663166	Gab2
ENSMUSG00000004530	0.0660743	0.145474	-0.0906442	-0.0880204	0.0971624	-0.0289087	0.0301191	-0.105349	-0.184533	-0.046881	-0.189121	-0.125852	-0.276147	-0.0886166	-0.208916	0.00389319	0.894751	0.845376	0.98906	0.951373	0.78493	0.991421	0.975614	0.927303	0.807911	0.978682	0.818178	0.968804	0.644051	0.950975	0.828166	0.995996	Coro1c
ENSMUSG00000004535	-0.00675763	0.130872	0.168439	-0.212081	-0.120374	0.160291	-0.0158979	0.0263847	-0.173352	-0.051552	-0.313491	-0.098867	-0.100832	-0.236859	-0.102989	-0.437175	0.994342	0.918573	0.977762	0.917512	0.842708	0.95682	0.993074	0.988939	0.867924	0.98108	0.757502	0.9829	0.960022	0.797919	0.94126	0.410404	Tax1bp1
ENSMUSG00000004558	0.47008	0.313962	0.0472921	NA	NA	0.34942	0.637519	0.471831	NA	NA	NA	-0.199308	NA	0.614388	0.124434	NA	0.506442	0.820313	0.996848	NA	NA	0.943494	0.407716	0.79088	NA	NA	NA	0.981366	NA	0.626236	0.971458	NA	Ndrg2
ENSMUSG00000004561	-0.234519	-0.164158	-0.300858	-0.218217	0.0173207	-0.504457	-0.3272	-0.065368	-0.190453	0.0209229	-0.209905	-0.277746	0.626808	0.0473289	-0.602419	0.768455	0.788871	0.936102	0.977762	0.956928	0.986691	0.917041	0.79936	0.981562	0.914995	0.992322	0.891485	0.970852	0.705048	0.985325	0.652879	0.297745	Mettl17
ENSMUSG00000004562	NA	NA	NA	-0.691556	NA	1.51163	NA	NA	-0.487205	-0.769419	-0.91007	2.07044	NA	NA	0.227509	1.07317	NA	NA	NA	0.841526	NA	0.816137	NA	NA	0.749417	0.543843	0.338597	0.713341	NA	NA	0.918888	0.388469	Arhgef40
ENSMUSG00000004565	-0.0770211	0.0171139	-0.340024	-0.187255	-0.123878	-0.273218	-0.199275	-0.304057	-0.478804	-0.364038	-0.246298	-0.392255	0.181514	-0.120718	-0.356721	-0.252878	0.902184	0.990643	0.917102	0.930434	0.841003	0.917041	0.820625	0.784182	0.573942	0.791974	0.87216	0.896113	0.929962	0.94119	0.754055	0.746393	Pnpla6
ENSMUSG00000004567	0.0983198	-0.0231284	0.525431	0.0827399	-0.230828	0.142596	0.153073	-0.00298663	0.38361	0.272812	0.0642327	0.166979	-0.170802	0.43725	0.147961	-0.288782	0.929405	0.99204	0.927862	0.98496	0.796903	0.982696	0.946894	0.998804	0.796793	0.928008	0.988495	0.9829	0.957287	0.75737	0.945525	0.783553	Mcoln1
ENSMUSG00000004568	0.149928	0.187283	-0.227798	0.461723	0.609421	-0.265439	0.0874079	0.157398	-0.44791	0.411159	0.238563	0.149578	0.254275	0.0710102	-0.128219	0.455247	0.806767	0.887267	0.981398	0.854495	0.316176	0.951154	0.952155	0.913994	0.724824	0.855502	0.891485	0.980588	0.905519	0.957659	0.953576	0.556861	Arhgef18
ENSMUSG00000004591	0.0797065	-0.00360176	0.251649	-0.131587	0.0500617	0.254428	0.0626473	0.15117	-0.245864	-0.197297	-0.113671	-0.225661	0.375759	0.0299893	-0.410039	-0.0171835	0.896845	0.997672	0.96323	0.974332	0.95148	0.925393	0.960069	0.903012	0.83625	0.919718	0.948484	0.940389	0.80505	0.981047	0.682157	0.988445	Pkn2
ENSMUSG00000004610	0.361509	0.29044	0.650188	NA	-0.767408	0.422995	0.364752	0.225536	0.404391	0.0490513	0.251663	0.229795	NA	0.646156	-0.0730417	0.141846	0.538936	0.787863	0.852824	NA	0.403897	0.901133	0.655708	0.884901	0.791991	0.989073	0.912507	0.970852	NA	0.596107	0.9814	0.921359	Etfb
ENSMUSG00000004626	0.00363338	0.0337094	-0.495444	-1.0452	-0.519535	-0.358432	0.0594222	0.0464936	-0.213877	-0.497461	-0.227574	-0.0685549	0.729631	-0.0842499	-0.42213	-0.395724	0.997329	0.981657	0.889669	0.668038	0.520694	0.917041	0.971933	0.983543	0.916955	0.889149	0.92615	0.993999	0.811487	0.956178	0.752379	0.68296	Stxbp2
ENSMUSG00000004631	0.575149	0.741442	0.0761456	-0.597569	0.292808	0.0926796	0.00858686	-0.716022	0.690043	0.268403	0.326277	0.178224	0.735099	0.569632	0.588613	0.982158	0.639447	0.774916	0.996068	0.63744	0.657937	0.991421	0.99889	0.799173	0.297304	0.850963	0.729751	0.987056	0.299238	0.84408	0.753303	0.0617083	Sgce
ENSMUSG00000004637	0.247382	0.446486	1.31276	-0.168717	0.0882961	0.983348	0.563923	0.0282626	-0.0531309	-0.216336	-0.339618	0.369939	-0.1141	0.45893	0.419812	NA	0.777654	0.783372	0.811485	0.970276	0.940168	0.769211	0.546484	0.990913	0.988503	0.946918	0.864904	0.939853	0.973505	0.775557	0.835942	NA	Wwox
ENSMUSG00000004642	0.0282714	0.00552065	0.125084	0.347521	-0.52757	0.154257	-0.0414086	0.00317807	0.129921	0.0871423	-0.0649898	-0.025303	-0.728602	0.399462	0.122619	-0.646982	0.965597	0.995251	0.978136	0.863365	0.218121	0.947035	0.968537	0.997852	0.882789	0.953103	0.961769	0.994917	0.520397	0.539969	0.900688	0.263555	Slbp
ENSMUSG00000004661	0.0223831	0.00759855	0.117666	-0.134782	0.00956661	-0.179582	0.135538	-0.485533	-0.320203	-0.176513	-0.250341	-0.540464	0.121806	-0.205124	-0.515378	-0.0774095	0.987946	0.997239	0.98906	0.968776	0.991126	0.962519	0.899976	0.632329	0.805462	0.956985	0.875231	0.861322	0.957287	0.84408	0.56166	0.944383	Arid3b
ENSMUSG00000004665	0.869186	0.697959	0.635635	-0.480484	-0.188505	0.727169	0.892184	0.80155	-0.0586423	-0.259086	-0.23553	0.687283	NA	0.576787	-0.216752	-0.486497	0.026045	0.247542	0.850532	0.916185	0.85489	0.725972	0.0427218	0.271473	0.987164	0.951644	0.933584	0.720546	NA	0.554492	0.885215	0.631416	Cnn2
ENSMUSG00000004667	0.0888375	0.0779624	0.149295	-0.711892	-0.806174	0.144748	0.123064	0.043582	-0.186614	-0.106244	-0.0510502	-0.0642095	-0.263947	-0.0410389	0.0238393	-0.651415	0.802853	0.907288	0.962244	0.580594	0.0525027	0.943494	0.822008	0.962988	0.828554	0.952814	0.977003	0.98764	0.868351	0.9625	0.986185	0.195314	Polr2e
ENSMUSG00000004668	NA	NA	NA	NA	NA	NA	NA	NA	NA	NA	NA	2.25421	NA	NA	NA	NA	NA	NA	NA	NA	NA	NA	NA	NA	NA	NA	NA	0.774429	NA	NA	NA	NA	Abca13
ENSMUSG00000004677	0.0346151	0.0262338	0.767554	-0.200529	0.130564	0.384335	0.0388699	0.0550577	0.365017	0.809981	0.67991	0.454518	-0.298694	0.1829	0.728068	0.385878	0.980946	0.990643	0.881953	0.967194	0.884748	0.934501	0.986745	0.981641	0.767946	0.331918	0.467479	0.926373	0.917502	0.930046	0.525904	0.686042	Myo9b
ENSMUSG00000004698	NA	NA	1.43139	1.0643	0.853573	2.13688	NA	NA	0.801531	NA	0.276954	1.13198	-0.575022	NA	0.883318	NA	NA	NA	0.889669	0.708834	0.409793	0.725972	NA	NA	0.693959	NA	0.918914	0.926366	0.861327	NA	0.805238	NA	Hdac9
ENSMUSG00000004748	0.252965	0.0465226	NA	NA	NA	0.570901	0.456815	0.603561	NA	NA	NA	NA	NA	0.769431	NA	NA	0.894343	0.990643	NA	NA	NA	0.938901	0.830599	0.819448	NA	NA	NA	NA	NA	0.759586	NA	NA	Mtfp1
ENSMUSG00000004768	-0.0474688	0.026382	-0.0997639	0.0489708	-0.603664	0.0421255	0.0209895	-0.456712	-0.123578	-0.100675	-0.164625	-0.394489	-0.22787	-0.311898	-0.147342	0.233561	0.964474	0.988448	0.98906	0.987937	0.438948	0.992025	0.992244	0.71859	0.94251	0.970799	0.920195	0.934806	0.944971	0.780159	0.930297	0.844681	Rab23
ENSMUSG00000004771	-0.287053	-0.0122955	-0.1504	-0.0541928	0.243224	-0.213456	-0.0464644	-0.146986	0.0265515	-0.11644	0.140676	-0.223567	0.248291	-0.530581	-0.150752	0.233668	0.647016	0.995251	0.988771	0.98496	0.71637	0.958811	0.980982	0.948875	0.993109	0.96249	0.928701	0.965784	0.914514	0.646854	0.937248	0.77346	Rab11a
ENSMUSG00000004788	-0.0948864	-0.324428	-0.749297	-0.518279	-0.205873	-0.618472	0.0163305	-0.0133789	0.0449963	0.448272	0.273484	-0.42612	0.0518828	0.126729	-0.207425	-0.25101	0.914501	0.798416	0.889669	0.820278	0.79142	0.862409	0.994074	0.995189	0.989486	0.742549	0.872118	0.926366	0.983728	0.94752	0.893721	0.784467	Eif2b2
ENSMUSG00000004789	0.0664737	-0.160668	0.0872597	-0.123655	0.240651	-0.160651	0.0380578	0.12409	-0.195557	-0.237377	-0.0428159	0.157821	0.0730385	-0.00634702	0.0218383	0.606513	0.949908	0.915279	0.98906	0.973356	0.673677	0.971691	0.984147	0.950166	0.845834	0.848411	0.983951	0.976219	0.967239	0.998213	0.991974	0.281824	Dlst
ENSMUSG00000004798	NA	NA	NA	0.0275042	1.11085	NA	NA	-0.0646283	0.277211	0.222525	0.237483	0.180566	0.508887	NA	0.490956	0.886614	NA	NA	NA	0.987937	0.0620999	NA	NA	0.990913	0.842602	0.940492	0.874651	0.989777	0.785667	NA	0.776241	0.234089	Ulk2
ENSMUSG00000004815	0.226712	0.475351	NA	-0.503508	-0.0258045	NA	-0.10035	-0.458542	-0.366074	NA	NA	NA	NA	NA	0.963858	NA	0.906464	0.871411	NA	0.923782	0.988672	NA	0.976402	0.908069	0.929468	NA	NA	NA	NA	NA	0.69578	NA	Dgkq
ENSMUSG00000004843	-0.0171146	-0.0800499	0.162738	-0.22292	-0.237145	0.368119	0.0493019	0.410482	0.338666	0.228262	0.360594	0.555795	0.230119	0.00276598	0.102357	0.712355	0.990661	0.964193	0.987686	0.977218	0.815471	0.922192	0.981738	0.799173	0.785963	0.947661	0.829927	0.90053	0.930685	0.998978	0.968731	0.40441	Chmp2b
ENSMUSG00000004846	-0.245557	-0.0282542	-0.594116	0.412859	0.119194	-0.0658684	0.0598747	-0.118592	0.412098	0.370223	0.524545	-0.460504	0.695942	0.103411	0.0299586	0.641793	0.787887	0.991435	0.931748	0.883635	0.901741	0.991421	0.980982	0.967925	0.738174	0.867577	0.708193	0.938435	0.725878	0.960051	0.990693	0.538393	Plod3
ENSMUSG00000004849	0.495983	0.5656	-0.616139	0.361249	0.591616	-0.596005	0.011305	-0.0214923	0.322135	0.540736	0.239013	0.130631	0.309244	-0.107784	0.597234	0.240157	0.544601	0.715381	0.954224	0.909822	0.485753	0.918852	0.996058	0.995032	0.855478	0.783041	0.911538	0.989288	0.930899	0.966873	0.706158	0.844681	Ap1s1
ENSMUSG00000004864	0.65734	0.31871	0.0810507	NA	NA	0.215134	0.703291	0.401498	NA	NA	NA	-0.153892	NA	0.0962165	0.336537	NA	0.543445	0.89895	0.996254	NA	NA	0.987726	0.647967	0.880987	NA	NA	NA	0.988954	NA	0.969455	0.909815	NA	Mapk13
ENSMUSG00000004865	-0.136533	0.0899379	0.400548	0.245092	-0.159217	0.109759	-0.0288328	-0.0490902	0.000795673	-0.211033	0.129056	-0.103501	0.103787	-0.277936	-0.279966	-0.144041	0.733085	0.922485	0.870541	0.907204	0.750933	0.973888	0.976034	0.967063	0.998921	0.829971	0.895766	0.97758	0.957287	0.692463	0.743184	0.809256	Srpk1
ENSMUSG00000004872	NA	NA	0.730883	NA	0.501319	1.02139	NA	0.76174	0.877176	0.671057	0.644853	1.2527	1.15735	NA	1.2351	0.780017	NA	NA	0.850532	NA	0.327048	0.776991	NA	0.784182	0.000250911	0.00410919	0.00629508	0.604575	0.000570371	NA	0.0135485	0.026864	Pax3
ENSMUSG00000004880	-0.116773	-0.102241	-0.337072	0.0825003	-0.600048	-0.15374	-0.153388	0.0216621	-0.195418	-0.220926	-0.060489	-0.255342	-0.324089	-0.0238859	-0.257788	-0.673133	0.788369	0.907288	0.889669	0.98496	0.187723	0.95682	0.819796	0.986973	0.816741	0.829971	0.971931	0.932139	0.8293	0.978932	0.76747	0.17223	Lbr
ENSMUSG00000004885	-1.30944	-1.67831	-1.3501	-0.357932	0.342922	-0.781704	-1.2281	-1.09938	0.117062	-0.444133	-0.226802	0.128955	-0.281024	-2.17687	0.233973	1.18078	0.184263	0.10102	0.598995	0.454135	0.417517	0.833634	0.31425	0.567347	0.845834	0.0283203	0.576932	0.99041	0.657926	0.102398	0.818139	0.0045595	Crabp2
ENSMUSG00000004891	-1.0418	-0.918008	-0.806066	0.793768	1.02079	-0.251384	-0.916679	-0.0508416	0.137478	0.0252014	0.000744269	0.225249	-0.340896	-0.148143	-0.0265247	0.537629	0.155426	0.477728	0.850532	0.587072	0.149223	0.965444	0.53791	0.989642	0.892354	0.988968	0.999202	0.97758	0.803329	0.956178	0.989202	0.389568	Nes
ENSMUSG00000004895	-0.528139	0.0132752	NA	NA	NA	0.236643	-0.113395	NA	-0.486941	NA	NA	NA	NA	NA	-1.34715	NA	0.644846	0.997672	NA	NA	NA	0.982696	0.971077	NA	0.893436	NA	NA	NA	NA	NA	0.56124	NA	Prcc
ENSMUSG00000004896	0.549611	0.928824	NA	0.349252	0.726714	1.30305	0.402443	0.447782	0.218806	0.399479	0.153092	0.741283	NA	0.264961	0.930265	-0.0259056	0.653175	0.544437	NA	0.923782	0.522837	0.823401	0.853621	0.830542	0.930304	0.899247	0.963224	0.918197	NA	0.922732	0.612348	0.988996	Mettl25b
ENSMUSG00000004897	0.0137219	-0.0316884	-0.0751222	0.448748	-0.224333	-0.0638682	-0.0199534	-0.0200351	0.0172174	-0.079722	-0.00740974	-0.0829153	-0.199193	-0.0933403	-0.0670501	-0.252357	0.976074	0.960118	0.982106	0.498402	0.44196	0.979994	0.975895	0.982083	0.986677	0.918256	0.998944	0.975798	0.777928	0.861389	0.927986	0.393978	Hdgf
ENSMUSG00000004929	-0.113441	-0.271735	0.196006	0.0409966	-0.84539	-0.0671807	-0.312617	-0.180114	0.00705071	0.436114	-0.0440933	-0.0746698	NA	-0.227376	-0.396797	-0.656126	0.906464	0.798416	0.981398	0.992217	0.227143	0.990727	0.764113	0.914746	0.996837	0.868188	0.995803	0.993363	NA	0.871785	0.795566	0.478267	Thop1
ENSMUSG00000004931	0.531383	0.377602	-1.38405	NA	-0.218155	-0.470821	0.551788	0.159408	-0.0427041	0.0262911	0.336635	-0.501716	NA	-0.236637	-0.641828	NA	0.393394	0.783532	0.798795	NA	0.846091	0.922192	0.540855	0.954964	0.993109	0.994163	0.909855	0.929304	NA	0.920728	0.690932	NA	Apba3
ENSMUSG00000004934	-0.0375758	0.0433234	0.0373422	-0.120726	-0.0730449	-0.0952596	-0.0829266	-0.0775685	0.133823	0.144131	-0.0236852	-0.238337	-0.144756	-0.143406	0.0419611	0.0165483	0.960406	0.967869	0.996254	0.967194	0.915259	0.98953	0.953168	0.974765	0.915163	0.940492	0.995406	0.957118	0.945709	0.916527	0.981274	0.988445	Pias4
ENSMUSG00000004936	-0.183599	-0.171697	0.308279	-0.525661	-0.0762672	0.122931	-0.011544	-0.0805	0.588591	0.320274	0.594809	-0.0629419	0.73292	-0.450476	-0.000229902	0.914166	0.660459	0.810053	0.932405	0.77625	0.916584	0.969711	0.993074	0.95992	0.400199	0.850963	0.462605	0.991327	0.541264	0.579634	0.999752	0.153928	Map2k1
ENSMUSG00000004937	-0.00258097	0.0902513	0.357487	0.0544683	0.196457	0.0546901	-0.204074	-0.0850776	0.232114	0.403927	0.323995	-0.193828	0.241015	-0.082342	0.177262	0.165495	0.997719	0.95817	0.949181	0.98496	0.770079	0.991421	0.877625	0.964557	0.822865	0.673625	0.757502	0.972033	0.900703	0.957659	0.891025	0.844681	Sgta
ENSMUSG00000004945	0.198965	-0.0401033	-0.268813	-0.387062	0.0620748	-0.128073	0.0895192	0.0738804	-0.270006	-0.149666	-0.257882	-0.0186796	-0.14443	-0.18244	-0.161694	0.0687781	0.742446	0.97281	0.962244	0.83295	0.937609	0.977908	0.954845	0.971036	0.784513	0.943656	0.835656	0.997051	0.946379	0.884291	0.907459	0.941437	Tmem242
ENSMUSG00000004947	0.226316	0.796833	0.79888	NA	-1.3328	0.705016	0.333641	-0.198451	-0.309689	-0.147978	-0.204182	-0.0636123	0.0886468	-0.380474	-0.20121	-0.98006	0.856178	0.566729	0.889669	NA	0.215725	0.885027	0.857272	0.958536	0.873399	0.96249	0.915592	0.994133	0.97817	0.825712	0.936074	0.333528	Dtx2
ENSMUSG00000004948	-0.156252	-0.660435	NA	NA	NA	-0.757278	0.213166	0.212402	NA	NA	NA	NA	NA	0.0302856	NA	NA	0.931778	0.719831	NA	NA	NA	0.917041	0.952155	0.959364	NA	NA	NA	NA	NA	0.995329	NA	NA	Zp3
ENSMUSG00000004951	-0.367724	-0.399746	-0.449622	0.151761	-0.695563	-0.367496	-0.420459	-0.292447	-0.758779	-0.257122	-0.371018	-0.393783	0.786945	-0.433643	-1.09761	-0.752217	0.0524588	0.104674	0.725464	0.981399	0.202258	0.769135	0.0844251	0.689213	0.326346	0.951532	0.867754	0.914895	0.645739	0.53758	0.0729732	0.208103	Hspb1
ENSMUSG00000004952	0.055343	0.0754319	-0.464385	NA	NA	-0.161914	-0.215408	0.564814	-0.829333	NA	NA	0.0512342	NA	-0.0190612	0.979894	NA	0.974546	0.969934	0.954224	NA	NA	0.98953	0.916457	0.732358	0.715754	NA	NA	0.996242	NA	0.995329	0.63494	NA	Rasa4
ENSMUSG00000004961	-0.128794	0.26358	0.269636	-1.14924	1.11706	0.1756	0.206404	0.169994	1.25415	NA	1.54827	0.494195	NA	0.120071	0.145736	0.812863	0.894751	0.900752	0.982106	0.411623	0.255838	0.986503	0.887623	0.955956	0.370319	NA	0.577513	0.935766	NA	0.960051	0.967664	0.490339	Syt5
ENSMUSG00000004980	-0.0979999	-0.116825	-0.0641058	-0.0301408	-0.0585868	0.00037005	-0.0971603	-0.121219	0.0312444	-0.0600832	-0.0659505	0.0357008	-0.136204	-0.118467	-0.0746739	0.0405607	0.654549	0.698486	0.984095	0.981399	0.82518	0.99956	0.812265	0.820251	0.951035	0.898054	0.864904	0.993738	0.74178	0.800333	0.885215	0.882115	Hnrnpa2b1
ENSMUSG00000004994	0.0967961	0.0343482	NA	0.135508	0.618824	0.00121473	-0.663658	0.180984	0.12803	-0.741829	-0.235218	0.418985	NA	0.285952	0.490297	-0.228221	0.948291	0.98977	NA	0.98496	0.538346	0.999671	0.498491	0.94034	0.967555	0.700125	0.918487	0.935766	NA	0.878288	0.831698	0.871903	Yju2b
ENSMUSG00000004996	0.041339	-0.126363	0.183644	NA	-0.594867	0.0199686	0.217273	0.132541	-0.388036	0.0436577	0.398852	-0.0539449	0.386862	0.238474	-0.290367	0.363886	0.978529	0.949039	0.986125	NA	0.565355	0.9957	0.888285	0.956812	0.836129	0.990253	0.876908	0.994133	0.931585	0.898233	0.89244	0.784261	Mri1
ENSMUSG00000005034	0.147648	0.118699	-0.910311	0.223749	0.412397	-0.258764	0.0736821	-0.176037	-0.0862682	-0.277447	-0.201483	-0.189841	0.30497	-0.367392	-0.134786	0.1036	0.798638	0.922485	0.632683	0.903927	0.328944	0.922192	0.960069	0.904822	0.939946	0.661128	0.813709	0.954536	0.806852	0.665584	0.895077	0.875315	Prkacb
ENSMUSG00000005045	NA	NA	NA	NA	NA	1.36381	NA	NA	NA	NA	NA	NA	NA	NA	NA	NA	NA	NA	NA	NA	NA	0.829827	NA	NA	NA	NA	NA	NA	NA	NA	NA	NA	Chd5
ENSMUSG00000005054	0.0589272	-0.0118981	0.0144339	0.10802	-0.112046	0.133213	0.0695426	0.112428	-0.0280146	0.0368041	0.000695562	-0.106589	0.285236	-0.0703522	0.0659347	-0.330306	0.903938	0.991133	0.999835	0.969094	0.81793	0.958811	0.948131	0.929148	0.988503	0.986879	0.999202	0.9829	0.789149	0.947996	0.958243	0.55764	Cstb
ENSMUSG00000005057	0.302457	0.648422	NA	0.848035	1.59565	NA	0.88023	NA	1.03241	1.02066	0.88198	NA	-0.35356	NA	0.532629	0.410697	0.848224	0.802211	NA	0.553193	0.0594917	NA	0.592129	NA	0.453761	0.620595	0.606882	NA	0.921332	NA	0.865325	0.745349	Sh2b2
ENSMUSG00000005069	-0.156592	-0.286246	0.320248	0.22404	-0.450908	0.662304	-0.0552805	0.0264529	-0.316756	NA	-0.405969	0.362967	NA	-0.204617	-0.30354	NA	0.918146	0.907288	0.981398	0.971141	0.643944	0.907862	0.984736	0.994309	0.879647	NA	0.889874	0.956266	NA	0.94185	0.907459	NA	Pex5
ENSMUSG00000005078	-0.0585085	0.0969123	0.079884	0.272385	0.617795	0.0215067	-0.0814972	-0.0645063	-0.171958	-0.0608173	-0.0628006	0.0130496	-0.00230409	-0.167333	0.229484	0.463542	0.950575	0.940192	0.98906	0.772528	0.0815107	0.995517	0.959792	0.974949	0.861447	0.978682	0.969393	0.997051	0.998559	0.924335	0.85012	0.337487	Jkamp
ENSMUSG00000005089	NA	-0.483226	NA	-0.335561	0.296301	-1.23318	NA	-1.10749	-1.54013	NA	-0.601208	-0.350959	0.241141	NA	NA	0.00258001	NA	0.954592	NA	0.897964	0.607114	0.917041	NA	0.710921	0.378949	NA	0.784131	0.979533	0.790064	NA	NA	0.997745	Slc1a2
ENSMUSG00000005102	0.410212	0.394159	0.793081	NA	-0.844444	0.487018	0.575773	0.326915	0.21243	0.416617	0.215742	0.457611	NA	0.811193	0.176929	-0.672048	0.705498	0.881526	0.91001	NA	0.482126	0.940948	0.677048	0.902444	0.949324	0.925947	0.948484	0.956206	NA	0.737735	0.958243	0.608229	Eif2ak4
ENSMUSG00000005103	-0.08989	-0.340899	-0.560486	-0.523329	-0.577865	-0.12838	-0.143112	0.0341995	-0.34208	-0.312349	-0.234187	-0.256462	0.667496	-0.161985	-0.531425	0.298493	0.925528	0.788468	0.919657	0.870571	0.444335	0.98501	0.931563	0.989642	0.777829	0.851932	0.876908	0.959041	0.719094	0.936572	0.6199	0.762433	Wdr1
ENSMUSG00000005125	-1.77463	-1.3087	NA	NA	NA	-2.82476	-2.56775	NA	NA	NA	NA	NA	NA	NA	NA	NA	0.0303182	0.394424	NA	NA	NA	0.703354	0.0427218	NA	NA	NA	NA	NA	NA	NA	NA	NA	Ndrg1
ENSMUSG00000005131	1.14878	0.591566	NA	NA	NA	0.271231	0.500278	1.08792	NA	NA	NA	0.514492	NA	2.25689	NA	NA	0.394703	0.842885	NA	NA	NA	0.979994	0.853621	0.748463	NA	NA	NA	0.976219	NA	0.539969	NA	NA	4930550C14Rik
ENSMUSG00000005142	0.192185	0.306368	0.820705	-0.762848	-0.652067	0.761377	0.312823	0.378406	0.416844	-0.0443237	0.15307	0.514974	-0.0631818	0.45718	0.696352	0.00439116	0.770458	0.749552	0.790525	0.708834	0.370344	0.725972	0.722415	0.760895	0.70446	0.988968	0.928264	0.861322	0.985603	0.689442	0.464749	0.997743	Man2b1
ENSMUSG00000005148	-0.735336	-0.637435	-0.191773	-0.690373	-1.20916	-0.278015	-0.832896	-0.44831	-0.278031	-0.143355	-0.0104146	-0.345788	0.0242749	-0.666051	-0.355165	-1.46641	3.85703e-05	0.0158271	0.95446	0.854495	0.0286021	0.890811	0.000727361	0.587986	0.83874	0.972745	0.999202	0.894402	0.993869	0.102398	0.70927	0.0324389	Klf5
ENSMUSG00000005150	-0.468552	-0.664043	-0.328576	-0.0435548	0.013434	-0.687445	-0.650792	0.0458267	0.25772	-0.0223478	0.301273	-0.280266	-0.0127908	-0.117275	-0.240644	-0.115356	0.427931	0.514114	0.9766	0.987762	0.989338	0.862409	0.443063	0.988939	0.879569	0.992322	0.868289	0.960288	0.996867	0.958567	0.906246	0.914506	Wdr83
ENSMUSG00000005161	0.14595	0.090282	0.022392	0.0283576	0.129686	0.0497903	0.0693274	-0.0145457	0.180026	0.112828	0.101729	-0.0132106	0.127832	0.221869	0.125428	0.241413	0.693371	0.907288	0.996068	0.98496	0.6406	0.98953	0.929949	0.992257	0.624166	0.82361	0.832842	0.996895	0.814192	0.737735	0.857286	0.331145	Prdx2
ENSMUSG00000005198	-0.197335	-0.12381	-0.551436	-0.396644	-0.42123	-0.299865	-0.0439596	0.0223057	-0.137932	-0.0302979	-0.030988	-0.413124	-0.223058	-0.12077	-0.205866	-0.423637	0.633857	0.903456	0.777556	0.647309	0.30651	0.90472	0.970209	0.988939	0.866042	0.98628	0.988495	0.801403	0.861514	0.899055	0.822128	0.337284	Polr2a
ENSMUSG00000005204	-0.406214	-0.546135	-0.0793948	0.0262843	-0.713058	-0.104495	-0.34038	-0.263652	-0.640042	-0.198342	-0.242446	-0.534904	-0.357674	-0.141	-0.233454	-0.745509	0.280203	0.243828	0.98906	0.991602	0.156064	0.979994	0.539789	0.860353	0.449425	0.950795	0.886893	0.79021	0.850512	0.929176	0.860025	0.207172	Senp3
ENSMUSG00000005225	0.557427	0.247612	0.369494	0.433133	0.775377	0.012021	-0.066607	0.150111	-0.654778	-0.982953	-0.847733	0.430133	NA	0.286995	0.0382778	-0.113038	0.506442	0.916433	0.977332	0.923782	0.459779	0.996931	0.980982	0.95742	0.626833	0.337774	0.483582	0.935766	NA	0.903339	0.990693	0.956252	Plekha8
ENSMUSG00000005233	-0.0860105	-0.0274352	-0.0844196	NA	-1.36147	-0.257739	-0.0273326	-0.0253987	0.239029	0.051827	-0.128604	-0.196657	-0.47308	0.372371	0.192457	-1.06308	0.885435	0.982465	0.98906	NA	0.0338235	0.920321	0.986072	0.989642	0.828454	0.979272	0.935064	0.957118	0.861327	0.706332	0.882529	0.121577	Spc25
ENSMUSG00000005237	NA	NA	NA	NA	NA	1.78195	NA	NA	NA	NA	NA	-0.0414253	NA	NA	NA	NA	NA	NA	NA	NA	NA	0.910476	NA	NA	NA	NA	NA	0.997696	NA	NA	NA	NA	Dnah2
ENSMUSG00000005251	-0.242332	0.0781907	0.482243	NA	NA	0.654353	-0.242257	0.0451616	NA	NA	NA	NA	NA	-0.674953	NA	NA	0.853171	0.980459	0.960914	NA	NA	0.921568	0.939504	0.990913	NA	NA	NA	NA	NA	0.672062	NA	NA	Ripk4
ENSMUSG00000005262	-0.361304	0.0861412	0.708135	-0.101501	-0.147379	0.234692	0.10193	-0.114689	-0.12209	-0.0982377	-0.23774	-0.27217	-0.300187	-0.479832	-0.243119	0.090959	0.387064	0.950351	0.811485	0.973356	0.788129	0.949339	0.945649	0.958536	0.90441	0.957934	0.790375	0.945112	0.766106	0.552001	0.831714	0.88324	Ufd1
ENSMUSG00000005267	NA	NA	NA	0.55852	NA	NA	NA	NA	0.0509283	-0.706638	-0.0229256	NA	0.291459	NA	0.654721	-0.2136	NA	NA	NA	0.894113	NA	NA	NA	NA	0.992116	0.734905	0.999202	NA	0.956739	NA	0.787512	0.913856	Zfp287
ENSMUSG00000005299	-0.227375	-0.0707664	-0.0809726	-0.2058	-0.438225	0.0352461	-0.350506	-0.00428998	0.193179	-0.0795603	-0.133426	-0.152252	-0.150213	-0.280608	-0.283361	-0.751061	0.672162	0.963157	0.98906	0.966655	0.503806	0.993741	0.626605	0.997852	0.869743	0.978682	0.933584	0.975162	0.960022	0.774063	0.841524	0.311021	Letm1
ENSMUSG00000005312	-0.0182508	0.00935315	0.235213	-0.116075	0.000734795	0.281094	0.213648	0.0508044	-0.129072	-0.129849	-0.0229302	-0.0966342	0.0112293	-0.238089	-0.24339	-0.1078	0.987946	0.993987	0.96323	0.974775	0.99836	0.917041	0.771319	0.972714	0.905892	0.951532	0.996591	0.98472	0.996319	0.759586	0.813767	0.881406	Ubqln1
ENSMUSG00000005338	NA	NA	NA	0.04033	0.599198	NA	NA	NA	0.189572	0.301723	-0.183889	NA	0.412588	NA	0.299394	0.0480609	NA	NA	NA	0.987937	0.415273	NA	NA	NA	0.956875	0.952814	0.96763	NA	0.90605	NA	0.945525	0.97554	Cadm3
ENSMUSG00000005354	0.0259585	0.0137674	0.0290848	-0.328159	-0.0765732	-0.0207244	-0.0174702	0.0343117	-0.401443	-0.257857	-0.315715	-0.104189	0.400765	0.14339	-0.131677	-0.279775	0.96934	0.990643	0.996254	0.850738	0.901528	0.993741	0.988701	0.981641	0.434634	0.808594	0.717449	0.979533	0.717717	0.866588	0.895187	0.559171	Txn2
ENSMUSG00000005360	-0.119683	-0.0994273	-0.154023	NA	-0.440471	-0.457671	-0.180808	-0.290301	-0.834061	-0.587467	-0.494576	-0.56355	NA	0.44077	-0.286117	NA	0.909499	0.960118	0.98906	NA	0.747885	0.917041	0.916457	0.880987	0.0937548	0.250568	0.621956	0.878148	NA	0.759586	0.841727	NA	Slc1a3
ENSMUSG00000005362	0.34032	0.131925	0.879408	-0.0293745	-0.257255	0.292482	0.274065	-0.162191	-0.33821	-0.463331	-1.01295	0.287573	-0.286465	-0.213081	0.163632	-0.872892	0.662719	0.951952	0.855366	0.991602	0.779091	0.958792	0.859731	0.950166	0.859095	0.844151	0.365745	0.959041	0.929962	0.923242	0.950171	0.311365	Crbn
ENSMUSG00000005370	0.037899	-0.0204186	0.159008	0.405567	-0.527584	0.153136	0.00245725	0.0113404	-0.180485	-0.123806	-0.0346531	-0.0502162	0.0231676	0.0287094	-0.0909363	-0.545621	0.922769	0.974979	0.944782	0.810426	0.198285	0.922192	0.997371	0.990556	0.785963	0.930493	0.984836	0.988356	0.993475	0.973808	0.930622	0.247538	Msh6
ENSMUSG00000005371	-0.305291	-0.345201	-2.7692	0.0594049	0.187372	-1.12899	-0.4724	-0.412984	0.358945	-0.142776	0.122263	-0.0129395	0.0875517	-0.196995	0.0235389	0.285486	0.747975	0.85108	0.454526	0.98496	0.822052	0.772828	0.729533	0.852836	0.771159	0.956022	0.94942	0.997696	0.968641	0.943426	0.992417	0.753574	Fbxo11
ENSMUSG00000005373	0.184645	0.604383	NA	NA	NA	1.35335	0.0268729	0.729211	NA	NA	NA	1.34416	NA	0.775778	NA	NA	0.914501	0.809713	NA	NA	NA	0.816137	0.995265	0.749026	NA	NA	NA	0.774325	NA	0.719349	NA	NA	Mlxipl
ENSMUSG00000005374	-0.509026	-0.461164	-0.739382	-1.27475	-0.99842	-0.11748	-0.61874	-0.0855671	-0.222023	-0.00484207	0.379131	-0.129936	NA	-0.488842	-0.221558	-0.266294	0.29525	0.667857	0.88886	0.572555	0.233289	0.98953	0.415851	0.972714	0.909752	0.99938	0.875231	0.988954	NA	0.69277	0.907459	0.854323	Tbl2
ENSMUSG00000005378	-0.0758402	-0.150032	-0.410681	-0.193993	-0.637876	-0.313804	-0.133476	-0.0755139	0.438114	0.242155	0.179463	-0.246048	-0.455515	0.441638	0.183069	-0.697007	0.930702	0.910307	0.919657	0.974775	0.347433	0.920321	0.90985	0.96662	0.672294	0.910057	0.91911	0.956266	0.824455	0.739573	0.905545	0.34215	Bud23
ENSMUSG00000005397	0.224745	0.0125782	-1.04032	NA	NA	-0.364858	-0.285638	0.428131	NA	NA	NA	0.297372	NA	0.727445	-0.351366	0.00947763	0.835934	0.997266	0.81676	NA	NA	0.95682	0.887623	0.857563	NA	NA	NA	0.972033	NA	0.748576	0.885215	0.996992	Nid1
ENSMUSG00000005410	-0.105812	-0.092381	-0.0393772	-0.430789	-0.722092	0.0526495	-0.0848818	-0.0770949	-0.324751	-0.133556	-0.148055	-0.250697	-0.226525	-0.230376	-0.0939151	-0.851745	0.73323	0.883401	0.98906	0.836657	0.0631984	0.98953	0.888285	0.950166	0.378949	0.870488	0.869412	0.907376	0.896759	0.646854	0.907459	0.0878113	Mcm5
ENSMUSG00000005413	-0.6394	-0.831059	-0.309717	NA	-1.1145	-0.282411	-0.655215	-0.351153	-0.455941	-0.132899	-0.230957	-0.444794	NA	-0.789489	-0.356944	-1.39146	0.072862	0.0158271	0.930846	NA	0.172188	0.920321	0.0844251	0.67339	0.738174	0.979272	0.919734	0.864415	NA	0.322867	0.776217	0.0907047	Hmox1
ENSMUSG00000005417	0.0231845	0.00587799	-0.147923	-0.0166509	0.380634	0.188469	0.0633393	0.0010459	-0.340629	-0.244393	-0.263634	0.147977	-0.203095	-0.279126	-0.080242	-0.135259	0.988944	0.997672	0.98906	0.991746	0.463126	0.975513	0.971077	0.998845	0.70277	0.867577	0.813709	0.9829	0.921332	0.836433	0.969864	0.87924	Mprip
ENSMUSG00000005442	0.196049	0.0779094	0.00671973	0.284894	0.359014	0.032005	0.213545	0.184151	0.0763126	0.188208	0.199026	0.107904	-0.177358	0.529982	-0.00918403	0.328344	0.733105	0.958256	0.999878	0.897964	0.558549	0.993741	0.816182	0.908069	0.969455	0.94552	0.891485	0.987056	0.951516	0.599782	0.996329	0.686922	Cic
ENSMUSG00000005447	-0.27087	-0.328476	-0.524327	0.0800387	0.430681	-0.285873	-0.260751	0.134952	0.0537098	-0.184544	-0.000920671	0.162556	0.0930721	0.183269	0.0865327	0.423213	0.536187	0.667857	0.850532	0.960549	0.197252	0.920321	0.790592	0.908069	0.959341	0.830346	0.999202	0.964482	0.952288	0.850155	0.94126	0.35233	Pafah1b3
ENSMUSG00000005469	-0.0850202	0.115128	-0.998267	-0.355443	0.142703	-0.498118	-0.27042	-0.179542	0.137703	-0.318376	-0.227643	-0.266404	-0.0930286	-0.31199	0.0164656	-0.27619	0.926126	0.941885	0.749326	0.824263	0.838724	0.890811	0.828185	0.925227	0.911655	0.715185	0.859507	0.956266	0.967662	0.793332	0.993273	0.772513	Prkaca
ENSMUSG00000005470	-0.340078	-0.257339	0.0415326	NA	-1.07654	-0.245454	-0.414009	-0.400473	0.0461238	0.420479	0.193336	-0.660045	-0.228586	-0.130464	0.123362	-1.1832	0.306785	0.680927	0.993786	NA	0.0624676	0.919348	0.324687	0.632329	0.980808	0.695047	0.910644	0.720546	0.955633	0.920363	0.937248	0.0950506	Asf1b
ENSMUSG00000005481	-0.0799917	-0.206644	0.0119478	0.0862312	-0.856688	-0.0226268	-0.0573244	-0.117995	-0.056735	0.156334	0.0211949	-0.41345	-0.374911	0.0263104	-0.263331	-0.736676	0.83435	0.626804	0.999835	0.983389	0.0295092	0.991421	0.946159	0.878835	0.95918	0.895216	0.994884	0.736746	0.773759	0.978899	0.689153	0.108277	Ddx39a
ENSMUSG00000005483	-0.340572	-0.338599	-0.502013	-0.166684	-0.566403	-0.356236	-0.278438	-0.391333	-0.256288	0.0163683	-0.126358	-0.769043	-0.355284	0.0786903	-0.121535	-0.584406	0.427857	0.658703	0.870541	0.951373	0.27918	0.917041	0.739317	0.693534	0.786625	0.99223	0.919651	0.713341	0.790631	0.95435	0.929345	0.329067	Dnajb1
ENSMUSG00000005501	0.227135	0.172561	0.590974	-0.262531	-0.303479	0.857079	0.168935	0.33286	-0.150413	-0.169107	-0.218698	0.551713	-0.803602	0.294306	-0.112081	0.0379471	0.818017	0.939161	0.927862	0.953147	0.726837	0.829827	0.952735	0.862026	0.930304	0.947572	0.876908	0.932139	0.679626	0.871785	0.960971	0.975906	Usp40
ENSMUSG00000005505	-0.104702	0.588823	0.910178	-0.284016	-0.229846	1.1643	0.0379674	-0.166157	0.350861	-0.0616333	0.0954354	-1.39791	0.422398	-0.418589	0.0327666	-0.0225046	0.950711	0.715224	0.850532	0.93248	0.824913	0.725972	0.991175	0.967063	0.833672	0.98628	0.971931	0.720546	0.874252	0.876923	0.989277	0.991204	Kbtbd4
ENSMUSG00000005506	-0.0522635	-0.0959818	-0.294113	-0.0137129	0.0274499	-0.176793	0.0350395	-0.0641147	-0.13989	-0.217065	-0.0893989	-0.0684844	-0.200135	-0.350959	-0.100686	0.0465316	0.940072	0.926583	0.932405	0.992602	0.967029	0.95682	0.97658	0.966255	0.867257	0.815381	0.925231	0.991266	0.88352	0.643361	0.937248	0.949547	Celf1
ENSMUSG00000005510	-0.176567	-0.397588	0.105958	0.133777	0.24084	-0.0542998	-0.161347	0.0696677	0.707561	0.428831	0.892067	0.188845	0.314297	-0.12426	0.27843	0.403445	0.849038	0.724849	0.98906	0.977218	0.756723	0.991421	0.916457	0.983458	0.441977	0.784649	0.289661	0.979191	0.906081	0.950975	0.861958	0.619131	Ndufs3
ENSMUSG00000005514	-0.170124	-0.149444	0.164433	-0.094242	0.0681161	0.096011	-0.100372	-0.274927	-0.132519	0.105781	-0.0917288	0.095095	0.0767879	-0.348885	0.163528	0.179193	0.759558	0.89908	0.984222	0.977218	0.927135	0.98953	0.944308	0.818425	0.907761	0.960223	0.944123	0.988954	0.963718	0.743123	0.897465	0.833392	Por
ENSMUSG00000005533	-0.0261767	0.156868	-0.104533	0.194552	0.785743	-0.124757	0.00627394	0.0984964	0.307761	-0.0420545	0.223122	0.610964	0.120407	-0.0601771	0.0705898	0.901066	0.981799	0.897513	0.98906	0.792781	0.0168629	0.981858	0.996143	0.961303	0.465757	0.972745	0.69681	0.731739	0.913482	0.967993	0.963763	0.0248902	Igf1r
ENSMUSG00000005534	NA	NA	1.03439	0.168342	0.414069	0.67266	NA	-0.337505	0.00212064	0.0446648	-0.336979	NA	0.191465	NA	0.487665	0.315933	NA	NA	0.864514	0.970276	0.661403	0.924085	NA	0.927853	0.998921	0.990183	0.874651	NA	0.95035	NA	0.813767	0.78653	Insr
ENSMUSG00000005566	0.00806829	-0.0207844	0.169681	-0.027741	-0.10332	0.148143	-0.0366627	0.00403394	-0.0516111	-0.0442638	-0.0425143	0.0945036	0.0443965	-0.0585003	-0.0630844	-0.0112956	0.983501	0.960306	0.870541	0.983238	0.653899	0.920807	0.944457	0.996516	0.893436	0.944933	0.915592	0.959041	0.951516	0.90243	0.907459	0.96978	Trim28
ENSMUSG00000005575	-0.253041	-0.248576	-0.314402	-0.0018285	0.0961885	-0.203669	-0.469599	-0.19954	-0.166838	-0.149712	-0.0793131	-0.239117	-0.531595	-0.187291	-0.225886	-0.207151	0.654826	0.794872	0.919657	0.999438	0.873338	0.946912	0.335114	0.908069	0.867257	0.93339	0.956324	0.935766	0.578837	0.9052	0.818673	0.728231	Ube2m
ENSMUSG00000005609	0.13027	0.0559248	-0.0791748	-0.177899	0.71603	-0.36291	0.104311	0.176056	0.469635	0.416642	0.3659	0.234611	0.480059	0.467746	-0.340749	0.637825	0.883506	0.975033	0.98906	0.951448	0.179013	0.93495	0.954845	0.950166	0.709204	0.788014	0.813709	0.96979	0.688091	0.735563	0.835569	0.348641	Ctr9
ENSMUSG00000005610	-0.12683	-0.0534465	-0.00636632	-0.00198524	0.0631392	0.12483	-0.0293746	-0.0583145	-0.0268271	-0.0384952	-0.0604342	0.0813769	-0.132777	-0.0912914	-0.0277941	0.116309	0.60207	0.921498	0.999835	0.997206	0.800978	0.93495	0.968246	0.935099	0.965549	0.953103	0.877779	0.976219	0.747742	0.893863	0.97142	0.605033	Eif4g2
ENSMUSG00000005615	-0.0650784	-0.474476	-0.664645	-0.0914376	-0.190109	-0.573545	-0.415939	-0.15978	-0.374689	-0.203288	-0.407708	-1.48824	-0.0861079	0.539226	-0.115259	-0.339462	0.972645	0.798416	0.92673	0.98496	0.863074	0.920321	0.825075	0.960961	0.831101	0.952648	0.836427	0.720546	0.982016	0.854618	0.977979	0.805966	Pcyt1a
ENSMUSG00000005621	-0.379287	-0.619724	-0.438283	-0.69829	0.0753203	-0.316772	-0.276776	-0.499141	-0.169144	-0.337226	-0.498358	-0.523794	-0.283593	-0.316731	-0.182607	-0.171503	0.78145	0.76504	0.963968	0.717812	0.945328	0.958811	0.90786	0.827132	0.938222	0.868188	0.750516	0.935766	0.925543	0.868072	0.93357	0.903452	Zfp592
ENSMUSG00000005625	-0.0430645	-0.132269	-0.43599	0.418882	0.270457	-0.505433	-0.251208	-0.0584484	0.16116	0.0901011	0.215102	-0.20818	0.000108311	-0.147804	-0.127858	0.145601	0.947063	0.87693	0.852641	0.746218	0.588566	0.725972	0.595709	0.962716	0.863656	0.961194	0.830355	0.938435	0.999988	0.882843	0.907459	0.800791	Psmd4
ENSMUSG00000005656	0.180239	0.247839	-0.123397	-0.575559	-0.0674822	0.0148786	0.236543	0.215924	-0.0308774	0.120704	0.187086	0.186183	-0.114236	0.146441	-0.126374	0.213669	0.787782	0.80691	0.986125	0.660011	0.925174	0.9957	0.756383	0.830542	0.987164	0.944649	0.855765	0.956266	0.948626	0.909551	0.908452	0.730763	Snx6
ENSMUSG00000005667	-0.263589	-0.132768	-0.00817608	NA	-1.08738	-0.121582	-0.28106	-0.204631	-0.756184	-0.0291458	-0.322584	-0.1587	NA	-0.156976	-0.436721	-1.06046	0.47865	0.895911	0.999835	NA	0.131865	0.973888	0.580755	0.850904	0.441977	0.992322	0.891485	0.97321	NA	0.89645	0.690932	0.263555	Mthfd2
ENSMUSG00000005672	-0.343504	-0.0238043	0.474156	1.03303	1.41235	0.36712	-0.0569619	0.834687	1.13244	0.137942	0.385923	1.37246	NA	0.800406	1.06423	1.30066	0.748664	0.992615	0.960914	0.401554	0.117812	0.954355	0.986302	0.642104	0.233587	0.969368	0.864904	0.713341	NA	0.719349	0.386163	0.374555	Kit
ENSMUSG00000005674	-0.074893	0.0310923	0.250331	0.445399	-0.707799	-0.0636578	-0.288521	-0.402947	-0.029352	0.108319	-0.246933	0.190236	NA	-0.399951	-0.427899	-1.31154	0.955754	0.98977	0.981034	0.896582	0.369428	0.991421	0.828185	0.828209	0.993109	0.972525	0.891485	0.981366	NA	0.79517	0.824896	0.143732	Tomm40l
ENSMUSG00000005681	-0.241017	-0.219689	0.483182	NA	-1.43902	-0.118486	-0.112574	-0.744594	-1.46632	NA	NA	-0.708651	NA	-0.419042	-0.623288	NA	0.77665	0.872218	0.932405	NA	0.209249	0.98953	0.952155	0.553714	0.501005	NA	NA	0.861322	NA	0.787054	0.781365	NA	Apoa2
ENSMUSG00000005682	0.225451	0.375069	0.0452804	-0.0549166	-0.00367085	0.157484	0.354234	-0.0616608	0.404778	0.265662	0.804035	0.241442	-0.0626942	0.359908	0.52842	0.469425	0.781016	0.731119	0.996254	0.987339	0.99604	0.97885	0.746322	0.977244	0.731945	0.890254	0.327638	0.959041	0.980383	0.836433	0.695077	0.55764	Pan2
ENSMUSG00000005683	0.0741643	0.0824587	0.0965714	0.163507	0.215001	-0.00254931	0.00839137	-0.0183132	0.046526	0.176007	0.00785305	-0.00512347	0.0527901	-0.044537	-0.000682389	0.0817593	0.83435	0.907288	0.982106	0.887122	0.474258	0.997988	0.993074	0.986077	0.949709	0.664577	0.998322	0.997545	0.955633	0.956178	0.999752	0.829509	Cs
ENSMUSG00000005687	-0.152643	-0.132072	0.00593093	0.108804	-0.118815	0.0188927	-0.0019221	-0.0972257	-0.268118	-0.138146	-0.145867	-0.0160158	0.129383	-0.36463	-0.191428	0.0281759	0.675832	0.815854	0.999835	0.969094	0.830736	0.993741	0.99889	0.933331	0.706339	0.940492	0.882507	0.996895	0.944798	0.556522	0.829549	0.973117	Bcas2
ENSMUSG00000005698	-0.100498	0.12263	-0.281471	-0.0223722	-0.0876315	-0.21856	-0.152421	-0.0150197	-0.0658453	-0.029327	-0.00710906	0.196918	0.169047	0.0759038	-0.182563	-0.559362	0.881691	0.920182	0.96323	0.992217	0.914571	0.954355	0.887099	0.995032	0.964233	0.988728	0.999202	0.95742	0.938717	0.956178	0.882529	0.344894	Ctcf
ENSMUSG00000005699	0.322165	0.325067	NA	0.129487	-0.209852	0.164897	0.567092	-0.797626	-0.314807	0.0165553	0.157209	-0.892571	NA	NA	-0.52845	NA	0.785529	0.903486	NA	0.983519	0.868424	0.990727	0.747664	0.678322	0.892354	0.998275	0.973621	0.926373	NA	NA	0.850654	NA	Pard6a
ENSMUSG00000005718	-0.472523	-0.521669	0.222288	NA	-0.522545	0.181894	-0.235821	-0.389392	-0.492485	-0.516255	-0.25559	-0.361786	NA	-1.07221	-0.905862	NA	0.566316	0.698486	0.986125	NA	0.692374	0.981858	0.903365	0.818425	0.743419	0.768417	0.913401	0.956206	NA	0.539969	0.465805	NA	Tfap4
ENSMUSG00000005732	0.0381968	-0.0106391	0.0988307	-0.589674	-0.522492	0.0226981	0.0365955	-0.0379099	-0.0871921	-0.138936	-0.113186	0.0192714	0.00626963	0.100266	-0.0588348	-0.168003	0.937803	0.990432	0.982106	0.554821	0.105021	0.991421	0.960851	0.967408	0.8874	0.808594	0.865796	0.995392	0.996944	0.893863	0.945743	0.722491	Ranbp1
ENSMUSG00000005774	-0.293086	-0.223901	NA	NA	NA	0.679701	-0.304451	0.645592	1.04756	NA	1.13138	NA	NA	NA	0.052914	0.559061	0.835641	0.94084	NA	NA	NA	0.922192	0.90985	0.818425	0.613711	NA	0.554153	NA	NA	NA	0.989202	0.775928	Rfx5
ENSMUSG00000005779	0.0683848	0.0458042	0.259461	0.03481	-0.237055	0.205785	0.0153012	-0.0148757	-0.110909	-0.161212	-0.0830842	-0.0428537	-0.148973	-0.00924258	0.0130853	-0.159103	0.816403	0.936981	0.870541	0.98496	0.44775	0.906814	0.986745	0.989642	0.837255	0.74948	0.891485	0.991327	0.861327	0.993339	0.989202	0.68365	Psmb4
ENSMUSG00000005802	1.14402	0.16784	2.31133	1.00738	1.49947	1.93176	NA	1.95985	-0.0770546	-1.10381	-0.264492	2.03139	NA	1.50843	0.630998	NA	0.306617	0.966833	0.708454	0.726707	0.16241	0.703354	NA	0.271473	0.989201	0.551034	0.948484	0.620741	NA	0.539969	0.836364	NA	Slc30a4
ENSMUSG00000005804	0.0199403	-0.0877356	0.245727	-0.594713	0.269379	0.316455	0.0568112	0.35572	0.549852	-0.130975	0.278385	0.960548	0.130778	0.644269	0.28921	0.321339	0.990661	0.967869	0.982725	0.775238	0.788208	0.95682	0.980731	0.845456	0.641221	0.96249	0.877779	0.720546	0.967662	0.719349	0.893721	0.788561	Bloc1s6
ENSMUSG00000005813	-0.172261	-0.18741	-0.728454	0.0243681	-0.309787	-0.659228	-0.313594	-0.335021	-0.194298	-0.189586	-0.237752	-0.242441	-0.23792	-0.274992	-0.0300205	-0.411046	0.776451	0.881526	0.846133	0.990996	0.620333	0.808818	0.663187	0.767018	0.893436	0.949851	0.88659	0.948697	0.913482	0.797919	0.989202	0.591417	Metap1
ENSMUSG00000005823	-0.150709	NA	-0.381236	0.784592	1.17699	-0.121247	-0.134408	0.141943	-0.381941	NA	NA	-0.76791	1.42561	NA	0.48208	NA	0.929345	NA	0.982939	0.792781	0.24795	0.991421	0.96579	0.977244	0.901947	NA	NA	0.938435	0.595221	NA	0.853099	NA	Gpr108
ENSMUSG00000005846	-0.105854	-0.124187	-0.112596	-0.323974	-0.494879	-0.206733	-0.0799687	-0.065481	-0.136094	-0.0323701	0.0788009	-0.180143	0.0810939	-0.154398	-0.172977	-0.283016	0.733085	0.798416	0.977762	0.836674	0.181321	0.912442	0.888285	0.956229	0.841459	0.981247	0.928264	0.935766	0.960022	0.797982	0.816941	0.495382	Rsl1d1
ENSMUSG00000005871	0.444094	0.504774	0.702045	0.331951	0.625885	0.387101	0.143388	0.377981	-0.0146188	-0.0969701	-0.238446	0.59623	-0.14731	0.411976	0.455002	-0.285212	0.349827	0.521151	0.815587	0.775238	0.171685	0.907862	0.910354	0.689645	0.993885	0.96249	0.834884	0.79021	0.95035	0.685146	0.637615	0.667299	Apc
ENSMUSG00000005873	-0.331564	-0.369285	1.41775	-0.631967	-0.105727	0.816717	-0.20716	0.503964	-0.248115	-0.559329	-0.444174	0.681421	0.503764	-0.0850737	0.226381	NA	0.764208	0.858372	0.708454	0.683011	0.918649	0.835284	0.926233	0.767018	0.906297	0.791974	0.818961	0.92324	0.846462	0.970083	0.908452	NA	Reep5
ENSMUSG00000005881	-0.122698	-0.26287	-0.314428	0.207684	0.413835	-0.354419	-0.0797968	0.0407206	-0.00444851	0.0290828	0.135086	0.051916	0.0529653	0.0626988	-0.0306684	0.643613	0.838053	0.731119	0.954224	0.907204	0.326532	0.910476	0.954845	0.984264	0.996661	0.988968	0.891485	0.993999	0.970748	0.960853	0.986784	0.183207	Ergic3
ENSMUSG00000005882	-0.0539695	0.450654	0.331105	-0.167282	-0.142272	0.28776	0.479553	0.00148519	0.89069	0.301702	0.172567	-0.402953	0.34949	-0.510803	0.238426	-0.584101	0.978061	0.815727	0.983645	0.979221	0.914055	0.973905	0.783669	0.998804	0.603482	0.943656	0.955944	0.970852	0.929962	0.821695	0.94126	0.655788	Uqcc1
ENSMUSG00000005886	0.0231056	0.17932	NA	0.012532	0.486765	-0.35225	0.396574	-0.032274	-0.027985	-0.0922794	-0.0321761	-0.245891	0.615813	-0.353378	-0.21343	0.716208	0.990661	0.95817	NA	0.994545	0.51978	0.95682	0.810514	0.991713	0.991053	0.96249	0.992975	0.97758	0.631818	0.797982	0.894975	0.306555	Ncoa2
ENSMUSG00000005892	0.361743	0.507743	0.0241964	NA	-1.28728	-0.0113776	0.228735	0.33799	-0.272152	NA	NA	-0.0486607	NA	0.304198	-0.211516	-0.940183	0.299282	0.232688	0.997732	NA	0.109512	0.995869	0.743545	0.749026	0.873399	NA	NA	0.993999	NA	0.759586	0.927986	0.261211	Trh
ENSMUSG00000005893	-0.747577	-0.54791	-0.981588	-0.377239	-0.168397	-1.03842	-0.623937	0.0314916	0.392876	0.268405	0.388103	0.251849	-0.0994969	-0.295698	-0.227423	0.796394	0.306785	0.669438	0.852641	0.9023	0.851493	0.816137	0.649771	0.990556	0.777429	0.90252	0.813709	0.9675	0.969312	0.899055	0.907459	0.400752	Nr2c2
ENSMUSG00000005897	-0.683302	NA	NA	0.45003	1.04814	-0.782513	NA	NA	0.116848	0.487908	0.347754	NA	0.140081	-0.990902	0.156618	-0.084677	0.647016	NA	NA	0.902488	0.326532	0.937126	NA	NA	0.969644	0.903662	0.885093	NA	0.968608	0.69277	0.969818	0.956225	Nr2c1
ENSMUSG00000005899	0.0264147	-0.0403305	-0.43256	NA	-0.891722	-0.517893	0.0161171	-0.0270062	-0.184607	0.248071	0.347173	-0.396738	0.110025	0.0627638	-0.312421	-0.309563	0.982486	0.974979	0.92673	NA	0.167012	0.859263	0.993074	0.988939	0.906297	0.927667	0.855765	0.915613	0.967239	0.964623	0.792171	0.722336	Smpd4
ENSMUSG00000005907	0.0527699	0.29362	0.998945	0.645445	1.26734	0.889496	0.609826	0.681637	-0.03666	-0.305164	-0.448021	1.2822	NA	0.266408	0.405983	NA	0.978641	0.897513	0.81676	0.853797	0.20553	0.798856	0.678574	0.689213	0.993109	0.947572	0.857997	0.713341	NA	0.913109	0.829968	NA	Pex1
ENSMUSG00000005936	-0.426663	-0.279625	-0.1678	-0.268614	0.132083	-0.460089	-0.46849	-0.360964	-0.425594	-0.321385	-0.234513	-0.337474	-0.051014	-0.577196	-0.227907	-0.219601	0.420989	0.820313	0.985078	0.923782	0.86948	0.907862	0.487705	0.767018	0.70446	0.850963	0.877779	0.946298	0.982016	0.552001	0.893069	0.811594	Kctd20
ENSMUSG00000005949	-0.433983	0.0842014	0.201888	0.881794	1.1522	0.149404	0.200452	0.278822	0.171242	-0.308814	0.0656373	-0.0577682	0.276353	-0.21088	-0.413385	0.946205	0.73323	0.981277	0.98906	0.668038	0.14117	0.991421	0.954022	0.92259	0.953143	0.951532	0.991357	0.996242	0.921332	0.941281	0.846581	0.243611	Ctns
ENSMUSG00000005958	0.0399717	0.211014	-0.793877	-0.741252	-0.000127512	-0.520198	-0.107489	-0.16692	0.716574	NA	0.169041	0.285268	NA	0.107668	0.185559	NA	0.982029	0.920182	0.870541	0.814824	0.999845	0.917041	0.961127	0.950166	0.717919	NA	0.973621	0.964482	NA	0.959298	0.948651	NA	Ephb3
ENSMUSG00000005973	-0.0894391	-0.0492126	-1.59668	NA	NA	-1.04544	-0.153566	-0.409369	-0.182689	-0.22701	-0.263559	-1.98113	-1.35665	-0.190217	-0.340227	0.685608	0.962018	0.990017	0.790061	NA	NA	0.833634	0.959908	0.880987	0.913914	0.920731	0.865796	0.713341	0.545616	0.956178	0.832903	0.609024	Rcn1
ENSMUSG00000005981	0.190866	0.151198	0.21821	-0.156151	-0.877025	0.101954	0.127214	0.0454652	-0.395221	-0.178428	-0.135271	-0.252113	-0.234809	-0.0209714	-0.434669	-0.66318	0.659631	0.883401	0.964106	0.98097	0.137235	0.978297	0.887623	0.977244	0.6684	0.951532	0.943487	0.945502	0.937917	0.987672	0.695423	0.344894	Trap1
ENSMUSG00000005982	-0.317278	-0.218612	0.496124	0.295043	0.15373	-0.157108	-0.221069	-0.0426681	0.036775	0.114097	0.155329	0.463372	-0.135824	-0.84942	0.149203	0.114219	0.676374	0.862473	0.920902	0.918479	0.853367	0.976406	0.862655	0.98439	0.989486	0.963841	0.926724	0.886833	0.95719	0.374817	0.938805	0.913295	Naa60
ENSMUSG00000006005	-0.00553385	-0.0675046	0.201673	-0.280861	-0.23966	0.144896	-0.0730017	0.017842	-0.132763	-0.243087	-0.149714	-0.0745994	-0.341816	-0.170515	-0.110024	-0.411415	0.990661	0.914632	0.917102	0.70816	0.426569	0.928468	0.90985	0.988939	0.805779	0.450973	0.802992	0.979533	0.57217	0.719349	0.865325	0.160231	Tpr
ENSMUSG00000006010	0.056473	0.354225	0.316651	-0.411308	0.82177	0.245031	0.194199	0.505485	0.179866	-0.278368	0.0371806	0.718231	1.07239	-0.0390105	-0.0799912	0.989564	0.955754	0.667857	0.962433	0.841526	0.137884	0.95682	0.876753	0.730675	0.886183	0.860815	0.991599	0.768194	0.235847	0.978932	0.969864	0.106793	Odr4
ENSMUSG00000006019	-0.0126287	0.293734	0.331851	NA	NA	-0.147934	-0.161285	-0.390565	0.476417	0.52496	0.310561	-0.51798	NA	-0.639837	0.177004	NA	0.99255	0.85108	0.977332	NA	NA	0.987726	0.938468	0.830542	0.779097	0.835818	0.888352	0.935766	NA	0.69277	0.946009	NA	Dhx34
ENSMUSG00000006021	0.0809407	0.478523	-0.776992	NA	NA	-0.421919	0.347143	-0.307932	0.346069	-0.305812	0.576458	0.0676227	-0.219113	NA	0.156782	0.366166	0.96934	0.845735	0.930846	NA	NA	0.958792	0.885959	0.929713	0.88233	0.947661	0.84093	0.996242	0.955633	NA	0.965845	0.826075	Kptn
ENSMUSG00000006024	-0.197096	0.263008	0.288507	-0.303219	-0.110317	-0.0680888	-0.0780715	-0.193365	-0.0558189	-0.0734039	0.0871479	-0.0249673	-0.0555106	-0.303871	-0.00427035	0.479354	0.670468	0.724849	0.954224	0.836674	0.849243	0.990545	0.954845	0.850904	0.969644	0.970699	0.948484	0.996242	0.970149	0.707399	0.997276	0.37098	Napa
ENSMUSG00000006050	-0.00943549	0.0812817	-0.334771	0.277255	-0.0916564	-0.394676	-0.230619	-0.185311	-0.0926913	-0.0334406	-0.10601	0.348643	-0.0674887	-0.0103187	-0.0370872	-0.175152	0.990661	0.936102	0.932405	0.894113	0.88216	0.862409	0.712148	0.892927	0.948111	0.989073	0.951201	0.915999	0.969312	0.995329	0.984352	0.819559	Sra1
ENSMUSG00000006056	0.910237	0.566823	0.829569	NA	NA	0.185766	0.691771	-0.264365	NA	NA	NA	NA	NA	NA	NA	NA	0.417107	0.76504	0.923936	NA	NA	0.98953	0.707671	0.929713	NA	NA	NA	NA	NA	NA	NA	NA	Calcoco2
ENSMUSG00000006057	0.0745125	0.10575	-0.135945	-0.0353609	-0.583097	-0.120835	-0.0387973	-0.20284	-0.410192	-0.31488	-0.124391	-0.441393	-0.254729	0.169212	-0.325406	-0.478534	0.872416	0.887267	0.975763	0.987762	0.164166	0.958792	0.971077	0.850904	0.425784	0.724033	0.915592	0.801403	0.876189	0.843456	0.675361	0.329067	Atp5mc1
ENSMUSG00000006058	0.0175742	0.0828671	-0.0366969	-0.0980034	-0.377386	-0.142019	0.0105968	-0.0571483	0.0726929	-0.365915	-0.119189	-0.177282	-0.423466	-0.131506	-0.379222	-0.661227	0.990661	0.962181	0.997402	0.98496	0.635824	0.976406	0.995646	0.981562	0.971959	0.857627	0.955944	0.976219	0.871439	0.94752	0.785562	0.426594	Snf8
ENSMUSG00000006095	0.0772751	0.15988	0.168534	-0.211038	-0.138548	-0.0117065	0.090538	-0.103031	0.0624283	-0.152394	0.0437972	0.031127	-0.0481304	0.0452444	-0.160279	0.0604172	0.894751	0.820313	0.967249	0.908177	0.77358	0.9957	0.90985	0.920686	0.964062	0.928523	0.980463	0.994236	0.977485	0.969455	0.898811	0.925825	Tbcb
ENSMUSG00000006127	-0.343366	0.0114324	NA	0.0233076	0.813408	-0.926794	-0.3783	-0.688767	-0.294839	-0.572114	0.00426299	NA	0.672136	NA	NA	0.762718	0.815429	0.997672	NA	0.993859	0.370497	0.91518	0.905038	0.749026	0.92547	0.870488	0.999202	NA	0.785667	NA	NA	0.456978	Inpp5k
ENSMUSG00000006134	-0.0230118	-0.0730007	-0.191743	-0.655671	-0.469485	0.0630918	0.246315	-0.195489	0.313667	0.44364	0.123911	0.0483786	0.382791	-0.0186342	0.273289	-0.327646	0.987946	0.963157	0.982106	0.485033	0.423458	0.991421	0.738714	0.908069	0.679338	0.409955	0.911086	0.993999	0.768679	0.990955	0.822547	0.607313	Crkl
ENSMUSG00000006169	-0.155415	-0.0536068	-0.267469	-0.277874	-0.244808	0.081238	0.122198	0.0532424	-0.279436	0.0143029	-0.1199	-0.0107511	-0.419184	0.0575458	-0.442897	0.0734642	0.843003	0.970064	0.975763	0.951373	0.764693	0.990727	0.9441	0.981522	0.795715	0.994015	0.942471	0.997051	0.861327	0.976018	0.670435	0.942323	Clint1
ENSMUSG00000006191	0.257286	0.0492398	0.451918	-0.852376	-0.725233	0.120187	0.302351	-0.076275	-0.563856	-0.850791	-0.915872	0.379335	-0.201724	0.33796	-0.0979769	-0.276385	0.627646	0.968436	0.889669	0.600419	0.255838	0.979994	0.698931	0.966859	0.658812	0.27919	0.211916	0.927956	0.955633	0.783863	0.969818	0.794108	Cdkal1
ENSMUSG00000006205	NA	NA	-0.275185	NA	NA	-0.0886873	-0.685301	-0.270456	NA	NA	NA	NA	NA	NA	NA	NA	NA	NA	0.98906	NA	NA	0.991692	0.790948	0.957191	NA	NA	NA	NA	NA	NA	NA	NA	Htra1
ENSMUSG00000006215	-0.0351423	-0.0631334	-0.536753	0.20653	0.357634	-0.644944	-0.06921	-0.0405809	0.617096	0.3247	0.420717	-0.192845	0.180835	-0.158048	0.189909	0.256292	0.980901	0.970564	0.927862	0.923782	0.57255	0.862409	0.971933	0.988939	0.441977	0.786639	0.670497	0.975798	0.927644	0.941281	0.895077	0.755341	Zbtb17
ENSMUSG00000006218	NA	NA	2.67665	NA	NA	1.22356	NA	NA	NA	NA	NA	NA	NA	NA	NA	NA	NA	NA	0.592787	NA	NA	0.862409	NA	NA	NA	NA	NA	NA	NA	NA	NA	NA	Fam131c
ENSMUSG00000006219	0.205695	0.222027	0.588307	0.57011	-0.638476	0.151504	0.153689	-0.107537	-0.196695	0.695135	0.782612	-0.0351865	0.330725	0.0757763	-0.229863	-0.912795	0.552512	0.663155	0.777556	0.820278	0.208154	0.95682	0.790785	0.913994	0.917056	0.850963	0.714742	0.993999	0.934862	0.947712	0.877921	0.196743	Fblim1
ENSMUSG00000006262	0.211046	-0.0450461	NA	0.235621	0.063333	0.61869	0.00381951	0.292386	-0.0339254	-0.379285	-0.508782	0.52123	-0.373102	0.819195	0.0820926	-0.193771	0.892829	0.990643	NA	0.96283	0.964526	0.925258	0.999989	0.939607	0.993109	0.850823	0.717449	0.935766	0.87692	0.767075	0.981274	0.878417	Mob1b
ENSMUSG00000006273	-0.0599597	-0.0903109	-0.167618	-0.0655408	0.315054	-0.00348931	-0.0439269	-0.0420302	0.159483	0.137276	0.250433	-0.0117463	0.339633	-0.219971	-0.018101	0.238694	0.894751	0.902055	0.954224	0.959099	0.237252	0.997542	0.963762	0.967063	0.797833	0.877068	0.606882	0.996895	0.535898	0.672062	0.987692	0.477286	Atp6v1b2
ENSMUSG00000006276	-0.230494	-0.139847	-0.0599518	0.256655	0.595571	0.061534	0.00109254	0.170575	-0.0499668	-0.154907	-0.153378	0.437828	0.0363448	-0.450194	-0.124472	-0.0924735	0.672464	0.920182	0.989163	0.859389	0.179013	0.991421	0.999989	0.927853	0.971959	0.940492	0.881311	0.874164	0.982016	0.692463	0.94126	0.903452	Eps15l1
ENSMUSG00000006281	-0.206903	-0.065661	-0.0560969	NA	NA	-0.299147	-0.00133162	-0.441295	NA	NA	NA	-0.402342	NA	NA	NA	NA	0.89807	0.987237	0.998756	NA	NA	0.976406	0.999989	0.880987	NA	NA	NA	0.974113	NA	NA	NA	NA	Tep1
ENSMUSG00000006288	0.168745	0.130529	0.239783	-0.516417	-0.17166	0.338517	0.159171	0.212017	-0.131175	-0.533655	-0.0731713	0.186254	-0.2607	0.28724	-0.198994	0.316257	0.834026	0.943146	0.975763	0.708055	0.767776	0.917041	0.888024	0.913994	0.925342	0.497961	0.973621	0.976219	0.874252	0.833433	0.89244	0.655788	Ttc5
ENSMUSG00000006289	0.0952299	0.202033	0.530069	-0.185488	-0.380972	0.475832	0.537584	0.0137232	-0.303368	-0.258347	0.0230822	0.155919	-0.20443	0.0940382	0.000152469	0.0444894	0.912902	0.880271	0.870541	0.97269	0.603859	0.862409	0.325248	0.995032	0.834111	0.927667	0.998944	0.975798	0.948626	0.956178	0.999794	0.969208	Osgep
ENSMUSG00000006299	-0.143818	-0.26062	-0.225329	0.0666718	-0.0796992	-0.0252271	-0.158798	-0.187433	-0.415712	-0.226368	-0.203168	-0.251618	0.16879	-0.205669	-0.189098	-0.173045	0.659631	0.544437	0.949336	0.977218	0.873339	0.991421	0.767695	0.795493	0.271161	0.703715	0.77704	0.930255	0.889806	0.75737	0.80366	0.729461	Aamp
ENSMUSG00000006301	-0.440978	-0.311654	-0.263753	NA	NA	-0.133198	-0.0312813	-0.341594	-0.38859	0.191258	NA	-0.215742	NA	-0.385381	0.0172378	NA	0.590618	0.890264	0.986125	NA	NA	0.98953	0.991606	0.884901	0.871238	0.972869	NA	0.9829	NA	0.805161	0.996329	NA	Tmbim1
ENSMUSG00000006304	-0.0536384	-0.126477	-0.198234	0.0818994	0.1447	0.013861	-0.0646244	0.0123027	-0.0167336	-0.0190289	-0.0125598	0.0791767	0.0572913	-0.130078	0.00102244	0.0897866	0.865173	0.745422	0.889669	0.93248	0.57154	0.993741	0.916457	0.989642	0.983639	0.98628	0.993414	0.976219	0.938636	0.776143	0.998252	0.767309	Arpc2
ENSMUSG00000006307	0.160212	0.368139	-0.352545	-0.315874	0.0211952	-0.139601	-0.000590593	0.238336	-0.0683831	-0.00702315	-0.310849	-0.0615254	0.157115	-0.297967	-0.372177	-0.264379	0.791138	0.64735	0.930846	0.85864	0.976127	0.972986	0.999989	0.789703	0.969455	0.997986	0.757502	0.993738	0.925543	0.749538	0.747276	0.688848	Kmt2b
ENSMUSG00000006310	0.490841	0.414369	NA	NA	NA	NA	0.151832	0.573536	NA	NA	NA	1.41889	NA	NA	NA	NA	0.75626	0.907288	NA	NA	NA	NA	0.970732	0.856061	NA	NA	NA	0.782432	NA	NA	NA	NA	Zbtb32
ENSMUSG00000006313	0.638982	NA	NA	NA	NA	NA	NA	NA	NA	NA	NA	NA	NA	NA	-0.168986	NA	0.796311	NA	NA	NA	NA	NA	NA	NA	NA	NA	NA	NA	NA	NA	0.97394	NA	Upk1a
ENSMUSG00000006315	-0.0603032	-0.0376414	-0.110015	-0.406848	-0.443309	-0.168907	0.00982736	-0.00566797	-0.00520959	0.181634	-0.0804873	-0.229396	0.0944558	0.368893	0.041668	0.0569611	0.955754	0.982465	0.98906	0.820278	0.44775	0.962879	0.99572	0.997852	0.996661	0.936367	0.965904	0.958148	0.963808	0.76099	0.984352	0.953616	Tmem147
ENSMUSG00000006333	0.0576678	0.0644961	0.187966	0.138182	0.0538617	0.20516	0.0532854	0.0428495	0.0916764	-0.0279828	0.0825751	0.0707376	0.122954	-0.0327183	0.0905817	0.187571	0.844957	0.906716	0.893349	0.894113	0.871157	0.907862	0.942448	0.959513	0.841459	0.978682	0.874919	0.979533	0.835329	0.959298	0.894652	0.485585	Rps9
ENSMUSG00000006335	-0.58024	-1.1107	0.250021	NA	NA	-0.25866	-0.699759	-0.656153	-0.0688928	0.23759	1.15305	0.3045	NA	NA	-0.579404	0.790022	0.620653	0.43582	0.98906	NA	NA	0.984211	0.669589	0.798777	0.990061	0.965817	0.592717	0.984208	NA	NA	0.828166	0.567075	Tfpt
ENSMUSG00000006342	0.0505581	0.345672	0.401378	NA	-1.45139	-0.21577	0.561144	-0.719007	-2.5119	NA	NA	-0.676882	0.000868678	-0.28538	-0.191614	-1.05629	0.975773	0.764227	0.960914	NA	0.0584835	0.973624	0.540855	0.611061	0.0249132	NA	NA	0.861322	0.999988	0.861389	0.96222	0.322321	Susd2
ENSMUSG00000006356	-0.464872	-0.642966	-0.523075	0.278063	-0.0824087	-0.717266	-0.520297	-0.171701	-0.209731	0.615696	0.294151	-0.299078	-0.544605	-0.054636	0.0680139	-1.29945	0.250116	0.144796	0.870541	0.908587	0.924833	0.694776	0.241	0.880987	0.881473	0.463227	0.833902	0.935766	0.797361	0.967021	0.973695	0.0641965	Crip2
ENSMUSG00000006360	-0.0567068	-0.17899	0.784463	NA	NA	0.574655	-0.0943416	0.444302	NA	NA	NA	0.0922249	NA	-0.236261	-0.00140916	NA	0.975773	0.921498	0.868352	NA	NA	0.889306	0.969186	0.802441	NA	NA	NA	0.993999	NA	0.936572	0.999752	NA	Crip1
ENSMUSG00000006362	NA	NA	NA	0.717854	1.06253	NA	NA	1.947	0.768364	NA	0.209307	2.37729	0.0934677	NA	0.380967	0.686044	NA	NA	NA	0.565246	0.0269034	NA	NA	0.279199	0.709204	NA	0.951783	0.708769	0.961644	NA	0.926494	0.263369	Cbfa2t3
ENSMUSG00000006369	0.422454	0.532727	0.637135	NA	-1.03975	-0.13561	0.442013	0.226525	0.504072	-0.129877	0.148201	-0.345217	NA	-0.231266	0.046388	-1.17525	0.48879	0.566729	0.92673	NA	0.231907	0.98953	0.711764	0.896187	0.672294	0.952814	0.928701	0.938435	NA	0.824792	0.983048	0.247295	Fbln1
ENSMUSG00000006373	-0.488856	-0.684245	-0.217442	-0.123976	0.041373	-0.0273841	-0.584578	-0.198378	-0.155011	-0.165359	-0.176806	-0.114727	0.393155	-0.383089	-0.0522937	-0.317161	0.149306	0.104674	0.960914	0.923782	0.935709	0.992601	0.0688681	0.864484	0.832679	0.877068	0.818961	0.979533	0.603491	0.599628	0.971957	0.417728	Pgrmc1
ENSMUSG00000006378	0.202667	0.16157	0.952579	NA	-0.853457	0.404017	0.238422	0.161145	0.102305	0.168291	0.190022	0.116916	NA	0.0052851	-0.134836	-0.299019	0.78533	0.920182	0.832521	NA	0.411128	0.925393	0.844169	0.927853	0.969644	0.969368	0.953233	0.988813	NA	0.998715	0.957729	0.824037	Gcat
ENSMUSG00000006390	0.0984919	0.888864	NA	NA	NA	-0.412834	-0.239666	0.298871	NA	NA	NA	NA	NA	-0.0715648	-0.346217	NA	0.956503	0.648028	NA	NA	NA	0.958185	0.937619	0.927853	NA	NA	NA	NA	NA	0.982597	0.89244	NA	Elovl1
ENSMUSG00000006392	-0.026106	-0.110282	-0.710178	-0.306398	-0.131118	-0.395188	-0.401877	-0.379225	0.0707408	-0.0810266	-0.0855342	-0.56386	0.029907	-0.211927	-0.589592	0.292058	0.990661	0.956155	0.870541	0.924603	0.897637	0.922192	0.706561	0.795124	0.97966	0.98108	0.978276	0.896113	0.993712	0.941281	0.688942	0.776082	Med8
ENSMUSG00000006395	-0.523703	NA	NA	-0.611658	NA	-0.150371	NA	NA	-0.363471	0.0382633	0.333555	-1.03642	1.25527	NA	-0.097166	NA	0.778289	NA	NA	0.894113	NA	0.991421	NA	NA	0.873267	0.992322	0.903063	0.935766	0.728004	NA	0.983911	NA	Hyi
ENSMUSG00000006398	-0.110769	-0.332097	-0.503239	0.165951	-0.938699	-0.217267	-0.161239	-0.187031	-0.530143	-0.339215	-0.582424	-0.0442692	-0.934703	0.284801	-0.384047	-0.86422	0.846086	0.657332	0.850532	0.983389	0.101177	0.933386	0.874279	0.878701	0.517145	0.838203	0.592717	0.993999	0.640915	0.759144	0.690932	0.227329	Cdc20
ENSMUSG00000006403	NA	NA	NA	NA	NA	0.28488	NA	NA	NA	NA	NA	NA	2.34045	NA	NA	NA	NA	NA	NA	NA	NA	0.98953	NA	NA	NA	NA	NA	NA	0.522563	NA	NA	NA	Adamts4
ENSMUSG00000006411	NA	NA	NA	NA	NA	1.07446	NA	1.44599	NA	NA	NA	NA	NA	NA	NA	NA	NA	NA	NA	NA	NA	0.918852	NA	0.632329	NA	NA	NA	NA	NA	NA	NA	NA	Nectin4
ENSMUSG00000006412	0.0823132	0.0634958	0.172731	-0.0128344	-0.0646785	0.0736075	0.127336	0.0266251	0.0649916	0.253877	0.0630498	0.105095	0.247124	0.00125867	-0.0156719	0.178827	0.84995	0.948073	0.977762	0.993246	0.919661	0.987374	0.853621	0.983333	0.959078	0.808447	0.96763	0.97758	0.885082	0.998978	0.991343	0.792846	Pfdn2
ENSMUSG00000006418	-0.674263	-0.29146	-1.01769	-0.0482944	-0.116359	-0.354753	-0.789936	-0.154767	-0.187838	0.135845	-0.0358942	-0.263319	-0.374623	-0.366567	-0.498937	-0.015731	0.0816096	0.795625	0.708454	0.98496	0.861142	0.917041	0.135402	0.94089	0.876987	0.951532	0.991357	0.956266	0.773759	0.719349	0.578945	0.988721	Rnf114
ENSMUSG00000006423	0.111351	0.374493	NA	NA	NA	-0.0493971	0.158334	0.766018	0.430083	-0.188089	-0.530905	1.18473	-0.368524	0.837013	0.496602	0.690049	0.950711	0.883401	NA	NA	NA	0.995271	0.964443	0.789107	0.812983	0.958734	0.778558	0.792941	0.929962	0.743424	0.822874	0.557671	Steep1
ENSMUSG00000006435	-0.0354687	0.211794	-0.0110785	NA	NA	-0.0883398	-0.266408	-0.256858	NA	NA	NA	-0.450888	NA	-0.0591206	0.537822	NA	0.984702	0.920182	0.999835	NA	NA	0.991421	0.887623	0.912729	NA	NA	NA	0.948806	NA	0.978899	0.808796	NA	Neurl1a
ENSMUSG00000006442	0.0386718	-0.0500495	0.131314	-0.768491	-0.903561	0.0814647	-0.0022862	0.0128574	-0.439571	-0.272084	-0.370958	0.0134484	-0.400756	0.0578117	-0.360749	-0.965309	0.898304	0.920274	0.954695	0.463049	0.0119134	0.971691	0.996971	0.989642	0.177289	0.713166	0.563521	0.996895	0.663017	0.943057	0.510348	0.0185087	Srm
ENSMUSG00000006445	-0.679183	-0.332517	-0.0910736	NA	-0.478182	-0.100793	-0.538758	-0.215094	0.792881	0.486755	0.949225	-0.53408	1.2728	-0.420633	-0.0356065	0.47013	0.153976	0.745341	0.98906	NA	0.580787	0.98953	0.511693	0.908069	0.525083	0.890254	0.481652	0.915613	0.374551	0.740046	0.989202	0.575422	Epha2
ENSMUSG00000006456	-0.38764	-0.284841	-0.146951	-0.16529	-0.666885	-0.133924	-0.212354	-0.531391	-0.270611	0.214019	-0.543854	-0.544781	-0.217855	-0.818433	-0.271454	-0.54649	0.43806	0.742024	0.984222	0.983389	0.34545	0.975513	0.819147	0.574939	0.826389	0.917089	0.599831	0.816253	0.929962	0.451789	0.847313	0.430386	Rbm14
ENSMUSG00000006457	0.0629232	0.0932725	0.761961	NA	NA	0.0765512	-0.0906317	-0.110174	NA	NA	NA	0.572439	NA	0.375001	-0.295936	NA	0.967612	0.966833	0.905899	NA	NA	0.991421	0.966068	0.965771	NA	NA	NA	0.932191	NA	0.833433	0.918396	NA	Actn3
ENSMUSG00000006463	-0.273027	NA	NA	NA	NA	NA	NA	NA	NA	NA	NA	NA	NA	NA	NA	NA	0.86564	NA	NA	NA	NA	NA	NA	NA	NA	NA	NA	NA	NA	NA	NA	NA	Zdhhc24
ENSMUSG00000006464	NA	NA	NA	0.757146	NA	NA	NA	NA	NA	NA	0.174627	NA	NA	NA	0.60995	NA	NA	NA	NA	0.797857	NA	NA	NA	NA	NA	NA	0.969614	NA	NA	NA	0.856521	NA	Bbs1
ENSMUSG00000006471	-0.196799	-0.219925	NA	NA	NA	-0.164612	NA	NA	NA	NA	NA	NA	NA	NA	NA	NA	0.896845	0.936981	NA	NA	NA	0.991421	NA	NA	NA	NA	NA	NA	NA	NA	NA	NA	Ndor1
ENSMUSG00000006476	NA	NA	NA	0.365931	NA	NA	NA	NA	NA	0.883889	1.03947	NA	NA	NA	NA	NA	NA	NA	NA	0.943559	NA	NA	NA	NA	NA	0.737587	0.68319	NA	NA	NA	NA	NA	Nsmf
ENSMUSG00000006494	-0.419657	-0.314953	-0.319744	1.32161	-0.316174	-0.0273027	-0.263767	-0.0390153	-0.156322	0.437437	0.0666747	-0.404363	0.665378	-0.384667	-0.148493	-0.550565	0.157727	0.570014	0.932405	0.193309	0.590708	0.992954	0.682299	0.981562	0.930304	0.846799	0.988631	0.8536	0.76198	0.626236	0.938973	0.480823	Pdk1
ENSMUSG00000006498	-0.0255992	0.0746307	-0.129927	0.257125	-0.495362	-0.21796	0.0261372	-0.0960134	-0.226302	-0.110851	-0.39084	-0.0347673	-0.280536	-0.18955	-0.305941	-0.779418	0.96934	0.929277	0.981034	0.944337	0.368232	0.920321	0.978681	0.94439	0.776307	0.947572	0.564883	0.993999	0.866254	0.797919	0.69866	0.165948	Ptbp1
ENSMUSG00000006517	0.0170818	0.372845	0.675364	-0.566199	0.0476701	0.361397	0.245664	0.607111	0.272614	-0.0427033	0.505916	0.658461	0.0541956	0.12333	0.210201	-0.215107	0.990661	0.745711	0.855366	0.86581	0.968629	0.92897	0.874845	0.632329	0.876987	0.989915	0.757502	0.877028	0.986686	0.949735	0.92648	0.862538	Mvd
ENSMUSG00000006519	-0.0621346	-0.0917663	0.642981	NA	NA	0.38876	0.277108	0.3715	NA	NA	NA	0.887307	NA	0.241769	0.812875	NA	0.962018	0.963157	0.92673	NA	NA	0.954355	0.883537	0.857563	NA	NA	NA	0.8536	NA	0.891204	0.689153	NA	Cyba
ENSMUSG00000006526	-0.480451	-0.0123769	0.163549	-1.23266	-1.04276	0.239994	-0.170515	-0.103554	0.569971	0.558108	1.13913	0.633031	NA	-0.157277	0.360395	NA	0.620653	0.997672	0.98906	0.587072	0.37394	0.977715	0.951723	0.974867	0.797852	0.857909	0.577513	0.935766	NA	0.959298	0.900688	NA	Stimate
ENSMUSG00000006527	-0.517117	NA	NA	NA	NA	-1.68773	-0.763854	NA	-0.0215572	-0.0617053	-0.366994	-0.623138	NA	-0.193466	0.264998	0.223876	0.659631	NA	NA	NA	NA	0.703354	0.663297	NA	0.994221	0.986969	0.862194	0.935766	NA	0.957659	0.900688	0.903452	Sfmbt1
ENSMUSG00000006538	NA	NA	NA	NA	NA	NA	NA	NA	NA	NA	NA	NA	NA	-4.22424	NA	NA	NA	NA	NA	NA	NA	NA	NA	NA	NA	NA	NA	NA	NA	0.374817	NA	NA	Ihh
ENSMUSG00000006567	NA	NA	NA	NA	NA	NA	NA	NA	NA	NA	-0.478039	NA	NA	NA	0.131107	NA	NA	NA	NA	NA	NA	NA	NA	NA	NA	NA	0.887152	NA	NA	NA	0.981274	NA	Atp7b
ENSMUSG00000006575	0.968175	0.970911	1.12669	0.0750244	0.984128	1.66868	0.902144	0.862492	0.399712	-0.0180886	0.429386	0.509867	1.08111	NA	0.856521	0.953484	0.270747	0.597045	0.855366	0.974563	0.0312817	0.703354	0.486562	0.632329	0.83874	0.995817	0.832869	0.935766	0.235847	NA	0.706158	0.229701	Rundc3a
ENSMUSG00000006576	-0.354955	-0.634581	0.205313	-0.550227	0.359036	0.347762	-0.129607	0.538299	0.564345	0.499274	0.558857	NA	0.121133	-0.481878	-0.0119871	0.168526	0.770458	0.67349	0.986997	0.757961	0.71178	0.95682	0.964452	0.799533	0.70872	0.844151	0.757502	NA	0.972097	0.836433	0.996474	0.905689	Slc4a3
ENSMUSG00000006585	-0.0343594	-0.093802	-0.288079	0.186545	-0.508137	-0.1457	-0.112504	-0.0694016	-0.276341	0.0250875	-0.241894	-0.0247423	-0.913951	-0.240508	-0.21921	-0.979689	0.945503	0.887267	0.870541	0.93234	0.190979	0.953641	0.84597	0.955956	0.623415	0.98691	0.762909	0.994236	0.469658	0.626236	0.719004	0.0762679	Cdt1
ENSMUSG00000006586	0.427318	0.813945	0.717967	-0.927604	-0.282819	0.771248	NA	-0.794298	-0.276364	-0.00436381	0.0719956	0.509221	-0.467671	-0.396432	0.222942	0.197438	0.83435	0.788468	0.932405	0.059326	0.740613	0.915512	NA	0.796514	0.880114	0.99938	0.988602	0.957118	0.810724	0.929321	0.948651	0.880516	Runx1t1
ENSMUSG00000006589	0.131972	0.102542	0.164097	0.0127756	-0.263511	0.12974	0.0160712	-0.0133761	-0.340475	-0.081467	-0.0940717	-0.112081	-0.0325835	-0.0141764	-0.189775	-0.188695	0.761769	0.884762	0.949181	0.992602	0.395487	0.952776	0.986785	0.989642	0.347786	0.952814	0.910644	0.960288	0.978889	0.987334	0.776241	0.635812	Aprt
ENSMUSG00000006599	-0.382064	-0.259126	-0.470403	-0.059506	-0.164703	-0.37929	-0.256571	-0.220515	-0.277374	0.240674	0.0844267	-0.355084	0.144075	-0.677937	-0.25551	-0.440171	0.294806	0.769339	0.870541	0.987762	0.818104	0.891653	0.719397	0.842391	0.831101	0.934778	0.973621	0.915613	0.956257	0.374817	0.857276	0.512672	Gtf2h1
ENSMUSG00000006638	-0.190394	NA	NA	NA	NA	NA	NA	NA	NA	NA	NA	NA	NA	NA	NA	NA	0.950681	NA	NA	NA	NA	NA	NA	NA	NA	NA	NA	NA	NA	NA	NA	NA	Abhd1
ENSMUSG00000006641	-0.202229	-0.261283	NA	NA	NA	NA	NA	-0.223725	NA	NA	NA	NA	NA	NA	NA	NA	0.909296	0.939161	NA	NA	NA	NA	NA	0.951284	NA	NA	NA	NA	NA	NA	NA	NA	Slc5a6
ENSMUSG00000006649	0.297727	-0.0258251	0.311852	NA	0.0951824	0.0829203	0.128869	0.0424051	-0.128013	0.211803	0.479197	0.172794	NA	0.635384	0.0563273	0.380718	0.695556	0.990643	0.977762	NA	0.936248	0.991421	0.944308	0.988596	0.968352	0.960317	0.818961	0.9829	NA	0.69277	0.987125	0.74876	Nphs1
ENSMUSG00000006651	-0.088485	-0.269245	-0.18284	0.201108	0.322052	-0.116418	-0.251929	-0.0646216	-0.0936972	0.301554	0.449582	-0.0603062	0.495301	-0.117814	-0.384695	-0.0774654	0.775352	0.446891	0.932405	0.668038	0.158054	0.955082	0.422027	0.939185	0.92547	0.715123	0.265454	0.98472	0.375861	0.853559	0.495624	0.827289	Aplp1
ENSMUSG00000006673	-0.119437	0.0466136	-0.0592275	-0.454322	-0.236856	-0.286935	0.129861	-0.291412	-0.104804	-0.189552	0.127384	-0.330728	-0.127291	0.087277	-0.14106	-0.173514	0.897957	0.97402	0.994299	0.744685	0.73643	0.94705	0.940726	0.861227	0.946689	0.931775	0.941585	0.935766	0.96125	0.959298	0.937248	0.844681	Qrich1
ENSMUSG00000006676	-0.0748584	0.149736	-0.0985111	0.413443	0.163025	-0.121612	-0.167117	0.0503968	0.260149	0.144365	0.0944296	0.0564517	0.229331	0.254648	0.21823	0.112366	0.909879	0.897693	0.98906	0.632135	0.739221	0.976406	0.859731	0.974949	0.70446	0.932215	0.928975	0.993363	0.825032	0.748576	0.829461	0.845081	Usp19
ENSMUSG00000006678	0.229275	0.207079	0.100394	NA	-0.653112	0.215762	0.184749	0.224059	0.218429	0.180114	-0.00619316	0.122966	NA	0.20629	0.198869	NA	0.75626	0.906716	0.98906	NA	0.511105	0.960169	0.888285	0.887559	0.90986	0.953103	0.999202	0.987056	NA	0.893863	0.912347	NA	Pola1
ENSMUSG00000006699	-0.0228588	-0.0945718	-0.128732	0.0903557	0.124791	-0.0250153	-0.0313719	0.0783465	0.122121	-0.0566657	0.0537434	0.119326	-0.176057	0.0107649	-0.0839129	-0.0325197	0.961253	0.86966	0.964106	0.945188	0.713343	0.991421	0.970209	0.925251	0.805779	0.952648	0.928264	0.956266	0.818105	0.990054	0.900688	0.938705	Cdc42
ENSMUSG00000006705	0.540249	0.577099	0.752849	-0.740391	-0.334552	0.634249	0.79375	0.274992	0.688209	0.618792	0.375046	-0.0786484	-0.358372	0.530344	0.468766	-0.0721333	0.427931	0.657332	0.920902	0.590546	0.673309	0.906814	0.324687	0.913475	0.515343	0.648369	0.827837	0.993999	0.885082	0.758682	0.775364	0.955976	Pknox1
ENSMUSG00000006715	-0.117145	-0.278531	-0.322907	NA	-1.11567	-0.443468	-0.127841	-0.101189	-0.342092	-0.277267	-0.00213626	-0.362216	-0.225922	-0.210145	-0.270876	-0.896894	0.828259	0.663155	0.932405	NA	0.0750179	0.833634	0.887623	0.955329	0.731284	0.850823	0.999202	0.918197	0.957287	0.840489	0.832332	0.282622	Gmnn
ENSMUSG00000006717	0.254539	0.155922	0.166784	-0.140371	-0.45447	0.106837	0.21446	0.0558431	0.0332042	-0.0421758	-0.186524	0.148745	-0.16267	0.557443	0.16937	-0.21462	0.60207	0.887267	0.982106	0.983389	0.516947	0.98033	0.80881	0.975989	0.990892	0.989073	0.912507	0.97758	0.948766	0.539969	0.923451	0.803297	Acot13
ENSMUSG00000006720	-0.225127	0.345384	NA	NA	-0.37907	0.153491	-0.261241	-0.350679	-1.06701	-0.431416	-0.748852	-0.896394	-1.42934	-0.358898	-0.599928	-1.40549	0.89127	0.920182	NA	NA	0.77515	0.990727	0.929949	0.904822	0.313864	0.877577	0.672735	0.896113	0.492146	0.877918	0.79942	0.23771	Zfp184
ENSMUSG00000006728	0.0697042	0.0628537	-0.121176	0.182048	0.22826	-0.121877	0.0437851	0.000470485	0.0251545	-0.101442	-0.0719532	0.0611942	-0.0644841	0.182539	0.0402656	0.244942	0.822769	0.920182	0.96323	0.75583	0.312917	0.95682	0.954845	0.998804	0.968605	0.791974	0.874651	0.98764	0.921332	0.748576	0.959923	0.2842	Cdk4
ENSMUSG00000006731	0.180652	0.0648342	0.426082	-0.623251	0.324739	-0.26968	0.047202	-0.752383	1.75561	0.6067	0.577646	0.201276	0.628454	NA	0.411986	0.992842	0.897338	0.988448	0.984348	0.669911	0.719113	0.987564	0.988701	0.777631	0.0716085	0.661128	0.689122	0.988198	0.789149	NA	0.878396	0.329067	B4galnt1
ENSMUSG00000006732	-0.14376	0.121684	-0.514424	NA	-0.429518	-0.568688	-0.222418	0.237629	-0.0127914	-0.319755	-0.225932	0.416669	0.53134	0.0890017	-0.227361	-0.159182	0.850293	0.941164	0.932405	NA	0.639645	0.889306	0.884887	0.920083	0.995928	0.868188	0.896037	0.934806	0.875452	0.966472	0.898973	0.914506	Mettl1
ENSMUSG00000006736	0.048984	-0.0258087	0.361537	-0.00639061	0.331686	0.0174871	0.0217022	0.0586571	0.278495	-0.0391759	0.561012	-0.0152395	0.167064	-0.0454385	-0.0856266	0.714517	0.96934	0.990643	0.962244	0.997206	0.602764	0.995869	0.993074	0.977244	0.82351	0.989073	0.528775	0.997051	0.935733	0.981999	0.969864	0.264046	Tspan31
ENSMUSG00000006740	-0.0113584	0.0618745	-0.174321	0.239696	0.0770261	0.0444966	-0.0297465	0.0479941	0.271751	0.174424	0.0619392	0.0925664	-0.0558775	0.0330037	-0.205425	-0.0775255	0.990661	0.945071	0.96323	0.814995	0.868682	0.991421	0.975612	0.971036	0.641948	0.857627	0.956324	0.979533	0.967662	0.973923	0.792171	0.885864	Kif5b
ENSMUSG00000006763	-0.159857	-0.270697	0.116441	0.453453	0.212057	-0.0816181	-0.166609	0.247782	0.400268	0.398219	0.276457	0.327921	-0.623087	0.384949	0.383698	0.713206	0.818632	0.798416	0.98906	0.911686	0.817892	0.99054	0.888285	0.873643	0.750928	0.792834	0.874651	0.935766	0.816499	0.751565	0.761526	0.434665	Saal1
ENSMUSG00000006782	-0.225074	-0.563734	0.171946	-0.693312	-0.268318	-0.19461	-0.747081	-0.265849	-0.0894326	-0.252742	-0.190606	-0.478407	-0.306221	0.565682	-0.392291	-0.0840988	0.761769	0.533101	0.98906	0.837635	0.804246	0.972642	0.241	0.887559	0.971543	0.951532	0.928975	0.935766	0.934862	0.707328	0.865325	0.953766	Cnp
ENSMUSG00000006800	0.117555	0.199123	0.119726	-0.483162	0.23733	0.231141	0.0839915	0.183867	0.289456	0.196214	0.27572	0.248055	0.230918	0.386554	0.295829	0.173231	0.790247	0.788468	0.985063	0.498402	0.499189	0.924085	0.933815	0.864587	0.68428	0.877068	0.773654	0.935766	0.688091	0.626236	0.725665	0.671298	Sulf2
ENSMUSG00000006818	-0.191694	-0.28485	-0.0473644	0.409046	-0.0266293	-0.0169279	-0.252064	0.0186787	-0.478422	-0.469903	-0.107331	-0.193181	-0.0192466	-0.202313	-0.430835	-0.146421	0.620653	0.512854	0.98906	0.773472	0.970309	0.994521	0.600458	0.989642	0.469051	0.622338	0.945896	0.956266	0.993869	0.835346	0.706158	0.844681	Sod2
ENSMUSG00000006850	0.326653	0.820183	1.24263	NA	NA	NA	0.89295	-0.0344494	NA	NA	NA	0.251925	NA	NA	0.34781	NA	0.822769	0.724836	0.917102	NA	NA	NA	0.581451	0.995032	NA	NA	NA	0.987056	NA	NA	0.926478	NA	Tmco6
ENSMUSG00000006906	-0.184741	0.202426	NA	0.385799	1.11195	NA	0.418669	0.29638	0.473289	NA	-0.0418441	0.952008	NA	NA	0.26359	NA	0.929863	0.958824	NA	0.951929	0.301447	NA	0.888285	0.959986	0.871238	NA	0.998944	0.915613	NA	NA	0.955915	NA	Stambp
ENSMUSG00000006920	-0.11018	0.0885053	0.468435	0.202122	NA	0.410244	-0.313563	-0.000319147	-0.520996	NA	-0.356974	-0.283132	NA	-0.0154656	-0.251786	NA	0.914501	0.962659	0.949181	0.976343	NA	0.922192	0.82576	0.99972	0.831233	NA	0.8968	0.975972	NA	0.995329	0.926478	NA	Ezh1
ENSMUSG00000006930	0.223659	-0.162501	-0.375069	0.061053	-1.11189	-0.180071	0.0399756	-0.28741	0.306465	0.464784	0.313064	-0.370813	-0.797464	-0.129816	0.494534	-0.526934	0.837147	0.936863	0.96323	0.987937	0.169927	0.979994	0.988701	0.904822	0.815331	0.718791	0.869412	0.935766	0.761873	0.956178	0.715595	0.585245	Hap1
ENSMUSG00000006931	0.0254579	-0.318862	-0.0664135	0.241961	-0.357604	-0.163576	-0.350383	0.0717559	0.0499359	0.471849	0.721854	-0.292661	NA	0.414878	-0.115492	-0.211957	0.988703	0.798416	0.989163	0.974418	0.686736	0.971691	0.663187	0.978714	0.988503	0.849439	0.621389	0.956206	NA	0.77351	0.968103	0.879634	P3h4
ENSMUSG00000006932	-0.0432416	-0.0356442	0.167116	0.0175761	0.248239	0.114687	-0.11047	0.125795	0.0790866	-0.045411	-0.0625978	0.292034	0.0249365	-0.0222103	-0.0568513	0.244642	0.914501	0.962376	0.949181	0.987762	0.370344	0.95682	0.84764	0.864484	0.883228	0.954982	0.902296	0.836655	0.974812	0.978899	0.94516	0.367628	Ctnnb1
ENSMUSG00000006941	0.311611	-0.0698662	-1.5799	0.0391752	0.883369	-0.998018	-0.338666	0.0825209	0.45207	0.0494761	0.108523	-0.541169	-0.00483993	-0.0197146	-0.226708	1.32799	0.778388	0.977923	0.548759	0.987339	0.129623	0.703354	0.828558	0.977244	0.619952	0.985254	0.941585	0.934806	0.998559	0.995329	0.892133	0.0762553	Eif1b
ENSMUSG00000006958	NA	NA	NA	0.290201	NA	NA	NA	NA	1.78563	NA	NA	1.41259	NA	NA	NA	NA	NA	NA	NA	0.951373	NA	NA	NA	NA	0.328954	NA	NA	0.8536	NA	NA	NA	NA	Chrd
ENSMUSG00000006998	-0.0135038	0.10725	0.580831	0.343874	-0.2454	0.22332	-0.016788	-0.0147801	-0.162325	-0.240897	-0.308331	0.092607	0.133965	-0.195647	0.0290628	-0.435447	0.990661	0.940192	0.850532	0.894113	0.713105	0.938147	0.993034	0.994583	0.891123	0.877068	0.813709	0.988954	0.960499	0.868072	0.987971	0.518157	Psmd2
ENSMUSG00000007021	0.339054	0.293652	0.963261	NA	1.25353	0.719095	0.682989	0.955947	NA	NA	NA	1.4541	NA	0.495202	0.572144	NA	0.786097	0.920182	0.870541	NA	0.261285	0.907862	0.649771	0.574445	NA	NA	NA	0.713341	NA	0.819649	0.85067	NA	Syngr3
ENSMUSG00000007029	0.180739	0.199755	0.311303	0.316133	-0.753128	0.116151	0.0872259	0.0705884	-0.130063	-0.356263	-0.226758	0.00330007	-0.298042	0.198032	-0.0851137	-0.419367	0.651613	0.701709	0.870541	0.905116	0.0676607	0.958811	0.920806	0.950166	0.86246	0.497961	0.762909	0.998358	0.833785	0.77086	0.937248	0.390461	Vars1
ENSMUSG00000007036	-0.0762188	0.0935018	0.57163	-0.359561	0.116659	0.274408	-0.23262	-0.0804535	0.399271	0.0988191	0.466611	-0.00888283	0.281732	0.04964	0.294755	-0.0774669	0.945503	0.955631	0.869996	0.820278	0.854261	0.928468	0.825075	0.96743	0.679904	0.961194	0.692722	0.997696	0.874252	0.978899	0.828166	0.929089	Abhd16a
ENSMUSG00000007038	-0.637156	-0.623333	0.241241	-0.765725	-1.16174	0.325252	-0.47351	-0.229013	0.737112	0.0331383	-0.247694	NA	NA	-0.131128	0.316933	NA	0.436124	0.680927	0.98906	0.78605	0.312287	0.973888	0.79936	0.958945	0.812012	0.994565	0.954458	NA	NA	0.954199	0.920351	NA	Neu1
ENSMUSG00000007039	0.282892	0.112789	-0.51206	0.205904	0.459523	-0.185243	0.257358	0.371439	0.208252	0.0754226	0.154122	0.0572276	0.00761838	0.178056	0.271894	0.0779025	0.60207	0.92058	0.864514	0.772528	0.147515	0.95682	0.746322	0.721473	0.786625	0.960317	0.870329	0.993999	0.996319	0.894362	0.776241	0.892277	Ddah2
ENSMUSG00000007041	0.069	0.0643798	-0.677538	0.025088	0.671954	-0.328999	-0.1084	0.339542	-0.0845012	0.0176163	0.0356587	0.299902	0.147932	0.480074	0.520255	0.154958	0.947063	0.967812	0.870541	0.987937	0.17868	0.953641	0.95733	0.767018	0.968338	0.992623	0.99365	0.938435	0.957287	0.680284	0.647869	0.867419	Clic1
ENSMUSG00000007050	-0.134276	-0.389674	0.193231	NA	-0.262525	0.0762194	0.03158	0.119634	0.0303516	-0.131296	-0.38314	-0.112873	NA	0.152488	0.266006	-1.00441	0.873356	0.699492	0.982106	NA	0.817704	0.990545	0.986948	0.958536	0.993109	0.96249	0.835684	0.988954	NA	0.942867	0.865325	0.326864	Lsm2
ENSMUSG00000007080	0.0936127	0.0570995	0.193722	-2.12325	-1.544	0.256359	0.254274	0.15474	0.19384	0.408203	0.455607	0.169102	NA	0.0599378	0.168364	-1.15543	0.883506	0.963157	0.977762	0.623071	0.0563342	0.928468	0.746322	0.908069	0.896713	0.760429	0.757502	0.969378	NA	0.9625	0.921673	0.169285	Pole
ENSMUSG00000007122	0.402265	0.468107	NA	NA	NA	0.599133	0.33395	0.34169	NA	NA	NA	NA	NA	NA	NA	NA	0.778028	0.883772	NA	NA	NA	0.943062	0.885959	0.94034	NA	NA	NA	NA	NA	NA	NA	NA	Casq1
ENSMUSG00000007207	0.0364761	0.0455574	NA	-0.0506109	0.743409	0.356171	0.406876	0.208498	-0.696561	NA	-0.626059	NA	0.618431	0.0260604	-0.527544	0.536454	0.989248	0.98977	NA	0.987762	0.319335	0.961527	0.849622	0.950166	0.747573	NA	0.813709	NA	0.803329	0.994532	0.800407	0.649745	Stx1a
ENSMUSG00000007216	NA	NA	NA	NA	NA	NA	NA	NA	NA	-0.223788	NA	NA	NA	NA	NA	NA	NA	NA	NA	NA	NA	NA	NA	NA	NA	0.967388	NA	NA	NA	NA	NA	NA	Zfp775
ENSMUSG00000007279	NA	NA	-0.138305	NA	NA	-0.0955517	NA	NA	-0.22875	-0.137431	-0.0500084	0.667257	-1.32304	NA	0.917993	0.115871	NA	NA	0.991866	NA	NA	0.993741	NA	NA	0.875025	0.961193	0.985527	0.949854	0.412621	NA	0.640733	0.935549	Scube2
ENSMUSG00000007338	-0.176772	-0.430021	-0.458769	0.459938	-0.0322499	-0.458777	-0.192418	0.040918	-0.241467	0.143243	-0.151966	-0.377022	0.130843	-0.13113	-0.126902	-0.289616	0.779645	0.547165	0.932405	0.865296	0.974696	0.89079	0.860636	0.98439	0.876987	0.956985	0.950744	0.935766	0.967077	0.941281	0.945585	0.784467	Mrpl49
ENSMUSG00000007379	-0.171267	-0.488912	-0.103024	NA	-1.25917	0.191185	-0.0415757	0.156421	-0.324011	NA	NA	0.0592307	NA	0.207981	0.392577	-0.667046	0.852129	0.657332	0.98906	NA	0.176239	0.976908	0.986745	0.952087	0.926962	NA	NA	0.993999	NA	0.905863	0.853099	0.663166	Dennd2c
ENSMUSG00000007411	-0.0658936	0.127096	0.343202	-0.0815235	0.192686	0.163621	-0.0425974	-0.0179578	-0.0619329	-0.0200943	-0.0860506	0.0884606	-0.244712	0.26101	0.265958	0.106587	0.932523	0.920182	0.921525	0.969094	0.636893	0.95682	0.973697	0.990913	0.948488	0.989073	0.915592	0.988198	0.782855	0.77086	0.747913	0.844125	Mark3
ENSMUSG00000007415	-0.137954	0.0578688	0.297772	-0.407171	0.244303	-0.101582	-0.147362	-0.136879	-0.0356641	0.0131859	-0.0046849	0.078086	0.111197	-0.0725095	-0.191921	0.336186	0.796091	0.963157	0.949181	0.813743	0.700671	0.979994	0.875014	0.920083	0.986677	0.992355	0.999202	0.990277	0.956739	0.958862	0.863294	0.617908	Gatad1
ENSMUSG00000007458	-0.0528809	-0.139883	-0.30694	0.0895417	-0.331832	-0.170223	-0.214735	-0.0169629	-0.118488	-0.120333	-0.0900515	0.146916	0.354009	-0.441108	0.242405	-0.093402	0.932012	0.889149	0.927862	0.98496	0.589243	0.95682	0.783513	0.990913	0.937071	0.962238	0.962364	0.979533	0.838158	0.556522	0.85067	0.915599	M6pr
ENSMUSG00000007476	-0.626765	-0.606503	-0.0496453	0.0251945	0.0174804	-0.507205	-0.463563	-0.42048	0.168529	-0.264257	-0.29498	-0.894916	0.806331	-0.130886	-0.0550734	0.0432974	0.460146	0.634737	0.996494	0.992602	0.988298	0.917041	0.726888	0.850904	0.940408	0.946172	0.881311	0.801403	0.640915	0.956178	0.984625	0.97554	Lrrc8a
ENSMUSG00000007564	0.112955	0.167392	-0.137024	-0.0385467	0.014568	-0.00693682	0.0704761	-0.133769	0.301582	0.144855	0.148397	-0.0702857	-0.110922	-0.187769	0.0510921	0.152708	0.778388	0.788468	0.977762	0.984355	0.976127	0.996931	0.947151	0.889956	0.418719	0.846799	0.813709	0.98764	0.925543	0.783863	0.965524	0.709799	Ppp2r1a
ENSMUSG00000007570	0.0824748	0.180703	-0.0914833	NA	-0.573573	0.0919307	0.0353871	0.146816	-0.449974	-0.0337917	-0.264749	0.414958	-0.644693	0.542389	-0.192483	-0.473142	0.941509	0.914231	0.98906	NA	0.519271	0.990545	0.988037	0.950166	0.791011	0.99223	0.909855	0.932191	0.818105	0.680284	0.93788	0.643235	Fance
ENSMUSG00000007589	0.0893683	0.116968	0.0086285	NA	-0.533521	0.0494484	-0.011165	0.0709297	-0.292577	-0.110693	-0.262766	0.00822059	-1.07713	0.0477513	-0.141692	-0.407037	0.911335	0.936981	0.999835	NA	0.51978	0.991421	0.995265	0.967791	0.838022	0.970799	0.881311	0.997696	0.688091	0.978899	0.94126	0.675005	Tinf2
ENSMUSG00000007594	0.372285	NA	NA	NA	NA	1.49685	0.755762	NA	NA	NA	NA	NA	NA	NA	NA	NA	0.838053	NA	NA	NA	NA	0.828673	0.756383	NA	NA	NA	NA	NA	NA	NA	NA	NA	Hapln4
ENSMUSG00000007603	-0.427229	-0.4722	0.402641	0.146143	-0.339738	0.00015614	-0.500215	-0.162761	0.347055	-0.0327048	-0.0985939	0.544092	-0.67524	-0.461401	-0.127411	-0.0875325	0.573124	0.701709	0.954224	0.977218	0.692374	0.999895	0.619512	0.955956	0.834111	0.990261	0.973621	0.934806	0.785667	0.75737	0.958243	0.948956	Dus3l
ENSMUSG00000007610	-0.0520888	-0.0646859	-0.323428	NA	-0.414895	-0.151001	-0.276485	-0.302964	0.140139	0.47015	0.779672	0.0308645	NA	-0.121356	-0.214439	-0.0479583	0.967612	0.970924	0.981398	NA	0.69289	0.98953	0.848997	0.878835	0.951035	0.830468	0.564883	0.996895	NA	0.954199	0.926478	0.973627	Gtpbp3
ENSMUSG00000007613	0.173068	0.149755	0.306054	-0.00103812	0.653221	0.414517	-0.055672	0.365552	0.419485	-0.0674117	0.155746	1.07543	-0.253024	-0.320741	0.491324	0.280754	0.928428	0.962659	0.984095	0.999792	0.286393	0.95682	0.988701	0.904985	0.639103	0.979272	0.906335	0.720546	0.915328	0.904073	0.719004	0.739618	Tgfbr1
ENSMUSG00000007617	-0.0369333	0.5164	0.675341	0.00512357	0.439587	0.927515	0.207648	0.720392	0.576196	0.293785	0.249881	1.11822	0.77446	0.397082	0.292961	1.48225	0.978641	0.663155	0.932405	0.997507	0.579774	0.76216	0.899461	0.632329	0.598154	0.899247	0.891485	0.713341	0.739292	0.800333	0.857512	0.192717	Homer1
ENSMUSG00000007646	0.276474	0.201921	0.29324	NA	-0.0384446	-0.035397	0.299404	0.174588	-0.481655	-0.377664	-0.295837	0.251193	NA	0.450269	0.0545991	-0.614116	0.683187	0.907288	0.981398	NA	0.977085	0.994521	0.774018	0.927853	0.862731	0.949851	0.94419	0.973136	NA	0.737735	0.98773	0.655788	Rad51c
ENSMUSG00000007656	0.0246133	0.0257494	-0.162957	-0.0968185	0.0452641	-0.0211983	0.0698838	-0.0283741	-0.207244	-0.138827	-0.241835	-0.118347	-0.177892	-0.100277	-0.095645	0.0176557	0.980946	0.985221	0.980662	0.976343	0.94834	0.993775	0.953168	0.986077	0.805462	0.928008	0.813709	0.979533	0.925543	0.941281	0.938859	0.985059	Arpp19
ENSMUSG00000007659	-0.0216165	-0.349281	0.0340199	0.167403	0.243593	-0.65659	-0.135419	0.0993006	0.00167423	-0.1547	-0.225789	0.734565	-0.878102	0.290513	0.211831	-0.440668	0.990661	0.861111	0.999835	0.969094	0.793474	0.890811	0.958443	0.971846	0.998921	0.96249	0.906128	0.836104	0.735017	0.903002	0.909815	0.6637	Bcl2l1
ENSMUSG00000007670	-0.115686	-0.12715	0.192543	0.221266	0.181731	0.228643	0.0636158	-0.0645725	-0.192075	-0.28126	-0.231369	-0.0330518	0.0572293	-0.290921	-0.0616741	0.489659	0.782705	0.861764	0.949181	0.905523	0.71637	0.917041	0.953168	0.960348	0.778125	0.62552	0.762909	0.993999	0.967662	0.715776	0.957089	0.272869	Khsrp
ENSMUSG00000007721	0.0560988	-0.0138747	-0.0684288	0.565645	-0.233429	-0.0700129	-0.0202854	0.0138798	0.0538785	-0.222822	-0.216724	0.242397	-0.430979	0.260453	-0.0953298	-0.760137	0.945503	0.992615	0.98906	0.75358	0.722031	0.990364	0.98898	0.994583	0.979583	0.913545	0.87892	0.948589	0.803329	0.825913	0.957729	0.25344	Ccdc124
ENSMUSG00000007739	0.0759017	0.0692459	0.14211	0.295406	0.108574	0.100006	0.0270697	0.0785739	0.126101	0.00325456	0.0122168	0.19268	0.141316	-0.0252916	0.0695166	0.124103	0.822563	0.916433	0.955113	0.751176	0.77489	0.958516	0.971974	0.92246	0.832679	0.998306	0.996591	0.926373	0.888123	0.978899	0.937248	0.775928	Cct4
ENSMUSG00000007777	0.148367	-0.00483467	0.488946	-0.0475479	-0.192166	0.278366	0.267558	0.0203507	0.25295	0.536477	0.473887	0.0763399	0.238527	-0.0520512	-0.0782091	-0.11161	0.865173	0.997672	0.932405	0.987937	0.796903	0.953641	0.837087	0.993366	0.883298	0.751589	0.789484	0.993999	0.940051	0.981047	0.978071	0.91576	Trappc2b
ENSMUSG00000007783	0.588634	0.609626	0.516607	-0.148186	0.115169	0.290681	0.539134	0.352484	1.20379	1.20456	0.852813	0.206597	0.759702	0.637385	0.655705	1.23178	0.430865	0.698486	0.963805	0.977218	0.939806	0.96602	0.657602	0.86991	0.441977	0.519601	0.717449	0.986405	0.762582	0.685936	0.783749	0.288737	Cpt1c
ENSMUSG00000007812	-0.334976	-0.176383	0.787643	-0.0423854	-0.544252	0.787187	0.478132	-0.077247	-0.269992	0.319116	0.306536	-0.14806	NA	-0.590843	0.0191272	NA	0.647016	0.916433	0.852824	0.991344	0.576729	0.816137	0.655708	0.977244	0.903319	0.943656	0.904186	0.988198	NA	0.552001	0.995254	NA	Zfp655
ENSMUSG00000007815	-0.0282746	-0.0411211	0.0906556	-0.15138	-0.426284	0.0946078	-0.0624152	-0.0937273	-0.230432	-0.0859369	-0.202574	-0.296809	-0.0912738	-0.0690047	-0.175937	-0.415044	0.955754	0.952257	0.982106	0.942471	0.172188	0.966843	0.925197	0.904822	0.680973	0.951532	0.813709	0.861322	0.951516	0.931514	0.818139	0.241698	Rhoa
ENSMUSG00000007817	-0.665111	-0.540071	-0.475406	-0.235865	0.143514	-0.256226	-0.526304	0.35056	0.20768	0.0801151	0.0137291	-0.121924	0.0149292	0.489326	0.395596	0.655554	0.409633	0.798416	0.960914	0.831323	0.841746	0.971691	0.758486	0.908069	0.788144	0.952648	0.996699	0.991327	0.993475	0.740046	0.723351	0.241211	Zmiz1
ENSMUSG00000007827	0.518945	0.395725	0.993237	0.17164	-0.125164	0.323133	0.505018	0.389162	0.427355	0.345927	-0.0225009	0.827712	0.596653	0.697855	0.445414	-0.652793	0.329051	0.798416	0.811485	0.976343	0.902983	0.954355	0.635813	0.830542	0.765781	0.860815	0.998757	0.731739	0.785667	0.596107	0.744167	0.46476	Ankrd26
ENSMUSG00000007833	0.0277369	-0.0788406	-0.0906563	NA	NA	-0.0589797	-0.190403	-0.178482	0.160181	NA	-0.538127	0.526165	NA	NA	-0.0511364	NA	0.990661	0.970064	0.989163	NA	NA	0.991421	0.946159	0.954964	0.967129	NA	0.864904	0.935766	NA	NA	0.988995	NA	Aldh16a1
ENSMUSG00000007836	-0.0642098	-0.0585979	-0.31226	0.0167208	0.0323157	-0.00259333	-0.0117738	-0.125554	-0.114414	-0.13648	-0.119628	-0.0365287	-0.225365	-0.270181	-0.0954829	0.128402	0.874372	0.938107	0.870541	0.987762	0.933563	0.997988	0.992012	0.870844	0.797852	0.715185	0.813709	0.993999	0.685562	0.626236	0.892133	0.697591	Hnrnpa0
ENSMUSG00000007837	0.520147	NA	NA	NA	NA	NA	NA	-0.675607	NA	NA	NA	NA	NA	NA	NA	NA	0.770458	NA	NA	NA	NA	NA	NA	0.880987	NA	NA	NA	NA	NA	NA	NA	NA	Prrg2
ENSMUSG00000007850	-0.13434	-0.128926	-0.0342529	0.0440156	0.128414	0.122843	-0.198944	-0.153599	0.034587	-0.0947803	-0.0338415	0.153568	0.0274385	-0.318984	0.110649	0.300902	0.60207	0.743911	0.98906	0.970642	0.623943	0.943494	0.587409	0.819448	0.952968	0.815381	0.948484	0.949854	0.965118	0.539969	0.857512	0.169285	Hnrnph1
ENSMUSG00000007867	-0.0150777	-0.107518	NA	-0.474252	0.0303415	0.0187947	-0.0112298	-0.413043	-0.00332172	0.368081	0.296571	-0.388311	0.932119	-0.530873	-0.101386	1.0922	0.992827	0.967869	NA	0.883682	0.979294	0.996931	0.99572	0.896463	0.998921	0.918169	0.886893	0.973513	0.707573	0.819444	0.977628	0.253127	Ift43
ENSMUSG00000007872	-0.192312	-0.638489	-0.0232171	0.907193	0.256966	-0.0840708	-0.542379	-0.139393	0.124311	0.049708	0.128889	0.258153	-0.51326	0.161453	0.593195	0.676394	0.789492	0.329824	0.99828	0.611909	0.739382	0.98953	0.31425	0.954964	0.785963	0.951532	0.773736	0.935766	0.754167	0.937559	0.206945	0.144382	Id3
ENSMUSG00000007880	-0.117018	-0.0209105	0.318877	0.0560276	0.157551	0.0840988	-0.0897419	-0.201521	0.00177271	-0.0689515	-0.0639413	0.0433918	0.0473193	-0.151918	-0.0083028	0.0692775	0.689144	0.974491	0.870541	0.963059	0.566651	0.977259	0.888024	0.727739	0.997496	0.941155	0.903063	0.991327	0.952288	0.797919	0.993758	0.842436	Arid1a
ENSMUSG00000007891	0.0792343	-0.295574	-0.0228481	-0.207744	0.0127519	0.3328	-0.019856	0.171198	0.167801	0.621625	0.353622	0.110658	0.64188	-0.281511	0.086437	0.0762992	0.942106	0.810053	0.999835	0.965534	0.991126	0.943494	0.994518	0.949685	0.939931	0.724033	0.869412	0.988954	0.79011	0.79517	0.973695	0.952183	Ctsd
ENSMUSG00000007892	0.0995121	0.0295998	-0.10654	-0.0450486	-0.16081	0.0246295	0.0598728	0.0184607	0.0173086	-0.0954586	-0.0300088	0.0445054	-0.146456	-0.130327	-0.121297	0.0242541	0.595651	0.950627	0.954411	0.977218	0.497691	0.991421	0.900882	0.981145	0.979583	0.846799	0.96473	0.988356	0.774868	0.75737	0.801283	0.942249	Rplp1
ENSMUSG00000007944	NA	NA	NA	0.147739	0.116284	NA	NA	-2.85929	NA	NA	NA	NA	NA	NA	NA	NA	NA	NA	NA	0.98097	0.951441	NA	NA	0.440525	NA	NA	NA	NA	NA	NA	NA	NA	Ttc9b
ENSMUSG00000007950	0.300184	-0.0887987	-0.32087	0.518437	0.783784	-0.175709	0.0664912	0.354728	0.27609	0.425363	0.34361	0.235059	1.2095	0.769314	0.831085	0.868952	0.717998	0.966833	0.977762	0.643814	0.187723	0.983415	0.974954	0.863656	0.807911	0.611165	0.773736	0.976219	0.228738	0.574684	0.28302	0.321035	Abhd8
ENSMUSG00000007987	NA	NA	NA	NA	0.5758	-0.789832	NA	NA	0.375013	0.829083	0.346336	-0.641351	NA	NA	0.270487	NA	NA	NA	NA	NA	0.744951	0.939539	NA	NA	0.840247	0.641331	0.882507	0.957118	NA	NA	0.936316	NA	Ift22
ENSMUSG00000007989	-0.708911	-0.156659	-1.4986	-0.0932217	0.653194	-0.928282	-0.199016	-1.31785	0.19252	0.0470383	0.187708	-0.32679	-0.00755096	-0.731804	0.18151	0.719736	0.576427	0.956124	0.454526	0.951373	0.0656555	0.725972	0.954845	0.417216	0.738174	0.96249	0.684508	0.97758	0.993869	0.617014	0.864771	0.0481098	Fzd3
ENSMUSG00000008035	-0.224661	-0.274021	0.165598	0.305941	-0.518651	0.0330718	-0.256535	-0.120168	-0.025959	0.11638	-0.130053	-0.460728	-0.196622	-0.105119	-0.333014	-0.780761	0.539886	0.616778	0.978136	0.894113	0.376874	0.991421	0.650286	0.91273	0.991053	0.952497	0.91983	0.8536	0.951516	0.943283	0.716272	0.212027	Mid1ip1
ENSMUSG00000008036	-0.0571549	0.0617529	-0.948086	0.163808	-0.040601	-0.743995	-0.0885716	-0.0642491	0.0707532	0.0423976	-0.0395781	-0.0683633	-0.229974	0.00766454	0.16136	0.286941	0.949137	0.962181	0.624113	0.942471	0.951969	0.624679	0.947151	0.971133	0.953252	0.984883	0.983014	0.9921	0.915341	0.996948	0.899442	0.631688	Ap2s1
ENSMUSG00000008090	NA	NA	NA	NA	NA	NA	NA	NA	-1.32305	-0.947176	-0.656599	NA	-0.64114	NA	NA	-0.326169	NA	NA	NA	NA	NA	NA	NA	NA	0.250896	0.510796	0.757502	NA	0.843188	NA	NA	0.874131	Fgfrl1
ENSMUSG00000008129	0.203472	0.0199188	NA	NA	NA	NA	0.0319574	NA	NA	NA	NA	NA	NA	NA	NA	NA	0.937739	0.997672	NA	NA	NA	NA	0.995265	NA	NA	NA	NA	NA	NA	NA	NA	NA	Brme1
ENSMUSG00000008140	0.170377	0.215569	-0.377034	-0.113072	0.265484	-0.14	-0.094049	-0.0492206	-0.021452	-0.110802	0.0143324	0.267788	-0.0311846	0.0613134	-0.22736	0.112539	0.761636	0.851387	0.924236	0.960951	0.571338	0.973888	0.953168	0.98083	0.98978	0.941303	0.996699	0.935766	0.986686	0.967021	0.828166	0.866587	Emc10
ENSMUSG00000008153	-0.118643	-0.109345	NA	0.785705	NA	-0.0542268	-0.770351	-0.674476	NA	NA	NA	NA	NA	NA	NA	NA	0.950681	0.963157	NA	0.820278	NA	0.993741	0.601194	0.749026	NA	NA	NA	NA	NA	NA	NA	NA	Clstn3
ENSMUSG00000008167	0.273618	0.375276	-0.258475	0.0322111	0.121723	-0.328443	0.290015	0.241894	0.00507019	0.427308	-0.030443	-0.340056	1.17623	0.262072	-0.243607	0.987701	0.708728	0.73279	0.978136	0.991602	0.913161	0.943494	0.812159	0.914746	0.997785	0.889149	0.996699	0.964055	0.462668	0.853824	0.900688	0.243611	Fbxw9
ENSMUSG00000008200	-0.169444	0.109181	0.134316	-0.192539	0.0838729	0.0614423	-0.0900491	0.131577	-0.119652	-0.179802	-0.109887	0.137748	-0.152013	-0.174628	0.0330811	-0.144212	0.773401	0.910307	0.978136	0.907204	0.87258	0.98953	0.922269	0.889715	0.883596	0.850963	0.909855	0.966605	0.913532	0.833433	0.981274	0.756899	Fnbp4
ENSMUSG00000008206	0.0656407	0.0976132	0.675903	-0.216354	0.330557	0.452681	-0.170803	0.258841	0.0245141	0.403406	0.739851	-0.395089	0.31188	0.640116	0.063838	0.119533	0.955754	0.958756	0.912713	0.926972	0.678447	0.922192	0.916457	0.880987	0.993109	0.851932	0.564883	0.935766	0.934748	0.619973	0.981274	0.935062	Cers4
ENSMUSG00000008226	0.148971	0.572889	NA	NA	NA	0.409075	0.296218	0.161962	-0.304322	NA	NA	NA	NA	0.378917	-0.35619	NA	0.919028	0.719831	NA	NA	NA	0.95682	0.885959	0.963337	0.933784	NA	NA	NA	NA	0.891204	0.904069	NA	Scrn3
ENSMUSG00000008301	-0.0268749	-0.102317	0.0187346	0.382483	-0.379441	-0.0698971	0.0118463	0.0923543	0.112072	-0.164318	-0.00724926	-0.11563	0.293963	-0.00448393	-0.082749	0.0100954	0.976505	0.920182	0.999447	0.775238	0.400479	0.98953	0.993137	0.938356	0.929665	0.935853	0.999202	0.976219	0.835329	0.998213	0.951918	0.992873	Phax
ENSMUSG00000008305	-0.131865	-0.246054	0.500226	-1.1189	-0.0608054	0.234126	-0.0412046	-0.107538	-0.539592	-0.811817	-0.640541	0.0446393	-0.287393	-0.0289838	-0.369923	0.262278	0.857909	0.833052	0.92673	0.0230505	0.910959	0.95682	0.980982	0.967063	0.35241	0.126224	0.181369	0.993999	0.705048	0.987672	0.747276	0.636073	Tle1
ENSMUSG00000008307	-0.0736126	0.0122152	-0.426208	NA	NA	0.101298	-0.307366	-0.166301	1.18893	0.0496087	0.380785	0.81549	NA	0.024393	0.437017	-0.983659	0.965167	0.997672	0.984222	NA	NA	0.991421	0.893221	0.964262	0.422855	0.990183	0.891485	0.915613	NA	0.995329	0.857512	0.347469	1700109H08Rik
ENSMUSG00000008318	0.818798	0.706916	NA	NA	NA	NA	0.836386	NA	NA	NA	NA	1.33958	NA	0.747943	0.931003	NA	0.557065	0.798416	NA	NA	NA	NA	0.773328	NA	NA	NA	NA	0.801403	NA	0.821695	0.748027	NA	Relt
ENSMUSG00000008333	-0.0716849	-0.0872333	-0.37718	-0.70568	-0.330135	-0.230112	-0.0457045	0.0128849	-0.224799	0.0520326	0.0309056	0.0103338	0.0198552	-0.0055759	-0.155436	-0.0137291	0.893462	0.921498	0.883822	0.345707	0.437441	0.922192	0.96579	0.994583	0.738174	0.972745	0.988495	0.997051	0.990527	0.997291	0.874955	0.986279	Snrpb2
ENSMUSG00000008348	0.0186488	0.0286477	-0.279926	-0.0271779	0.220833	-0.113818	0.0667022	0.0842495	0.0819221	0.00954006	0.156678	-0.153962	0.1104	-0.103708	0.0181267	0.250528	0.972645	0.964193	0.870541	0.98496	0.416745	0.958718	0.925745	0.908069	0.887913	0.990492	0.750516	0.938435	0.876189	0.849041	0.98623	0.384104	Ubc
ENSMUSG00000008373	-0.237456	-0.6281	-0.8064	-0.176635	-0.219838	-0.347473	-0.330847	-0.225949	-0.159013	-0.0553635	-0.00443233	-0.551122	0.695589	-0.166765	-0.239587	-0.11354	0.670468	0.354546	0.811485	0.969094	0.747067	0.910476	0.604613	0.857563	0.884832	0.979272	0.999202	0.819506	0.657926	0.910893	0.831714	0.88772	Prpf31
ENSMUSG00000008384	-0.764164	-1.06131	NA	NA	NA	NA	-1.01126	NA	NA	NA	NA	NA	NA	NA	NA	NA	0.574734	0.5857	NA	NA	NA	NA	0.557954	NA	NA	NA	NA	NA	NA	NA	NA	NA	Sertad1
ENSMUSG00000008393	-0.431149	-0.469608	-0.650384	0.343494	0.875805	-0.296674	-0.573402	0.233756	0.218027	0.548413	0.115268	0.23147	0.543878	0.0605828	0.187306	0.769509	0.413788	0.616778	0.881953	0.424964	0.0110258	0.943494	0.359814	0.892184	0.850502	0.581053	0.928975	0.9675	0.39466	0.974058	0.893721	0.0710259	Carhsp1
ENSMUSG00000008398	1.08285	0.713499	NA	NA	NA	0.684467	NA	1.51422	0.40999	NA	1.08691	NA	NA	1.10753	1.27929	NA	0.394703	0.798416	NA	NA	NA	0.943062	NA	0.540616	0.930304	NA	0.771563	NA	NA	0.651752	0.596409	NA	Elk3
ENSMUSG00000008429	0.11877	0.332261	-0.504943	-1.21784	0.125376	-0.0779896	0.279398	-0.462036	0.246668	0.0663	0.0679147	-0.309077	-0.0815259	-0.0536852	0.315801	0.23576	0.938356	0.879285	0.954224	0.649602	0.915135	0.991421	0.90948	0.850904	0.909752	0.986879	0.988602	0.9675	0.977485	0.985935	0.878661	0.851093	Herpud2
ENSMUSG00000008435	-0.764305	-0.752691	NA	0.612171	0.978183	NA	-0.323634	0.232412	-0.00900063	NA	-0.315924	-0.210327	NA	NA	-0.139828	NA	0.427345	0.626021	NA	0.836657	0.337861	NA	0.904606	0.942864	0.996837	NA	0.903063	0.986933	NA	NA	0.969864	NA	Rdh13
ENSMUSG00000008475	-0.0705897	0.0794467	0.447707	0.219888	0.358618	0.258135	-0.123175	-0.0724228	0.153244	0.104082	0.1672	-0.190574	0.120288	-0.222974	-0.12094	0.213597	0.914501	0.947985	0.869676	0.78605	0.261783	0.917041	0.904484	0.96485	0.862731	0.952648	0.865796	0.956266	0.930685	0.797919	0.913352	0.666691	Arpc5
ENSMUSG00000008489	-0.167841	-0.199891	-0.00476625	0.170787	0.362418	0.0727403	-0.0791802	-0.198542	0.663598	0.793092	0.717779	0.228491	-0.121855	-0.271092	0.220487	0.66392	0.811269	0.86481	0.999878	0.905523	0.357372	0.990727	0.958443	0.908069	0.35241	0.27919	0.327638	0.956266	0.933321	0.84552	0.893721	0.158296	Elavl2
ENSMUSG00000008496	-0.38829	-0.520516	-0.913908	0.209383	0.529788	-0.542055	-0.669415	-0.598508	-0.160229	-0.350928	-0.363856	0.144526	0.123831	-0.0833343	-0.18682	0.343792	0.654651	0.667757	0.717732	0.587122	0.0900297	0.873634	0.697259	0.703254	0.900629	0.683404	0.713918	0.98627	0.886073	0.978899	0.899442	0.575028	Pou2f2
ENSMUSG00000008540	0.381744	0.332713	0.531117	NA	0.314986	0.838011	NA	-0.672449	0.875782	0.649054	0.920895	1.28683	0.307924	NA	1.51583	1.03657	0.829557	0.936981	0.961789	NA	0.776896	0.91518	NA	0.872184	0.378949	0.699038	0.430701	0.801403	0.929962	NA	0.206945	0.169112	Mgst1
ENSMUSG00000008575	-0.321629	-0.578921	-1.05268	NA	0.368762	-0.6339	-0.252822	-0.0418043	0.987882	0.654545	0.796994	0.654981	0.56572	-0.27709	0.459412	0.898682	0.778289	0.672681	0.852824	NA	0.777486	0.917041	0.91031	0.990913	0.00682635	0.0613067	0.0298205	0.894147	0.880343	0.927561	0.719004	0.241252	Nfib
ENSMUSG00000008601	-0.178144	0.191817	NA	NA	NA	-1.03384	-0.0882784	-0.162772	NA	NA	NA	NA	NA	-0.301408	NA	NA	0.897752	0.951952	NA	NA	NA	0.878869	0.972729	0.959172	NA	NA	NA	NA	NA	0.924108	NA	NA	Rab25
ENSMUSG00000008604	-0.130976	-0.26651	-1.15586	-1.3219	-0.67482	-0.724756	-0.130505	-0.10869	-0.426784	-0.203716	-0.408914	-0.653408	-0.655873	0.100422	-0.527143	-0.852905	0.843826	0.754854	0.592787	0.304975	0.3008	0.714713	0.928351	0.950166	0.715754	0.940492	0.792405	0.792941	0.743624	0.949735	0.626734	0.280835	Ubqln4
ENSMUSG00000008658	NA	NA	NA	-0.80543	NA	NA	NA	NA	NA	NA	NA	NA	NA	NA	NA	NA	NA	NA	NA	0.773472	NA	NA	NA	NA	NA	NA	NA	NA	NA	NA	NA	NA	Rbfox1
ENSMUSG00000008668	0.11755	0.0806448	0.059526	0.252743	0.0671164	0.199253	0.285235	0.0725813	-0.132066	0.0361285	0.108793	-0.138008	-0.0821225	-0.111915	-0.055351	0.261725	0.828317	0.936981	0.98906	0.911309	0.915135	0.920321	0.600964	0.959172	0.883019	0.986879	0.916456	0.970852	0.960022	0.910076	0.969864	0.652148	Rps18
ENSMUSG00000008682	0.470164	0.355529	0.635597	NA	NA	0.168629	0.0597954	0.421518	-0.389571	-0.975123	-1.3497	0.13951	NA	0.696524	-0.312102	-0.700171	0.625334	0.857673	0.932405	NA	NA	0.984481	0.982443	0.79884	0.886183	0.633999	0.483582	0.988954	NA	0.743123	0.900688	0.667449	Rpl10
ENSMUSG00000008683	0.211101	0.0834389	-0.541321	0.128777	-0.393823	-0.163303	0.0764231	0.114431	0.0435549	-0.0892787	0.0685158	-0.0519781	0.0152551	-0.048854	-0.191407	0.0090327	0.689144	0.940192	0.811485	0.973356	0.433384	0.95682	0.953254	0.946698	0.976627	0.961194	0.9662	0.993999	0.993869	0.968633	0.853099	0.993734	Rps15a
ENSMUSG00000008690	0.336951	0.31077	0.250474	0.123285	-0.0887601	0.163862	0.267079	0.382506	0.201816	0.145344	0.28756	-0.116538	-0.440677	0.297018	0.112304	-0.0846102	0.52424	0.76504	0.974425	0.981399	0.930357	0.971691	0.785311	0.708769	0.88217	0.951339	0.83554	0.987056	0.817867	0.780169	0.955681	0.942249	Ncaph2
ENSMUSG00000008730	-0.314813	-0.0669361	-0.0268529	0.116034	0.229606	-0.206367	-0.127272	-0.228474	0.187381	0.0514739	0.038496	-0.348998	-0.113562	-0.34241	0.204111	-0.264987	0.650023	0.967869	0.999835	0.976525	0.767305	0.971691	0.947647	0.904545	0.863656	0.98108	0.98925	0.937462	0.960499	0.821484	0.882529	0.749907	Hipk1
ENSMUSG00000008734	0.459882	NA	NA	NA	0.0990255	NA	NA	-0.143715	1.30912	NA	1.758	-0.87422	0.615358	NA	NA	0.597096	0.75626	NA	NA	NA	0.951715	NA	NA	0.981562	0.347786	NA	0.162769	0.935766	0.801119	NA	NA	0.619131	Gprc5b
ENSMUSG00000008763	-0.0958894	0.0926666	0.539552	-0.162129	-0.343029	0.294187	0.00346532	0.321788	0.255833	0.10364	0.0675045	0.396937	-0.0379034	0.224229	-0.185077	0.483904	0.949908	0.967869	0.932275	0.973356	0.705738	0.95682	0.99989	0.884901	0.856087	0.97159	0.980463	0.937462	0.99128	0.9174	0.908291	0.635011	Man1a2
ENSMUSG00000008822	0.345416	0.693737	NA	1.24248	0.939224	0.668443	0.706876	1.17812	0.545202	0.437627	0.598431	1.02747	-1.03944	-0.138757	0.328614	0.232763	0.775238	0.67349	NA	0.441819	0.209249	0.917041	0.609042	0.540616	0.752097	0.891415	0.790375	0.750898	0.717439	0.962274	0.89244	0.870599	Acyp1
ENSMUSG00000008855	0.477001	0.560526	-0.393549	0.274063	0.502989	0.321729	0.416735	-0.214403	0.192386	-0.0082892	0.277762	-0.299512	0.354268	-0.122291	-0.0670563	0.496676	0.421779	0.570014	0.932405	0.863365	0.311122	0.943062	0.655708	0.892927	0.90441	0.998438	0.874651	0.956266	0.785667	0.942115	0.98063	0.455284	Hdac5
ENSMUSG00000008859	0.262632	0.141293	0.122259	0.0556846	0.211528	0.374476	0.375381	0.115067	0.0821234	-0.120164	0.0771834	-0.132441	0.255034	0.199046	-0.184623	0.154785	0.595651	0.906716	0.98906	0.982394	0.686274	0.889306	0.53198	0.956229	0.951035	0.947572	0.957766	0.979533	0.839284	0.868956	0.876567	0.815212	Rala
ENSMUSG00000008892	-0.111418	-0.0337527	0.17441	0.0647374	0.0705259	0.143643	-0.0579541	-0.0140069	0.0418026	-0.132599	0.0189081	-0.0505399	-0.149154	-0.0875614	-0.0822037	0.03096	0.77665	0.966954	0.954224	0.974332	0.870145	0.944732	0.949414	0.99039	0.958976	0.859072	0.991599	0.9921	0.87692	0.928478	0.927986	0.953616	Vdac3
ENSMUSG00000008958	-0.110942	-0.209928	-0.765597	0.093831	0.38435	-0.35315	-0.207161	-0.172767	0.163883	0.20314	0.135946	-0.418716	0.172175	0.102547	0.222318	0.297069	0.818632	0.798416	0.665204	0.965534	0.298854	0.887901	0.771319	0.888146	0.815331	0.760429	0.858864	0.861322	0.874897	0.943283	0.815833	0.493148	Vps72
ENSMUSG00000008976	-0.0539475	-0.166728	0.298842	NA	-0.400881	0.156537	-0.0796222	-0.016885	0.187944	0.368828	0.213804	-0.0757193	-0.509884	-0.117993	-0.111046	-0.140105	0.960207	0.906716	0.960914	NA	0.632491	0.973885	0.960069	0.994583	0.925967	0.868188	0.914683	0.993999	0.863438	0.94752	0.96166	0.906062	Gabpa
ENSMUSG00000008999	-0.069107	0.864415	0.889328	0.522742	NA	2.49866	NA	1.59075	0.4915	0.435295	0.257105	2.11591	NA	-0.849534	-0.374458	-0.324939	0.973777	0.657332	0.919657	0.859389	NA	0.624679	NA	0.597232	0.835012	0.889149	0.915944	0.713341	NA	0.643361	0.892133	0.865075	Bmp7
ENSMUSG00000009013	-0.0685226	-0.119597	-0.20713	0.157455	0.118276	-0.112887	-0.0138712	-0.0198976	0.0861824	0.0485379	0.0381419	-0.0671899	-0.217013	0.00131775	-0.0233465	-0.070925	0.848041	0.803219	0.892571	0.85864	0.721046	0.95682	0.988701	0.984606	0.876748	0.962238	0.9662	0.98472	0.7694	0.998978	0.981274	0.865075	Dynll1
ENSMUSG00000009030	0.851926	0.929453	-0.539708	-0.571878	-0.465301	-0.0558213	0.661567	0.112395	-0.21847	0.16588	0.197849	0.140558	-0.235782	0.951107	-0.0888461	0.051517	0.184263	0.394424	0.932405	0.765524	0.530854	0.992025	0.511619	0.972714	0.904142	0.960223	0.918363	0.988198	0.933321	0.539969	0.97394	0.964563	Pdcl
ENSMUSG00000009035	0.0692434	0.391754	-0.169644	-0.0489126	NA	0.103468	0.209531	-0.09495	0.49405	0.336855	0.543154	-0.853975	NA	0.233158	0.36392	NA	0.972645	0.861764	0.98906	0.990902	NA	0.991421	0.947151	0.984361	0.803391	0.940492	0.818386	0.915613	NA	0.939818	0.893069	NA	Tmem184b
ENSMUSG00000009073	-0.0715323	0.00829878	0.155791	0.159576	-0.130073	-0.0848697	-0.166495	0.0143634	-0.0477437	-0.361579	-0.0903241	0.27026	0.0148568	0.330191	-0.009896	0.237285	0.933183	0.997239	0.985063	0.961389	0.861275	0.98953	0.899461	0.995032	0.98399	0.848411	0.969056	0.938435	0.996319	0.762283	0.996329	0.797615	Nf2
ENSMUSG00000009076	-0.101567	-0.266689	0.494755	0.605327	0.610566	-0.237541	-0.0229513	-0.373823	0.122671	0.198689	0.173995	0.432371	-0.322041	0.301288	0.165141	0.633182	0.955754	0.920274	0.960914	0.855026	0.477035	0.97885	0.995265	0.880987	0.962863	0.957208	0.952725	0.938402	0.932624	0.928478	0.961366	0.613806	Zmat5
ENSMUSG00000009079	-0.0797415	0.0980823	-0.0509515	-0.282762	0.0163043	0.191227	-0.0759474	0.144013	-0.329887	-0.248036	-0.362002	-0.212364	-0.380335	-0.376532	-0.187044	-0.377664	0.894751	0.934236	0.98906	0.85864	0.979134	0.950197	0.950676	0.895591	0.610136	0.718791	0.550082	0.939853	0.680199	0.562845	0.830682	0.464655	Ewsr1
ENSMUSG00000009090	-0.0830959	-0.285866	-0.22436	-0.293951	-0.0889976	-0.0419259	-0.181143	-0.0104799	0.0980682	0.399998	0.11198	-0.529514	-0.118248	-0.088611	-0.0745068	-0.213574	0.925972	0.798416	0.982106	0.916776	0.919661	0.992025	0.888024	0.996265	0.958214	0.76472	0.951901	0.907177	0.961644	0.959298	0.97206	0.81117	Ap1b1
ENSMUSG00000009092	-0.359752	-0.18794	NA	NA	NA	-0.948046	-0.690767	-0.421558	NA	NA	NA	-2.26018	NA	-0.708305	-1.05419	NA	0.71316	0.945479	NA	NA	NA	0.855143	0.534928	0.869926	NA	NA	NA	0.604575	NA	0.719349	0.596792	NA	Derl3
ENSMUSG00000009097	-0.0795928	0.14267	0.377221	NA	0.245038	0.555655	0.720263	0.0470785	0.647783	NA	0.848047	0.617326	NA	-0.21885	0.455872	NA	0.972496	0.962181	0.977332	NA	0.836986	0.927691	0.644009	0.990969	0.79894	NA	0.762909	0.935766	NA	0.950975	0.881276	NA	Tbx1
ENSMUSG00000009108	0.106627	0.885984	1.87316	NA	NA	NA	0.339773	0.877351	NA	NA	NA	1.25002	NA	NA	NA	NA	0.962195	0.672681	0.811485	NA	NA	NA	0.90786	0.749026	NA	NA	NA	0.779625	NA	NA	NA	NA	Gnat2
ENSMUSG00000009112	0.127	0.270218	0.684968	-0.619634	-0.470389	0.525449	0.050039	0.101954	0.24565	0.00544381	0.206199	0.677309	-0.0319452	-0.121971	-0.125207	-0.162085	0.908018	0.863255	0.870541	0.78605	0.590085	0.886907	0.980877	0.966255	0.842175	0.998922	0.882729	0.801403	0.993869	0.947477	0.950171	0.880623	Bcl2l13
ENSMUSG00000009145	-0.0292375	-0.781825	-0.39004	NA	NA	-0.140092	-0.358687	NA	NA	NA	NA	NA	NA	NA	NA	NA	0.990661	0.556357	0.977762	NA	NA	0.990727	0.916631	NA	NA	NA	NA	NA	NA	NA	NA	NA	Dqx1
ENSMUSG00000009207	0.331845	0.180511	-0.6236	0.0566103	1.05297	-0.486044	0.176344	0.562612	0.524362	-0.046482	0.452342	0.231939	0.142234	0.539121	0.11275	0.501089	0.738426	0.936102	0.92165	0.987548	0.120134	0.925393	0.947151	0.745807	0.706339	0.989073	0.806842	0.981291	0.960022	0.75737	0.972448	0.605033	Lnpk
ENSMUSG00000009248	-0.0321863	-0.183026	NA	NA	NA	0.62796	-0.187343	0.527993	NA	NA	NA	NA	NA	NA	NA	NA	0.990661	0.951952	NA	NA	NA	0.93495	0.95023	0.85815	NA	NA	NA	NA	NA	NA	NA	NA	Ascl2
ENSMUSG00000009291	-0.219973	-0.0678987	-0.323109	-0.00740282	-0.376736	-0.225741	-0.234197	-0.116592	0.421219	0.341057	0.0672502	0.0608412	NA	-0.453527	-0.134308	-0.501421	0.779645	0.967869	0.977762	0.99782	0.68579	0.972986	0.887623	0.96662	0.795514	0.899912	0.988602	0.993999	NA	0.737735	0.951748	0.609024	Pttg1ip
ENSMUSG00000009293	-0.411447	0.249646	-0.736149	-0.464807	-0.0612409	-0.0569154	0.0315679	0.0309512	-0.597484	-0.0565259	-0.373779	-0.336422	-0.422377	-1.03869	-0.012599	-0.606597	0.60207	0.887272	0.912713	0.824263	0.951715	0.992912	0.990602	0.990087	0.514988	0.986879	0.813709	0.959041	0.803329	0.374817	0.996329	0.449754	Ube2g2
ENSMUSG00000009376	NA	NA	NA	NA	NA	NA	NA	NA	-0.730033	NA	NA	NA	NA	NA	-1.3301	NA	NA	NA	NA	NA	NA	NA	NA	NA	0.83874	NA	NA	NA	NA	NA	0.542025	NA	Met
ENSMUSG00000009406	-0.424707	NA	NA	NA	NA	NA	NA	NA	NA	NA	NA	NA	NA	NA	NA	NA	0.781674	NA	NA	NA	NA	NA	NA	NA	NA	NA	NA	NA	NA	NA	NA	NA	Elk1
ENSMUSG00000009418	-0.00793008	0.119644	0.252986	0.0472294	0.58153	0.31716	-0.0163512	0.181407	-0.145896	-0.0826384	-0.0384639	0.247134	0.467347	-0.41575	-0.137601	0.0684116	0.992827	0.922965	0.96323	0.977218	0.0680491	0.920321	0.99329	0.870844	0.925603	0.979272	0.99365	0.935766	0.730235	0.579634	0.938877	0.932017	Nav1
ENSMUSG00000009470	-0.274396	-0.32648	-0.330291	-0.145455	0.236207	-0.288623	-0.219777	-0.114629	-0.190575	0.111345	-0.141781	-0.242011	0.287065	-0.262788	-0.0345176	0.131334	0.565096	0.657332	0.932405	0.936931	0.636893	0.920321	0.825075	0.954964	0.807911	0.944649	0.874651	0.938435	0.803329	0.824792	0.984352	0.850427	Tnpo1
ENSMUSG00000009535	0.137026	-0.00151602	-0.189575	0.581423	0.181069	0.0659782	0.0776408	-0.0158973	-0.189818	0.335015	0.0960585	-0.0451529	0.177888	0.268776	0.0461182	-0.153627	0.736161	0.998938	0.96323	0.469378	0.715771	0.98953	0.927955	0.989642	0.826389	0.662424	0.933708	0.993999	0.915328	0.719349	0.976092	0.801285	Rnmt
ENSMUSG00000009549	0.00784472	-0.0671968	0.0639614	0.0298585	-0.145347	0.190915	0.0289358	-0.131364	-0.0753316	0.0840313	0.026795	0.0948733	0.136823	-0.179781	0.143868	0.0150528	0.990661	0.922485	0.98906	0.98496	0.677226	0.920321	0.971526	0.906095	0.917184	0.935853	0.980463	0.979533	0.874897	0.808501	0.85067	0.978571	Srp14
ENSMUSG00000009555	0.0661303	-0.000179125	-0.340349	-0.0397213	-0.206628	-0.244013	-0.109886	-0.156955	-0.330639	-0.172381	-0.311613	-0.387275	-0.579763	0.00398406	-0.166911	-0.369464	0.93786	0.999655	0.890998	0.985542	0.692374	0.920321	0.931745	0.900364	0.566133	0.857909	0.759679	0.821046	0.492146	0.998213	0.858077	0.469318	Cdk9
ENSMUSG00000009563	0.130733	0.345069	-0.355787	0.409126	-0.0717168	-0.198077	0.144276	-0.521318	0.158764	0.245678	0.242305	-1.08297	-0.536924	0.0168378	-0.46294	-0.436195	0.894751	0.823892	0.977332	0.918184	0.951685	0.979994	0.946159	0.729924	0.952968	0.952648	0.918788	0.713341	0.839284	0.995329	0.80366	0.700981	Tor2a
ENSMUSG00000009566	0.33644	0.357094	0.0170081	NA	-0.0945686	-0.338152	0.0370158	0.200614	-0.426973	NA	NA	0.12949	NA	0.385976	0.0258495	NA	0.587309	0.724849	0.999835	NA	0.95148	0.938901	0.986745	0.908069	0.850502	NA	NA	0.987056	NA	0.80528	0.993273	NA	Fpgs
ENSMUSG00000009569	0.40061	0.0994689	0.388307	NA	NA	0.553686	NA	0.495492	-0.00259617	0.16233	-0.338653	NA	NA	NA	0.313424	NA	0.816665	0.977054	0.985063	NA	NA	0.954355	NA	0.870844	0.998921	0.965817	0.876908	NA	NA	NA	0.907459	NA	Mrtfb
ENSMUSG00000009575	0.0019065	-0.0380366	-0.0778572	0.19609	0.079492	-0.00611326	0.0341876	-0.042004	-0.065966	-0.209235	-0.0242051	0.0241047	0.304535	-0.0542368	-0.036614	0.184332	0.997719	0.967869	0.98906	0.901643	0.870357	0.996931	0.975895	0.971036	0.942605	0.689734	0.988602	0.996242	0.688091	0.957659	0.979069	0.689656	Cbx5
ENSMUSG00000009585	-0.0143523	-0.00106885	-0.169503	-0.696507	-1.07755	-0.122801	-0.104389	0.0259803	-1.14434	0.00914979	-0.0601199	-0.00769028	0.0557241	-0.0522424	-0.420012	-0.775633	0.990661	0.999386	0.982106	0.906611	0.117812	0.973905	0.920806	0.988939	0.297853	0.999174	0.995207	0.997696	0.991766	0.973808	0.813098	0.378476	Apobec3
ENSMUSG00000009621	0.795958	NA	0.0345513	0.237361	0.0725719	0.192214	0.289245	-0.118329	0.267833	-0.643355	0.190614	0.88221	0.810618	NA	0.307439	1.38206	0.477318	NA	0.999835	0.932894	0.945014	0.98953	0.93863	0.977244	0.873399	0.700494	0.922415	0.8536	0.631818	NA	0.900688	0.0917458	Vav2
ENSMUSG00000009628	0.766384	0.572775	-0.236163	NA	-0.400959	-0.120034	0.638422	0.473024	-0.555535	NA	NA	0.333543	NA	0.522078	0.0261418	-1.04069	0.0788132	0.444319	0.977762	NA	0.750435	0.984211	0.422027	0.707948	0.814169	NA	NA	0.938435	NA	0.610649	0.993273	0.372573	Tex15
ENSMUSG00000009630	-0.0192873	-0.132112	-0.298708	-0.425348	-0.367121	-0.153705	-0.0207088	-0.161342	-0.0696149	0.0176716	-0.0310434	-0.289041	-0.221097	-0.25689	-0.229698	-0.322957	0.987352	0.903513	0.914596	0.686557	0.3726	0.95682	0.987066	0.880987	0.957414	0.990569	0.991599	0.915613	0.880343	0.748576	0.835569	0.500171	Ppp2cb
ENSMUSG00000009640	-0.432928	-0.673145	NA	NA	NA	0.330004	-0.461178	-0.004515	-0.139148	0.219324	0.160863	0.0173133	0.629208	0.156286	0.508981	-0.410436	0.652745	0.521151	NA	NA	NA	0.961527	0.746322	0.998804	0.958393	0.957934	0.969496	0.997051	0.861327	0.956178	0.804145	0.757835	Dmap1
ENSMUSG00000009647	0.401292	0.980756	NA	NA	-0.0324606	-0.292586	0.437369	0.274188	-0.544233	NA	NA	0.0757317	NA	-0.139777	-0.57721	NA	0.702417	0.514114	NA	NA	0.988298	0.976406	0.825915	0.924865	0.845834	NA	NA	0.993999	NA	0.961826	0.810358	NA	Mcu
ENSMUSG00000009681	-0.231292	0.194773	-0.537132	NA	0.261496	-0.298307	-0.352406	-0.514664	0.0612466	0.199349	0.155861	-0.988552	0.557564	0.386433	0.0760377	-0.0100536	0.818632	0.939161	0.95446	NA	0.834309	0.962519	0.830599	0.795493	0.98978	0.96249	0.967802	0.829818	0.876189	0.847369	0.981436	0.996328	Bcr
ENSMUSG00000009731	-0.562784	-0.691512	NA	NA	NA	0.0527211	-0.521275	0.0112573	NA	NA	NA	0.147589	NA	-0.223496	NA	NA	0.612459	0.772547	NA	NA	NA	0.994521	0.790136	0.997703	NA	NA	NA	0.993738	NA	0.950975	NA	NA	Kcnd1
ENSMUSG00000009733	-0.180698	-0.134666	NA	-0.484926	0.809769	-0.561666	-0.331594	1.10226	0.323354	0.0708389	0.110831	NA	0.974654	NA	0.460663	0.952345	0.939672	0.971784	NA	0.855436	0.316761	0.95682	0.912372	0.632329	0.8838	0.986879	0.972887	NA	0.540397	NA	0.857512	0.281867	Tfcp2
ENSMUSG00000009739	NA	NA	NA	0.119628	0.862625	NA	NA	-0.219275	0.528596	0.374651	0.517651	0.122705	-0.179643	NA	0.794059	0.709642	NA	NA	NA	0.980465	0.311641	NA	NA	0.977244	0.752097	0.877068	0.750516	0.994917	0.957287	NA	0.704468	0.484102	Pou6f1
ENSMUSG00000009741	0.0192002	0.0900944	-0.158886	0.462783	0.764404	0.136019	-0.071187	0.255333	-0.0894585	0.131368	0.172124	0.196645	0.459828	0.0683463	-0.108066	0.855032	0.985386	0.936102	0.982106	0.540829	0.0453653	0.971691	0.954845	0.78058	0.94251	0.940492	0.857997	0.960159	0.56433	0.956178	0.936316	0.0790156	Ubp1
ENSMUSG00000009772	0.49647	0.342142	-0.343998	0.318356	0.125983	-0.389339	0.635915	0.363307	-0.0665519	0.12303	-0.140646	-0.392867	0.0379488	0.143509	0.383988	0.606167	0.595651	0.820313	0.974798	0.960951	0.897233	0.939531	0.540855	0.867198	0.979533	0.963884	0.940403	0.939853	0.982954	0.94752	0.841727	0.440205	Nuak2
ENSMUSG00000009828	0.147739	0.314748	0.827541	-0.327513	0.363907	0.534168	0.183308	0.229298	0.148226	0.165395	0.136524	0.419883	-0.166275	0.45733	0.349979	0.189232	0.886838	0.883401	0.850532	0.859389	0.575547	0.907862	0.93441	0.908069	0.915991	0.940492	0.915592	0.935766	0.931585	0.75737	0.81648	0.784467	Cilk1
ENSMUSG00000009863	0.0846291	0.0420515	0.102504	-0.113473	-0.14491	0.114737	0.0360845	-0.021054	-0.025788	0.0963954	-0.113347	0.185711	-0.221219	0.0275161	0.0404097	-0.253887	0.871166	0.963157	0.982106	0.951373	0.725044	0.960169	0.971077	0.988939	0.983592	0.941828	0.875231	0.935766	0.803329	0.978899	0.974978	0.531369	Sdhb
ENSMUSG00000009894	-0.0896683	-0.0619998	0.444406	-0.234646	-0.543927	0.109381	-0.0526163	0.0247106	-0.195419	0.42294	0.387003	-0.0156421	0.492589	0.027558	-0.0173764	-0.151079	0.873735	0.958824	0.881404	0.923782	0.308629	0.979994	0.968505	0.988497	0.863656	0.739637	0.743453	0.997051	0.768009	0.984335	0.992501	0.847983	Snap47
ENSMUSG00000009905	0.0761887	0.107636	0.598476	-0.081114	0.195353	0.421174	0.0905114	0.698026	-0.0938225	-0.247569	-0.0621846	0.524432	-0.270621	0.453608	0.147674	0.0649086	0.907786	0.931443	0.850532	0.98496	0.814597	0.889306	0.946894	0.271473	0.95918	0.918169	0.980463	0.833603	0.925543	0.554492	0.937248	0.954841	Kdsr
ENSMUSG00000009907	0.0292704	-0.154243	-0.409124	0.0988255	-0.119967	-0.268232	-0.00248711	-0.168056	0.0130112	0.185791	0.00126192	0.00541663	-0.0365735	0.0526742	0.0351292	-0.0714579	0.962018	0.810053	0.870541	0.960549	0.769976	0.907862	0.998021	0.854939	0.993109	0.829802	0.999202	0.997696	0.976954	0.9562	0.981274	0.891139	Vps4b
ENSMUSG00000009927	0.12553	0.12342	0.0253342	0.22703	-0.180437	0.0563863	0.0593669	0.0531375	0.0187607	0.0216761	0.0180589	0.0157252	0.17374	-0.0429475	0.058424	-0.169297	0.715766	0.810896	0.995924	0.916185	0.701702	0.98953	0.942448	0.958536	0.98978	0.988968	0.993717	0.996895	0.87676	0.962274	0.961278	0.711927	Rps25
ENSMUSG00000009995	0.345706	NA	NA	0.207461	0.627561	1.07693	NA	-0.538218	0.656915	0.204526	0.388029	NA	0.773517	NA	0.750336	1.29974	0.814528	NA	NA	0.96283	0.49752	0.907862	NA	0.880987	0.750332	0.960317	0.874651	NA	0.727475	NA	0.747276	0.263282	Tafazzin
ENSMUSG00000010025	-0.00950258	0.486094	NA	NA	1.45766	-0.33686	-0.414044	-0.0606649	-0.260701	0.00151679	0.285009	0.150203	NA	0.000422727	-0.431395	1.36844	0.995174	0.76504	NA	NA	0.123723	0.961527	0.772356	0.989642	0.909752	0.999526	0.896037	0.990277	NA	0.999886	0.815855	0.286725	Aldh3a2
ENSMUSG00000010045	-0.11142	0.241915	NA	NA	-0.486943	NA	NA	-0.555137	0.438847	0.352832	0.333131	NA	NA	NA	-0.0194384	NA	0.963286	0.947985	NA	NA	0.72427	NA	NA	0.85815	0.83874	0.940476	0.886893	NA	NA	NA	0.996329	NA	Tmem115
ENSMUSG00000010047	-0.0555239	0.0413031	-1.117	-0.0963465	0.466067	-0.592224	-0.16708	-0.450856	0.108794	-0.0491153	-0.104796	-0.310732	-0.155092	0.0624041	-0.103611	0.498385	0.978061	0.990643	0.870541	0.98496	0.599161	0.925393	0.959563	0.862026	0.969644	0.989073	0.974778	0.970371	0.961644	0.984806	0.97394	0.671298	Hyal2
ENSMUSG00000010048	0.21105	0.27814	0.717053	NA	-0.95712	0.585282	0.363271	-0.0414687	-0.161836	NA	0.231403	0.200563	NA	0.378131	-0.256247	-0.982367	0.787782	0.821982	0.850532	NA	0.293414	0.859955	0.715641	0.98439	0.953252	NA	0.956324	0.97758	NA	0.795301	0.918311	0.41328	Ifrd2
ENSMUSG00000010054	-0.0971555	-0.565201	0.722677	NA	NA	0.259124	-0.544064	-0.207866	-0.224351	0.311615	-0.250753	NA	NA	NA	0.585668	NA	0.961014	0.762652	0.927862	NA	NA	0.975513	0.738714	0.958536	0.939946	0.946172	0.928027	NA	NA	NA	0.818673	NA	Tusc2
ENSMUSG00000010057	0.170583	-0.199175	2.53402	-0.104745	0.0101267	1.19689	0.398079	0.183819	0.0643486	NA	0.70458	0.0909851	NA	NA	0.663429	NA	0.903938	0.940192	0.592787	0.983519	0.993667	0.829827	0.84764	0.959513	0.990061	NA	0.830276	0.993999	NA	NA	0.783749	NA	Nprl2
ENSMUSG00000010064	NA	NA	NA	NA	NA	-0.310062	NA	NA	NA	NA	NA	NA	NA	NA	NA	NA	NA	NA	NA	NA	NA	0.98953	NA	NA	NA	NA	NA	NA	NA	NA	NA	NA	Slc38a3
ENSMUSG00000010066	NA	NA	NA	0.25756	0.69995	NA	NA	NA	NA	NA	NA	NA	-0.0308024	NA	NA	0.660568	NA	NA	NA	0.85864	0.192389	NA	NA	NA	NA	NA	NA	NA	0.993869	NA	NA	0.518092	Cacna2d2
ENSMUSG00000010067	-0.53297	-0.493514	NA	NA	NA	0.293928	-0.521141	NA	0.25807	0.486043	0.390429	NA	NA	-0.0439799	0.462388	NA	0.651613	0.827071	NA	NA	NA	0.975513	0.816309	NA	0.925967	0.876083	0.88366	NA	NA	0.987672	0.857512	NA	Rassf1
ENSMUSG00000010095	-0.20169	-0.212953	-0.22576	0.131115	-0.291032	-0.113975	-0.244574	-0.178324	-0.00377874	-0.22292	-0.0727171	-0.148059	-0.102051	-0.176227	-0.154532	-0.0849839	0.328309	0.444319	0.898433	0.951373	0.354105	0.958718	0.425676	0.78058	0.996062	0.70512	0.928264	0.940331	0.940051	0.744152	0.832332	0.867112	Slc3a2
ENSMUSG00000010097	0.043932	0.155419	0.140199	0.0933707	-0.0999165	0.143924	0.199487	0.0483898	-0.221901	-0.269201	0.133749	0.0654225	0.250143	0.131016	-0.175858	0.24694	0.955754	0.887267	0.984042	0.977218	0.871039	0.968694	0.793986	0.973862	0.805462	0.792049	0.904348	0.990277	0.859149	0.924272	0.882402	0.715434	Nxf1
ENSMUSG00000010110	0.168404	-0.0523622	-0.360998	-0.0481451	0.342544	-0.227461	0.00912874	0.0149399	0.111059	-0.196886	-0.0886403	0.277077	0.516364	0.0139292	-0.0527746	1.01418	0.846068	0.977923	0.962244	0.987339	0.641063	0.968694	0.99572	0.995189	0.956683	0.944649	0.96763	0.959041	0.688091	0.995329	0.981274	0.130668	Stx5a
ENSMUSG00000010154	0.231428	0.246329	NA	0.131076	-0.318812	0.302073	-0.414205	-0.544586	-0.786132	NA	0.149795	0.481921	0.591655	NA	-0.521574	0.35386	0.881691	0.927039	NA	0.981399	0.793474	0.976055	0.825075	0.850904	0.70277	NA	0.974831	0.938435	0.864169	NA	0.857512	0.824288	Spire2
ENSMUSG00000010175	NA	NA	0.895531	0.475694	1.04991	1.06784	NA	0.288705	0.163419	0.446128	0.0878061	1.06098	0.238897	NA	1.0824	0.778645	NA	NA	0.894459	0.477197	0.0028701	0.862409	NA	0.95992	0.90441	0.673564	0.955944	0.782432	0.7694	NA	0.345127	0.0934221	Prox1
ENSMUSG00000010277	-0.0719409	-0.307803	-0.17111	0.23943	-0.155193	-0.104548	-0.175623	-0.141566	-0.116846	-0.0885154	0.192208	-0.381371	0.25064	0.217133	-0.0723925	-0.137481	0.911339	0.679236	0.982106	0.920057	0.822264	0.984211	0.835238	0.908069	0.939946	0.970699	0.876908	0.934806	0.915328	0.829571	0.969864	0.873075	Bltp2
ENSMUSG00000010290	0.41469	0.284516	0.382471	0.407559	0.107987	0.579342	0.37645	-0.130549	0.535932	0.109061	0.311052	0.350818	-0.406347	0.41894	0.501767	-0.54566	0.494239	0.843402	0.954224	0.871379	0.916356	0.862409	0.706561	0.95742	0.620331	0.972411	0.857997	0.938974	0.87387	0.759691	0.689153	0.570091	AI597479
ENSMUSG00000010307	-0.04509	NA	NA	NA	NA	0.906692	-0.0740179	NA	NA	NA	NA	NA	NA	NA	NA	NA	0.988944	NA	NA	NA	NA	0.915512	0.986745	NA	NA	NA	NA	NA	NA	NA	NA	NA	Tmem86a
ENSMUSG00000010342	0.722185	0.548794	-0.452224	NA	NA	0.213569	0.574569	0.507253	NA	NA	NA	0.359623	NA	0.370716	-0.677202	NA	0.324109	0.657332	0.954224	NA	NA	0.973888	0.587409	0.764105	NA	NA	NA	0.951336	NA	0.841632	0.792171	NA	Tex14
ENSMUSG00000010362	0.0389572	-0.219337	0.477484	NA	NA	0.189823	0.199768	0.188882	-0.815461	NA	NA	0.138278	NA	0.230153	0.0427837	NA	0.980946	0.906716	0.954224	NA	NA	0.979707	0.90985	0.920083	0.68717	NA	NA	0.988954	NA	0.923803	0.989581	NA	Rdm1
ENSMUSG00000010376	-0.18954	-0.0602519	-0.00492476	-0.0686539	0.045358	-0.271252	-0.148985	-0.0451479	-0.0116964	0.0418584	0.0529958	0.0514463	-0.399441	0.00890918	-0.120025	0.147921	0.682994	0.95698	0.999835	0.981399	0.935709	0.907862	0.853621	0.974949	0.993109	0.979272	0.967265	0.993999	0.672048	0.995329	0.904186	0.78653	Nedd8
ENSMUSG00000010392	-0.254497	-0.196951	NA	0.689945	-0.214507	-0.118638	-0.286186	-0.0891229	-0.54245	-0.091462	-0.281117	-0.873931	-0.288121	0.279718	-0.188675	0.315958	0.839839	0.940192	NA	0.862753	0.851433	0.991421	0.893173	0.981562	0.777829	0.985304	0.903063	0.869239	0.937363	0.930046	0.954012	0.80759	Gosr1
ENSMUSG00000010406	0.00666295	-0.00791192	-0.160749	0.144485	-0.354875	-0.060152	-0.100277	-0.156842	0.35921	-0.133476	0.0849375	0.240958	-0.137462	0.0155856	0.193539	0.0785739	0.994557	0.995527	0.981398	0.973356	0.545116	0.990727	0.942448	0.914746	0.693196	0.957934	0.964888	0.935766	0.951516	0.994109	0.886516	0.935062	Mrpl52
ENSMUSG00000010453	-0.326261	-0.34034	-0.164499	0.0389828	0.003186	-0.279041	-0.507434	0.0898377	-0.258722	-0.260231	-0.397208	-0.441558	-0.263696	-0.42333	-0.184471	0.149769	0.572733	0.751726	0.986125	0.987762	0.996079	0.95682	0.449911	0.965807	0.807911	0.850963	0.692722	0.928063	0.915328	0.681032	0.900688	0.877393	Kansl3
ENSMUSG00000010461	NA	NA	NA	-0.108397	NA	NA	NA	NA	0.301439	0.656585	0.505501	NA	NA	NA	1.44732	0.437151	NA	NA	NA	0.98496	NA	NA	NA	NA	0.867257	0.611721	0.746315	NA	NA	NA	0.265145	0.794108	Eya4
ENSMUSG00000010476	NA	NA	-1.13734	-0.300196	0.652873	-1.08454	NA	-0.0893304	0.972881	NA	0.322476	1.16907	0.221332	NA	0.440576	0.401572	NA	NA	0.822404	0.614327	0.0628501	0.889306	NA	0.988939	0.511841	NA	0.890764	0.720546	0.784474	NA	0.892133	0.353412	Ebf3
ENSMUSG00000010505	NA	NA	NA	0.714278	1.88991	NA	NA	NA	NA	NA	NA	NA	1.82488	NA	NA	1.44741	NA	NA	NA	0.167001	0.00162629	NA	NA	NA	NA	NA	NA	NA	0.0249041	NA	NA	0.0894996	Myt1
ENSMUSG00000010517	0.132106	0.116887	0.23407	0.295176	0.196799	0.289394	0.137995	0.266761	0.322315	0.110142	0.375976	0.295925	0.342302	0.18743	0.102956	0.0516196	0.734296	0.881526	0.943956	0.859389	0.698534	0.880724	0.85255	0.690809	0.729678	0.956985	0.764073	0.934806	0.820424	0.805161	0.939761	0.953616	Faf1
ENSMUSG00000010554	-0.441026	-0.462867	0.591863	-0.976968	-1.08344	0.148153	-0.13501	-0.244158	-0.607202	-0.16204	-0.325843	-0.402823	-0.60443	-0.149146	-0.138605	-1.49786	0.433976	0.569636	0.870541	0.734076	0.129805	0.975513	0.928351	0.869255	0.631348	0.96249	0.875231	0.934806	0.82244	0.936572	0.950181	0.0515232	Mettl16
ENSMUSG00000010592	0.800951	1.37419	-0.547162	NA	NA	0.0108592	NA	-0.096201	NA	NA	NA	NA	NA	NA	NA	NA	0.538936	0.574149	0.977762	NA	NA	0.997988	NA	0.98439	NA	NA	NA	NA	NA	NA	NA	NA	Dazl
ENSMUSG00000010607	-0.409379	-0.147532	0.134519	-0.596419	-0.0779025	-0.00441488	0.128875	0.0540711	0.457564	0.153842	0.713789	-0.148647	0.793621	-0.0262662	-0.104739	0.107398	0.619908	0.940192	0.98906	0.836657	0.946764	0.998444	0.954179	0.986077	0.802841	0.96249	0.711528	0.988356	0.764261	0.993703	0.971458	0.942249	Pigyl
ENSMUSG00000010608	-0.0292508	0.00258858	-0.0714156	-0.0143304	0.18705	0.0499996	0.0494208	0.0262029	-0.0178103	0.0566907	0.0929188	-0.00189077	-0.0923476	-0.0617555	0.0486821	0.0512204	0.940988	0.997672	0.985063	0.987937	0.477467	0.98953	0.942448	0.976702	0.985515	0.950795	0.857997	0.999066	0.887885	0.929321	0.948651	0.883416	Rbm25
ENSMUSG00000010609	0.00184953	0.470774	0.774115	-0.540379	-0.73091	0.18546	0.709961	0.335832	0.0967389	0.219619	-0.38817	-0.30306	-0.479184	0.205356	-0.357826	-0.0978656	0.999363	0.635127	0.870541	0.901643	0.340654	0.979994	0.443992	0.848818	0.975362	0.960317	0.873449	0.9675	0.866976	0.903002	0.856521	0.943928	Psen2
ENSMUSG00000010660	0.100672	-0.146699	-0.639146	-0.01068	0.0626964	-0.272267	0.471177	-0.366834	-0.659484	0.579967	0.335137	-0.341124	0.0923205	-0.21532	-0.481917	0.0218874	0.896193	0.918912	0.850532	0.994774	0.924345	0.953156	0.491769	0.797995	0.620331	0.867577	0.881311	0.935766	0.960022	0.891204	0.766226	0.98556	Plcd1
ENSMUSG00000010663	-0.143636	0.0990967	0.19266	-0.289249	-0.0155214	0.216317	0.309444	-0.183583	0.269786	-0.0355397	0.14102	0.126542	0.186767	0.00566304	0.314168	0.377503	0.849038	0.953939	0.978251	0.836657	0.982894	0.958811	0.727867	0.923711	0.6684	0.98108	0.873328	0.9829	0.915328	0.998213	0.765162	0.55383	Fads1
ENSMUSG00000010721	0.599421	NA	NA	0.053121	0.170918	0.382513	0.275184	-0.0695295	-0.18082	-0.0921649	0.328513	NA	0.502164	NA	-0.217329	0.260272	0.753548	NA	NA	0.987937	0.902513	0.972986	0.938468	0.988939	0.951035	0.98628	0.893935	NA	0.848908	NA	0.955915	0.838874	Lmbr1
ENSMUSG00000010751	0.244924	0.247289	-1.87738	NA	-0.449521	-1.01133	-0.260425	0.133903	0.379136	-0.436494	-0.167608	0.51169	NA	0.694097	-0.0777295	NA	0.820688	0.920182	0.550987	NA	0.733099	0.773831	0.916312	0.959172	0.867257	0.947572	0.961769	0.932139	NA	0.653127	0.9814	NA	Tnfrsf22
ENSMUSG00000010755	-0.00247571	-0.00633599	-0.24291	-0.746913	-0.731973	-0.252642	-0.0633491	-0.0829125	-0.637726	-0.0612103	-0.0473827	-0.307374	-0.449993	-0.137187	-0.322019	-1.21171	0.996641	0.995509	0.932405	0.603177	0.16181	0.903912	0.940922	0.937808	0.266702	0.98436	0.991357	0.929304	0.824987	0.849052	0.744057	0.0317336	Cars1
ENSMUSG00000010760	-0.129574	-0.204051	0.546784	NA	-0.865794	0.166598	-0.0260155	-0.0221569	-0.473086	NA	NA	-0.157352	NA	0.228037	-0.308207	-1.12719	0.733827	0.724849	0.762911	NA	0.099628	0.947195	0.978472	0.988939	0.70872	NA	NA	0.963806	NA	0.778161	0.831714	0.14771	Phlda2
ENSMUSG00000010830	-1.20113	-0.998208	-0.0901465	NA	NA	0.0639149	-0.695685	-0.83481	NA	NA	NA	NA	NA	-0.508311	0.730442	NA	0.113545	0.320433	0.995924	NA	NA	0.992954	0.557954	0.729924	NA	NA	NA	NA	NA	0.797919	0.743317	NA	Kdelr3
ENSMUSG00000010911	-0.491871	-0.5095	0.0306823	NA	NA	-0.297658	-0.431269	0.0399565	-0.164531	-0.390574	NA	-0.43611	NA	NA	0.373301	NA	0.613327	0.788468	0.999835	NA	NA	0.958811	0.774018	0.989642	0.953753	0.921489	NA	0.948806	NA	NA	0.891691	NA	Apip
ENSMUSG00000010914	-0.194441	-0.181154	-0.934264	-0.216298	-0.188418	-0.482753	-0.279909	-0.242689	0.0893361	0.520743	0.337845	-0.403841	0.369042	-0.43814	-0.224824	-0.252635	0.767397	0.907288	0.747668	0.947996	0.766912	0.859263	0.756383	0.85815	0.960306	0.675932	0.818386	0.934806	0.833634	0.719349	0.885215	0.713914	Pdhx
ENSMUSG00000010936	-0.00602845	-0.0441195	0.485002	-0.404131	-0.215796	0.249288	0.0612432	-0.038314	0.230189	0.0671541	0.50127	-0.049066	1.01665	0.149695	0.185838	0.304148	0.994691	0.971784	0.889669	0.916185	0.813554	0.943494	0.96579	0.98439	0.849798	0.98003	0.692722	0.993999	0.522563	0.923242	0.891691	0.743414	Vac14
ENSMUSG00000011096	-0.113462	0.190695	NA	-0.883903	-0.671141	-0.585364	0.0434185	-0.206709	0.473025	0.0848303	0.141076	-0.65066	0.36312	-0.273147	0.365453	0.042452	0.932012	0.936102	NA	0.728397	0.468944	0.917041	0.989933	0.950166	0.724824	0.980693	0.951201	0.915613	0.880343	0.885913	0.85423	0.976264	Akt1s1
ENSMUSG00000011114	-0.0354273	0.00864077	0.375121	-0.104972	0.0502806	0.325137	0.0281389	0.0301692	-0.0856686	0.147448	0.0274812	-0.0221764	-0.27006	0.050071	0.068913	-0.277349	0.948662	0.992615	0.864514	0.97255	0.932882	0.862409	0.975895	0.97949	0.938222	0.920394	0.98925	0.996895	0.803329	0.956178	0.954012	0.572944	Tbrg1
ENSMUSG00000011148	1.16572	NA	NA	NA	NA	NA	NA	NA	NA	NA	NA	NA	NA	NA	NA	NA	0.383342	NA	NA	NA	NA	NA	NA	NA	NA	NA	NA	NA	NA	NA	NA	NA	Adss1
ENSMUSG00000011158	-0.152659	-0.202747	-1.58408	-0.585856	0.210978	-0.889626	-0.75167	-0.390389	-0.110965	0.151105	-0.172949	-0.115653	0.157202	-0.289596	-0.283126	0.0676984	0.911339	0.935667	0.795481	0.765092	0.804222	0.862409	0.494716	0.857563	0.956683	0.956985	0.912561	0.993999	0.955935	0.90894	0.899442	0.955563	Brf1
ENSMUSG00000011179	-0.00777345	-0.0296699	-0.0868605	0.0107916	-0.346698	-0.0226583	-0.0879625	-0.0776469	-0.162495	-0.179238	-0.232591	-0.128711	-0.105567	-0.0724006	-0.316417	-0.237799	0.990661	0.958824	0.977762	0.994545	0.30567	0.991421	0.885959	0.943114	0.777904	0.812102	0.69681	0.959041	0.940396	0.937559	0.569296	0.567737	Odc1
ENSMUSG00000011254	-0.347184	-0.394814	0.487237	NA	0.138861	0.359606	-0.23976	-0.46763	-0.182225	0.195945	0.45879	-0.0658641	0.442998	-0.247478	0.110414	-0.131897	0.659631	0.724849	0.954224	NA	0.910321	0.953693	0.874845	0.768221	0.946689	0.96249	0.869397	0.993999	0.908911	0.903002	0.973695	0.923417	Thg1l
ENSMUSG00000011256	-0.12614	0.0688774	NA	NA	-1.16988	-0.253615	-0.126225	-0.0815133	-0.585044	NA	NA	-0.0184999	NA	-0.294177	-0.405417	NA	0.914501	0.972205	NA	NA	0.32503	0.979707	0.958443	0.978811	0.849592	NA	NA	0.997051	NA	0.893519	0.878563	NA	Adam19
ENSMUSG00000011257	0.10449	-0.208946	-1.41968	NA	NA	-0.41468	-0.625502	0.112462	-0.0873324	NA	-0.272897	0.392787	NA	0.462497	-0.759244	NA	0.9413	0.928435	0.820528	NA	NA	0.954355	0.587409	0.967791	0.988503	NA	0.93122	0.948806	NA	0.821484	0.718202	NA	Pabpc4
ENSMUSG00000011267	-0.36952	-0.357088	-0.0928474	NA	-2.30408	-0.256842	-0.531475	-0.510124	NA	NA	NA	-0.537418	NA	0.696338	-0.283099	NA	0.686352	0.796654	0.994431	NA	0.0453653	0.969711	0.587409	0.748463	NA	NA	NA	0.929304	NA	0.748576	0.936316	NA	Zfp296
ENSMUSG00000011306	-0.0569805	0.0340953	0.00804709	0.972549	0.239632	-0.0200662	-0.0679174	-0.357665	0.0757139	0.0543749	0.203007	-0.473135	0.614138	-0.0737574	-0.0720521	-0.10343	0.953205	0.984899	0.999835	0.285363	0.724757	0.9957	0.970209	0.748463	0.968338	0.986252	0.891485	0.899079	0.687864	0.961826	0.97142	0.913823	Sugp1
ENSMUSG00000011382	-0.125804	-0.889109	0.673141	NA	NA	0.484373	-0.340831	0.833086	0.264191	NA	NA	NA	NA	0.92224	0.191226	NA	0.940072	0.472151	0.954224	NA	NA	0.943494	0.874845	0.70219	0.945493	NA	NA	NA	NA	0.626236	0.963763	NA	Dhdh
ENSMUSG00000011427	NA	NA	NA	-0.239049	NA	NA	NA	NA	NA	NA	NA	NA	NA	NA	NA	NA	NA	NA	NA	0.98496	NA	NA	NA	NA	NA	NA	NA	NA	NA	NA	NA	NA	Zfp790
ENSMUSG00000011589	0.0232602	0.0364881	-0.222531	0.294273	1.0686	-0.462143	-0.181786	-0.143701	-0.570016	-0.35305	-0.45632	-0.169113	-0.217297	0.146627	-0.378062	NA	0.990661	0.988438	0.985063	0.922339	0.117812	0.922192	0.918823	0.960662	0.626833	0.895216	0.813709	0.982906	0.952332	0.956178	0.835569	NA	Fsd1
ENSMUSG00000011658	0.190884	0.29854	NA	-1.30416	NA	-0.0872935	0.19159	-0.460875	0.955924	0.355843	0.652173	NA	NA	NA	0.557167	-0.203294	0.933382	0.921498	NA	0.668038	NA	0.993741	0.959133	0.908069	0.53055	0.934778	0.757502	NA	NA	NA	0.853099	0.892277	Fuz
ENSMUSG00000011751	-0.716422	-1.03046	-0.53916	NA	NA	-0.804411	-0.742606	-0.225426	0.00218546	NA	NA	0.762513	NA	-0.324938	-0.328765	NA	0.229629	0.256811	0.960914	NA	NA	0.873634	0.422027	0.945336	0.998921	NA	NA	0.894402	NA	0.89216	0.895187	NA	Sptbn4
ENSMUSG00000011752	-0.0847224	-0.0973931	0.0287207	0.211521	0.147514	0.0979055	-0.0947557	-0.0480976	0.16141	0.195349	0.20511	-0.0568537	0.0889153	-0.0994322	0.0571337	0.14683	0.669165	0.715381	0.98906	0.713927	0.518197	0.957326	0.795186	0.95742	0.530215	0.37354	0.416947	0.9829	0.880876	0.82815	0.937248	0.533147	Pgam1
ENSMUSG00000011831	-0.137892	0.0648254	0.6838	-0.248941	0.164073	0.420174	0.0253924	0.12749	-0.00649339	-0.0562101	0.00787026	0.440212	0.564744	-0.245204	-0.0251036	0.581286	0.816406	0.962181	0.815587	0.963161	0.866944	0.889059	0.988701	0.955329	0.996062	0.98108	0.999202	0.915613	0.790064	0.831679	0.990693	0.483431	Evi5
ENSMUSG00000011832	0.347747	NA	NA	0.357113	0.930636	NA	NA	0.759989	0.0330745	0.163767	-0.417567	NA	-1.49413	NA	0.283509	-0.290905	0.864397	NA	NA	0.836674	0.191656	NA	NA	0.784182	0.993289	0.96249	0.857997	NA	0.507511	NA	0.939915	0.865745	Evi5l
ENSMUSG00000011837	0.0212162	0.120156	0.560619	-0.278152	-0.0800318	0.262438	-0.128321	0.521643	0.101299	0.13034	0.0171532	0.460905	-0.197283	0.477874	0.290999	0.581943	0.990661	0.950251	0.932405	0.927307	0.944272	0.958811	0.948371	0.681054	0.962863	0.961194	0.999202	0.935766	0.952288	0.740046	0.867238	0.617798	Snapc2
ENSMUSG00000011877	-0.0959342	-0.00858965	-0.487815	0.348717	0.104389	-0.276912	0.00207225	0.243074	-0.271057	-0.0163639	-0.193244	-0.341579	-0.0766198	0.0845965	-0.223115	-0.463212	0.844957	0.993469	0.811485	0.671154	0.826969	0.912442	0.99889	0.702268	0.706339	0.990183	0.835656	0.836655	0.957287	0.943283	0.829461	0.283669	Git1
ENSMUSG00000011884	0.491785	0.479151	0.551655	-0.79654	-0.464816	0.646409	0.630419	0.255335	0.109067	0.324258	0.00510703	0.156261	-0.406689	0.303371	0.459552	-0.297746	0.20411	0.446891	0.867215	0.743596	0.560692	0.725972	0.159509	0.80471	0.952968	0.877068	0.999202	0.979533	0.874897	0.77086	0.706871	0.775236	Gltp
ENSMUSG00000011958	-0.455142	0.126694	-0.86969	0.463238	1.11625	-0.559222	-0.872712	0.10723	-0.188583	0.153128	0.0535919	0.150926	0.0803857	-0.143143	0.25312	1.00653	0.593553	0.962181	0.881953	0.810387	0.0651403	0.915512	0.324687	0.971036	0.913401	0.952648	0.988495	0.988954	0.967662	0.950975	0.886582	0.130817	Bnip2
ENSMUSG00000011960	-0.00269899	0.0367957	0.457016	-0.0800175	0.103026	0.257173	0.0909554	0.00710231	-0.0837765	0.0289975	-0.202642	0.0281067	0.2494	-0.190864	0.0411686	0.22827	0.997473	0.970564	0.870541	0.967194	0.825987	0.924085	0.947151	0.996516	0.935228	0.98628	0.786868	0.996218	0.777376	0.840346	0.980027	0.645338	Ccnt1
ENSMUSG00000012076	0.0713471	0.0371739	-1.03936	-0.349172	-0.243501	-0.360562	0.0399881	-0.374115	0.40836	0.293438	0.1332	0.390132	-0.601376	-0.246156	0.681396	0.330087	0.967612	0.990643	0.871313	0.923782	0.82518	0.95682	0.98968	0.909329	0.807911	0.932173	0.963852	0.957118	0.785667	0.937559	0.688942	0.800183	Brms1l
ENSMUSG00000012114	0.0698512	0.370488	0.551102	-0.901662	-0.566658	0.169098	0.00722644	-0.144224	-0.516652	0.400607	0.157685	-0.313368	-0.0523659	0.0573575	-0.214166	0.481605	0.959273	0.813113	0.932405	0.663659	0.524516	0.984211	0.996971	0.959172	0.709204	0.850963	0.947125	0.948806	0.990527	0.978899	0.912347	0.714627	Med15
ENSMUSG00000012117	-0.145998	-0.00907808	NA	-0.430897	-0.730081	-0.904048	-0.0794222	-0.409584	0.502164	-0.0935726	-0.277882	-0.150202	-1.30968	NA	0.109453	-0.439542	0.936077	0.997672	NA	0.886504	0.342718	0.906814	0.982443	0.869521	0.767102	0.98003	0.895096	0.993363	0.522563	NA	0.97394	0.716864	Dhdds
ENSMUSG00000012123	-0.0616671	-0.0692819	NA	NA	NA	0.201459	-0.0303081	NA	NA	NA	NA	NA	NA	NA	NA	NA	0.978641	0.983772	NA	NA	NA	0.98953	0.994614	NA	NA	NA	NA	NA	NA	NA	NA	NA	Crybg2
ENSMUSG00000012126	NA	NA	NA	NA	NA	NA	NA	NA	NA	NA	NA	NA	NA	NA	0.540256	NA	NA	NA	NA	NA	NA	NA	NA	NA	NA	NA	NA	NA	NA	NA	0.894652	NA	Ubxn11
ENSMUSG00000012296	0.0707985	0.21802	1.75239	0.349646	-0.125874	0.700302	0.348927	-0.221201	-0.436388	-0.674013	-0.291863	-0.269473	-0.943288	-0.189908	-0.36222	-0.408993	0.949137	0.892916	0.548759	0.922339	0.892012	0.859665	0.712148	0.903473	0.68717	0.448494	0.867754	0.957118	0.522563	0.902534	0.794028	0.675315	Tjap1
ENSMUSG00000012396	0.0926776	-0.0136119	-0.363295	NA	-0.590853	-0.118151	-0.188632	-0.0226883	-1.13337	NA	-0.0865347	0.116235	NA	0.0717495	-0.829407	-1.11548	0.889036	0.991435	0.889669	NA	0.475275	0.972904	0.823842	0.990913	0.297881	NA	0.99365	0.984208	NA	0.959298	0.548131	0.196808	Nanog
ENSMUSG00000012405	0.0760572	0.087055	-0.0929488	0.0998355	-0.108647	0.046257	0.0234232	0.0368705	0.0446195	-0.0329042	0.0326412	0.0911434	-0.0385348	-0.0656376	-0.0497302	0.0115704	0.75626	0.815854	0.968952	0.923782	0.700187	0.988481	0.971045	0.96629	0.937403	0.963841	0.958637	0.972033	0.960022	0.928478	0.938859	0.975325	Rpl15
ENSMUSG00000012422	-0.00125901	0.0157972	0.107119	-0.105845	-0.209923	0.0456065	0.112465	-0.296426	-0.160876	-0.149104	-0.13185	-0.326415	0.0928242	-0.277782	-0.0204292	0.0592021	0.998867	0.990643	0.98906	0.974332	0.695281	0.991421	0.905038	0.749026	0.861592	0.903662	0.894823	0.935766	0.952288	0.766086	0.989202	0.931123	Tmem167
ENSMUSG00000012429	0.225967	0.267553	0.785768	0.178828	NA	0.0815709	0.258762	-0.375919	0.285731	0.629429	0.138987	-0.0457252	NA	-0.296138	-0.414686	NA	0.797622	0.879486	0.905899	0.978681	NA	0.991421	0.878864	0.852622	0.893417	0.799312	0.97003	0.996242	NA	0.866509	0.830329	NA	Mplkip
ENSMUSG00000012443	-0.280207	-0.277655	-0.662272	NA	-1.52359	-0.499385	-0.267844	-0.0605132	0.151338	0.0844782	0.00900907	-0.241956	NA	-0.0390507	-0.0511663	-0.617743	0.708024	0.795117	0.870541	NA	0.051209	0.875722	0.793217	0.974949	0.94251	0.979272	0.999202	0.956206	NA	0.981489	0.981436	0.567075	Kif11
ENSMUSG00000012483	0.131304	0.0204809	-0.384449	NA	-0.0559491	-0.00675328	-0.044047	0.24916	0.127675	-0.114092	-0.0313444	-0.00541323	0.709032	0.794539	0.0501954	-0.319601	0.955793	0.993987	0.954695	NA	0.966466	0.997988	0.990602	0.935187	0.953252	0.972745	0.996699	0.999066	0.79011	0.680284	0.984625	0.805047	Rpa3
ENSMUSG00000012535	0.20066	0.258119	0.534138	0.377445	0.135762	0.319267	0.200268	0.246901	-0.0784803	0.0782195	-0.195065	-0.22023	-0.454374	0.460407	0.0377964	-0.224467	0.590864	0.672681	0.811485	0.772528	0.795926	0.862409	0.712148	0.784182	0.953143	0.96249	0.858864	0.935766	0.688091	0.539969	0.981274	0.713091	Tnpo3
ENSMUSG00000012609	0.211754	NA	3.13161	1.34554	NA	1.50967	NA	0.178099	0.266319	-0.244211	NA	1.3033	NA	NA	NA	NA	0.909499	NA	0.708454	0.730253	NA	0.758428	NA	0.970592	0.939946	0.961194	NA	0.801403	NA	NA	NA	NA	Ttll5
ENSMUSG00000012640	-0.678461	-0.45557	NA	NA	0.0552516	-0.179859	-0.525953	0.462641	NA	-0.941832	-0.874716	NA	-1.00966	NA	-0.471713	NA	0.566316	0.844332	NA	NA	0.979236	0.990727	0.825075	0.93004	NA	0.686238	0.762909	NA	0.785667	NA	0.872484	NA	Zfp715
ENSMUSG00000012777	NA	NA	-3.68692	NA	NA	-2.44962	NA	NA	NA	NA	NA	NA	NA	NA	-0.159348	NA	NA	NA	0.595651	NA	NA	0.725972	NA	NA	NA	NA	NA	NA	NA	NA	0.981274	NA	Acp4
ENSMUSG00000012819	NA	NA	NA	0.299893	NA	NA	NA	NA	NA	NA	NA	NA	NA	NA	NA	NA	NA	NA	NA	0.970164	NA	NA	NA	NA	NA	NA	NA	NA	NA	NA	NA	NA	Cdh23
ENSMUSG00000012848	0.0236775	0.0191901	-0.0112913	0.17963	0.049975	0.0831692	-3.51024e-05	0.0534326	0.0900469	0.0312167	0.102517	-0.0152235	0.0446066	-0.0720793	-0.0142724	0.12256	0.928946	0.963157	0.996254	0.632135	0.817704	0.961527	0.999989	0.923648	0.729678	0.952814	0.697072	0.994443	0.929962	0.852285	0.981783	0.499897	Rps5
ENSMUSG00000013033	0.0561225	0.0954417	-0.0694732	-0.111967	0.229887	-0.0273204	-0.0641551	-0.174425	0.309465	0.436222	0.583972	-0.421809	0.708964	-0.148946	0.00994732	-0.243746	0.90184	0.910307	0.98906	0.942758	0.615025	0.991421	0.953168	0.86372	0.627148	0.378268	0.284655	0.816253	0.521549	0.866509	0.994913	0.696789	Adgrl1
ENSMUSG00000013076	0.960576	NA	2.00766	0.00219261	1.20946	1.28499	1.11445	0.247967	0.0582653	-0.0916842	-0.0814261	1.00221	-0.462229	0.816828	0.264065	0.869042	0.413222	NA	0.565994	0.999468	0.146598	0.714713	0.42296	0.95742	0.979188	0.975516	0.96307	0.776124	0.7694	0.692463	0.889235	0.273422	Amotl1
ENSMUSG00000013089	-0.164322	-0.145114	0.0453178	0.14401	-1.40313	-0.00565702	-0.0816321	-0.267171	-1.09253	0.287932	-0.0620535	-0.287001	-0.107428	-0.34573	-0.819197	-1.28252	0.644985	0.810246	0.98906	0.98496	0.0118386	0.996931	0.9228	0.678322	0.0716085	0.951532	0.99365	0.915613	0.978095	0.599782	0.389256	0.0481098	Etv5
ENSMUSG00000013150	-0.414486	0.411411	-0.36572	0.576871	1.13125	-0.265082	-0.284412	-0.199672	-0.506255	-0.713767	-0.0498736	-0.122273	1.38182	NA	0.50317	0.536509	0.726491	0.892916	0.986125	0.751176	0.138658	0.98501	0.918677	0.958945	0.75116	0.689734	0.993717	0.993999	0.340445	NA	0.857854	0.627542	Gfod2
ENSMUSG00000013155	-0.227451	-0.289262	-0.893358	NA	-1.04028	-0.416949	-0.204483	0.0689206	-0.288139	-0.137838	0.00923058	-1.13895	NA	-0.152685	-0.199514	NA	0.806767	0.853953	0.870541	NA	0.341812	0.948852	0.902176	0.981145	0.855702	0.961194	0.999202	0.713341	NA	0.947712	0.920351	NA	Enkd1
ENSMUSG00000013160	-0.1556	-0.0186088	0.405149	-0.0499029	0.199307	0.391849	-0.137265	0.307335	0.16712	0.167821	0.238129	0.164189	0.189866	-0.0184203	-0.00331972	0.0806684	0.697155	0.989515	0.869676	0.981399	0.661739	0.833634	0.876753	0.638854	0.847853	0.903662	0.789484	0.957118	0.910813	0.987334	0.997456	0.904495	Atp6v0d1
ENSMUSG00000013236	0.21762	-0.000824335	-0.568213	0.102979	0.24208	-0.453318	0.186324	-0.324961	0.0159094	-0.0586798	-0.0559942	-0.286046	0.150596	0.535065	-0.0857111	0.00564923	0.761899	0.999386	0.870541	0.951373	0.577377	0.91518	0.887623	0.817331	0.993109	0.979071	0.973621	0.940389	0.905889	0.599782	0.957729	0.995754	Ptprs
ENSMUSG00000013275	0.155422	0.171072	NA	NA	NA	-0.222601	-0.213651	-0.579143	-0.420008	-0.786469	NA	-0.281063	NA	NA	-0.683002	NA	0.906395	0.941885	NA	NA	NA	0.979994	0.920806	0.767018	0.872298	0.751844	NA	0.97758	NA	NA	0.744057	NA	Slc41a1
ENSMUSG00000013415	-0.116828	-0.174771	0.193278	0.106083	0.123929	0.0485026	-0.232391	-0.247407	0.0156724	-0.134665	-0.177149	-0.0421273	-0.309657	-0.0118182	0.0382973	-0.000840329	0.702417	0.680927	0.932405	0.933745	0.725136	0.98953	0.539789	0.721473	0.989486	0.815381	0.692722	0.993363	0.545616	0.990955	0.97142	0.998171	Igf2bp1
ENSMUSG00000013419	0.130575	NA	NA	-1.98463	NA	NA	NA	NA	-0.339221	0.256437	0.439124	NA	NA	0.878177	0.220638	NA	0.962783	NA	NA	0.261135	NA	NA	NA	NA	0.893436	0.951532	0.857997	NA	NA	0.797919	0.945525	NA	Zbtb47
ENSMUSG00000013465	0.101458	0.174529	0.0321031	0.179824	0.00874975	-0.0151475	0.0766523	0.0029469	0.558436	0.479711	0.267699	0.536101	-0.185356	-0.303939	0.521881	0.220521	0.916659	0.921498	0.999447	0.96283	0.993193	0.995869	0.968505	0.998804	0.578983	0.761868	0.865796	0.894147	0.95085	0.825712	0.69	0.840866	Nelfb
ENSMUSG00000013495	0.584869	0.618308	-0.506405	NA	NA	-0.0286301	0.333997	1.03836	0.0297526	NA	-0.187008	0.616825	NA	0.140726	0.587659	-1.01823	0.632591	0.83952	0.975763	NA	NA	0.995869	0.911216	0.632329	0.99332	NA	0.95932	0.935766	NA	0.963671	0.830329	0.359284	Tmem175
ENSMUSG00000013539	0.379513	0.088816	1.64841	-0.140147	-0.318171	1.3382	0.287848	-0.351473	-0.269841	0.325694	0.186527	-0.513587	0.399572	0.710789	-0.0231396	0.748816	0.778289	0.971784	0.762911	0.977218	0.762677	0.72055	0.905038	0.907851	0.90441	0.935301	0.951701	0.935766	0.915328	0.762917	0.994913	0.583096	Tango2
ENSMUSG00000013593	0.0522502	0.091184	0.123582	0.100807	0.00841533	0.193896	0.0652225	0.0766654	0.181707	0.100745	0.162561	-0.0899661	0.146377	-0.0193335	0.146548	0.101339	0.900529	0.891345	0.978136	0.942471	0.984643	0.922192	0.929512	0.94034	0.706834	0.899247	0.764285	0.97758	0.844525	0.981861	0.85012	0.79358	Ndufs2
ENSMUSG00000013611	0.067884	NA	NA	NA	NA	0.245697	-0.395701	0.234237	NA	NA	NA	NA	NA	NA	NA	NA	0.985001	NA	NA	NA	NA	0.990545	0.90985	0.958945	NA	NA	NA	NA	NA	NA	NA	NA	Snx31
ENSMUSG00000013622	-0.182724	-0.0938452	0.0079832	-0.140585	0.70554	0.140847	-0.188126	0.0310107	0.034711	-0.18352	0.0652284	0.249227	0.353937	-0.0498816	-0.0591809	0.427356	0.829018	0.963157	0.999878	0.973356	0.284448	0.98953	0.912372	0.990913	0.991053	0.947661	0.979636	0.975798	0.866976	0.983298	0.981274	0.674102	Atraid
ENSMUSG00000013629	0.16168	0.244296	0.273625	-0.684464	-0.95708	0.193661	0.0585421	0.103322	-0.362201	-0.376056	-0.361559	-0.327654	0.274675	0.0542572	-0.125237	-0.745497	0.636355	0.653172	0.920902	0.695045	0.0594917	0.922192	0.954179	0.914746	0.624166	0.651813	0.725394	0.92324	0.925543	0.956178	0.916972	0.242241	Cad
ENSMUSG00000013646	-0.150247	-0.433126	NA	-0.0590347	0.315391	NA	-0.410105	0.5019	-0.615991	-0.107165	0.0540051	-0.153965	NA	0.607452	0.562683	0.00448698	0.930702	0.887267	NA	0.987937	0.810816	NA	0.86507	0.880987	0.712599	0.986252	0.994954	0.993999	NA	0.814576	0.831714	0.997941	Sh3bp5l
ENSMUSG00000013662	0.034879	-0.0196371	0.225509	-0.180591	-0.0183577	0.344057	-0.0747376	0.193529	-0.277333	-0.0906966	-0.149907	0.506881	0.207711	0.0329012	0.0343019	-0.167418	0.972645	0.990643	0.973912	0.922339	0.980197	0.907862	0.959133	0.880987	0.765781	0.96249	0.891485	0.836104	0.891799	0.981047	0.984625	0.801178	Atad1
ENSMUSG00000013663	0.153763	0.125067	0.0982965	-0.171893	-0.220862	-0.040268	0.186349	-0.0767181	0.00888596	0.0234885	-0.282111	-0.039712	-0.713899	-0.0818683	-0.213403	-0.552057	0.796091	0.920182	0.98906	0.951373	0.738105	0.991421	0.864829	0.971036	0.995928	0.990261	0.833983	0.993999	0.700495	0.950975	0.857512	0.389128	Pten
ENSMUSG00000013698	0.0233101	0.105676	0.0806849	0.156157	0.403242	0.0761058	-0.0137275	0.072758	0.348043	0.178706	0.144392	0.641852	0.0368757	-0.243536	0.524342	0.742031	0.987946	0.940001	0.98906	0.959342	0.475035	0.990391	0.994479	0.973074	0.217425	0.637468	0.757502	0.723153	0.981855	0.833433	0.214493	0.0631564	Pea15a
ENSMUSG00000013701	-0.0561004	-0.150553	-0.136644	0.154414	-0.471401	-0.136101	-0.15021	-0.178663	-0.14084	-0.0454182	-0.124959	-0.195907	-0.201581	-0.217761	-0.137201	-0.276721	0.906464	0.754854	0.974798	0.960951	0.228046	0.953641	0.738714	0.768221	0.846208	0.979071	0.882996	0.935766	0.874252	0.739573	0.865325	0.54055	Timm23
ENSMUSG00000013736	0.139813	0.229285	0.64953	0.317263	-0.408967	0.199175	0.179474	-0.174201	-0.208996	-0.154208	0.0117415	-0.388311	0.11305	-0.0642522	-0.152196	-0.594883	0.788377	0.788468	0.788024	0.923782	0.541907	0.943494	0.804066	0.885426	0.865558	0.947572	0.999202	0.930255	0.963718	0.964008	0.915537	0.360506	Trnt1
ENSMUSG00000013766	0.882389	0.785869	1.00352	NA	NA	0.676595	0.765985	1.09218	NA	NA	NA	1.17614	NA	1.20625	1.28914	NA	0.153976	0.382977	0.850532	NA	NA	0.907862	0.449992	0.329956	NA	NA	NA	0.713341	NA	0.447818	0.543119	NA	Ly6g6e
ENSMUSG00000013787	-0.420755	-0.696415	-0.377969	0.449753	0.208093	-0.340134	-0.539489	-0.156882	0.237082	0.303664	0.0121597	-0.104004	-0.186645	-0.204904	-0.311719	-0.152091	0.294806	0.104674	0.92673	0.751176	0.758824	0.907862	0.241	0.892225	0.807911	0.799312	0.999202	0.987056	0.929962	0.849052	0.776241	0.856296	Ehmt2
ENSMUSG00000013822	-0.145429	0.184981	NA	0.490577	-0.00328636	-0.161347	0.134676	-0.485596	0.526545	0.588723	0.34121	-0.851159	0.327461	0.0185323	0.19073	-0.246654	0.906395	0.936102	NA	0.906722	0.997289	0.98953	0.954845	0.82453	0.730708	0.718791	0.874651	0.864415	0.937923	0.995329	0.939761	0.868927	Elof1
ENSMUSG00000013833	0.029505	-0.223705	-0.507121	-0.596381	0.193352	-0.335356	-0.349846	0.110353	0.128514	0.0436097	-0.182883	0.35863	-0.934797	0.143043	0.319609	0.00943505	0.990661	0.907929	0.954224	0.744685	0.837801	0.94477	0.773182	0.962358	0.929665	0.986879	0.892407	0.935766	0.57217	0.94752	0.815263	0.995757	Med16
ENSMUSG00000013846	NA	NA	NA	-0.0697707	1.50454	NA	NA	NA	NA	NA	NA	NA	NA	NA	-1.40515	NA	NA	NA	NA	0.983389	0.0642738	NA	NA	NA	NA	NA	NA	NA	NA	NA	0.583702	NA	St3gal1
ENSMUSG00000013858	0.295994	0.551154	0.997722	0.635449	0.374426	0.425311	0.436445	-0.0182927	0.0520401	0.315364	0.10208	-0.0112142	0.118631	0.402569	0.0802575	0.09798	0.767397	0.699492	0.870541	0.773876	0.666363	0.939539	0.756383	0.995189	0.989486	0.90252	0.971931	0.997788	0.970149	0.836433	0.979251	0.941206	Tmem259
ENSMUSG00000013878	0.323108	0.507998	NA	-1.11968	NA	0.519035	0.353432	0.455562	-0.00234656	-0.292122	-0.259754	NA	0.444385	0.267059	0.0519032	1.2416	0.734809	0.749552	NA	0.675933	NA	0.943494	0.853621	0.784182	0.998921	0.944649	0.914683	NA	0.915328	0.924543	0.988426	0.325981	Rnf170
ENSMUSG00000013921	0.173573	-0.228869	-0.764428	0.0874601	0.897949	-0.414795	8.60365e-05	0.684473	0.381183	0.19934	0.148534	0.703014	0.2747	0.179973	0.235542	1.10446	0.8129	0.864517	0.825374	0.95745	0.0368454	0.915512	0.999989	0.481031	0.380332	0.781169	0.829927	0.713341	0.733675	0.898233	0.828166	0.0151016	Clip3
ENSMUSG00000013973	-0.0674404	0.013019	0.0639174	0.114501	-0.0444771	0.224098	0.0989177	0.157718	0.194772	0.164658	0.0617882	0.107438	-0.740123	-0.0438271	0.145423	0.161218	0.955754	0.993987	0.995411	0.982394	0.967868	0.965534	0.960069	0.950166	0.915163	0.961108	0.991165	0.988954	0.790631	0.982597	0.947156	0.906039	Dedd
ENSMUSG00000013997	0.104114	0.221389	0.769238	0.0625888	-0.550194	0.0617573	0.0861917	-0.0345779	0.293104	-0.303608	-0.111384	-0.706047	0.620048	0.745144	-0.0358566	0.0470119	0.912304	0.894667	0.864177	0.98496	0.370344	0.991421	0.961942	0.989642	0.81391	0.877068	0.954797	0.836104	0.710637	0.554492	0.988075	0.964563	Nit1
ENSMUSG00000014030	NA	NA	NA	-0.691763	0.378223	NA	NA	NA	NA	NA	NA	NA	-0.386528	NA	NA	NA	NA	NA	NA	0.683011	0.771257	NA	NA	NA	NA	NA	NA	NA	0.935733	NA	NA	NA	Pax5
ENSMUSG00000014039	0.655857	0.689158	NA	-0.348451	NA	0.380354	-0.00384959	0.503202	0.39348	0.666122	0.153863	1.07252	NA	0.531551	0.711353	NA	0.536187	0.699492	NA	0.954952	NA	0.95682	0.99989	0.767018	0.830735	0.751844	0.956559	0.720546	NA	0.811037	0.651813	NA	Prdm15
ENSMUSG00000014074	-0.433765	-0.0958806	-0.738773	0.737035	0.134942	-0.76329	-0.557962	-0.430767	-0.0562505	0.0027898	-0.240876	0.0624585	NA	-0.471605	0.185062	-0.475184	0.417107	0.960118	0.870541	0.836657	0.914571	0.829827	0.44254	0.755706	0.984351	0.99938	0.891485	0.993999	NA	0.724601	0.930297	0.69084	Rnf168
ENSMUSG00000014075	0.217597	0.178778	0.307994	0.188314	-0.111848	0.547364	0.205397	0.488193	0.540148	-0.119193	0.00845901	0.273125	NA	0.46543	0.268516	-0.0356343	0.808797	0.920182	0.978136	0.981399	0.935581	0.897658	0.879971	0.768221	0.74362	0.979272	0.999202	0.972033	NA	0.775557	0.899442	0.983174	Dynlt2b
ENSMUSG00000014077	-0.0990643	0.0690415	-0.146581	0.634596	0.555588	-0.532047	-0.0693045	0.00165432	0.446562	0.31542	0.470968	-0.192515	0.0514548	0.0775977	-0.25165	0.452005	0.89807	0.966377	0.986125	0.564827	0.255443	0.862409	0.965897	0.998804	0.580671	0.826543	0.577513	0.973136	0.977503	0.957659	0.839906	0.436149	Chp1
ENSMUSG00000014177	0.126226	-0.0747012	0.468622	-0.179987	-0.186255	0.650393	0.607292	-0.0804526	0.461389	-0.0176415	-0.00700829	0.322502	-0.111051	0.679623	0.218409	0.753951	0.883506	0.963157	0.919657	0.960951	0.796158	0.859955	0.482439	0.974949	0.679344	0.994368	0.999202	0.938402	0.965987	0.617014	0.894652	0.30882	Tvp23b
ENSMUSG00000014195	-0.039685	-0.0991987	-0.0612855	0.0101599	0.140609	-0.133488	-0.171199	-0.159178	0.0603146	0.296564	0.116694	-0.132394	0.0645845	-0.0466492	0.0762489	-0.194307	0.967045	0.947985	0.989699	0.996458	0.828494	0.976406	0.884887	0.920083	0.969644	0.823334	0.930356	0.979533	0.973505	0.978899	0.963763	0.775928	Dnajc7
ENSMUSG00000014226	-0.033871	-0.0471004	0.011804	0.160521	-0.329852	0.137816	-0.02105	-0.0788806	-0.0638564	0.016998	-0.0118748	-0.0892663	-0.267054	-0.115139	-0.042773	-0.371216	0.916767	0.922213	0.997496	0.887122	0.173517	0.922192	0.971077	0.887559	0.907761	0.986879	0.993717	0.9675	0.680199	0.834826	0.959579	0.177096	Cacybp
ENSMUSG00000014232	-0.103612	-0.151138	NA	-0.020945	-0.183475	-0.242518	-0.131226	-0.371948	0.580119	-0.129646	0.284785	0.0368283	0.245071	NA	0.0432395	NA	0.956634	0.961355	NA	0.995116	0.877889	0.979994	0.965907	0.927303	0.786633	0.979272	0.92319	0.997051	0.957487	NA	0.991836	NA	Cluap1
ENSMUSG00000014243	-0.241313	-0.498846	-0.854602	NA	-1.02518	-0.510208	-0.211246	-0.0901135	-0.528989	0.263254	-0.261332	-0.493116	-1.04553	-0.284307	-0.419306	-1.58938	0.75626	0.635127	0.747361	NA	0.168489	0.862409	0.874845	0.959513	0.679772	0.944649	0.910768	0.878844	0.672048	0.846202	0.785562	0.0631564	Zswim7
ENSMUSG00000014245	-0.618554	-0.722566	-0.962867	NA	NA	-1.2321	-0.812469	-0.433788	-1.00663	NA	NA	-1.0512	NA	NA	-1.22068	NA	0.611089	0.724849	0.927862	NA	NA	0.817461	0.596701	0.878835	0.662492	NA	NA	0.864415	NA	NA	0.57963	NA	Pigl
ENSMUSG00000014294	0.0168414	-0.0226668	0.369439	0.39519	-0.0943222	0.318069	0.238042	0.105064	-0.0614434	-0.229571	-0.256868	0.187037	-0.0393541	-0.00358207	0.0659452	-0.240996	0.988692	0.988438	0.881953	0.792399	0.86685	0.889306	0.712225	0.929773	0.95918	0.837208	0.778558	0.956266	0.979181	0.998256	0.96222	0.629704	Ndufa2
ENSMUSG00000014303	-0.988172	-0.405202	NA	-0.0936302	0.712253	NA	-0.630357	-0.172626	0.659238	0.374018	0.369873	0.0638199	0.055846	-1.1601	-0.0312297	0.36685	0.270747	0.875532	NA	0.98097	0.30567	NA	0.712148	0.971046	0.608929	0.875191	0.84093	0.995392	0.979337	0.49538	0.991836	0.720123	Glis2
ENSMUSG00000014313	-0.00117344	0.00597685	-0.241589	-0.0074607	-0.0129201	-0.0272339	0.0749529	-0.100887	0.0344741	0.0167627	0.0541814	0.0780433	-0.321246	-0.0541437	-0.114061	0.0525334	0.997719	0.992615	0.852641	0.993859	0.973072	0.991421	0.884887	0.878835	0.95466	0.986879	0.921357	0.973513	0.469658	0.945447	0.849298	0.874001	Cox6c
ENSMUSG00000014329	NA	NA	NA	NA	NA	NA	NA	NA	1.12517	0.207959	0.170025	1.33383	NA	NA	1.09706	NA	NA	NA	NA	NA	NA	NA	NA	NA	0.586461	0.965817	0.978046	0.896113	NA	NA	0.619522	NA	Bicc1
ENSMUSG00000014349	0.0802264	0.0499301	0.173992	0.259293	-0.164603	-0.0911738	0.0570366	-0.0790002	-0.270298	-0.195851	0.14982	0.0396954	NA	-0.105044	-0.350361	-0.508232	0.926414	0.967869	0.984222	0.951373	0.866277	0.98953	0.970193	0.965022	0.873399	0.953103	0.951783	0.994917	NA	0.94752	0.79942	0.54041	Ube2z
ENSMUSG00000014353	-0.104226	-0.238033	1.14185	-0.0664166	0.293205	0.63901	0.77196	-0.1371	0.444917	0.29515	0.455039	0.380336	0.640469	0.0353126	0.135757	0.145766	0.938522	0.91258	0.832521	0.98496	0.692346	0.910384	0.485924	0.96682	0.756322	0.934778	0.821633	0.948887	0.602844	0.985935	0.959292	0.889008	Tmem87b
ENSMUSG00000014355	0.0674848	-0.0418686	0.107376	-0.015319	-0.00657107	-0.0483689	0.0772805	0.0698175	0.0776545	0.14465	-0.0300402	-0.0496602	-0.246822	-0.0139655	-0.0739295	-0.540122	0.915501	0.967869	0.98906	0.992602	0.9914	0.991421	0.956172	0.961078	0.948111	0.927667	0.989294	0.993999	0.878235	0.994109	0.955915	0.260848	Anapc1
ENSMUSG00000014402	0.20041	0.054838	-0.0231673	-0.0424241	0.462581	-0.0102062	-0.0351838	0.231534	0.489842	0.124326	0.486285	-0.00502826	0.124646	0.248013	0.0489441	0.705105	0.788377	0.972205	0.999835	0.984982	0.389975	0.996931	0.987589	0.900006	0.525083	0.953103	0.602076	0.998358	0.951516	0.861389	0.981274	0.222476	Tsg101
ENSMUSG00000014426	-0.374333	0.0557682	0.0181582	NA	-0.349498	-0.276094	0.311642	0.671526	-0.0341488	0.0410997	-0.226152	-0.609344	-0.441482	-0.215589	-0.0316286	NA	0.705498	0.986003	0.999835	NA	0.75253	0.973888	0.877742	0.712077	0.993109	0.990183	0.92319	0.935766	0.921332	0.935299	0.992067	NA	Map3k4
ENSMUSG00000014444	0.318632	0.318148	-0.150497	NA	-1.25889	-0.0712529	-0.0615459	0.193548	-0.770242	NA	NA	-0.202876	NA	0.12837	-0.275834	-2.10733	0.654549	0.80831	0.98906	NA	0.17345	0.990917	0.970732	0.900364	0.667009	NA	NA	0.972033	NA	0.945447	0.882529	0.0645249	Piezo1
ENSMUSG00000014470	-0.115123	-0.49829	1.27846	0.103653	0.298851	0.725031	-0.0542149	0.0196076	0.212384	0.275866	0.226558	0.458543	0.602543	0.739071	1.07608	0.925333	0.931778	0.749552	0.84422	0.984506	0.779904	0.912442	0.985885	0.995189	0.906297	0.920394	0.895766	0.956206	0.768009	0.653127	0.3654	0.343432	Rnf166
ENSMUSG00000014496	0.0223222	0.160736	-1.09626	NA	0.44172	-0.683079	-0.0763938	0.521264	0.665878	0.13733	-0.238858	0.199068	NA	-0.484615	0.214333	NA	0.990661	0.940192	0.811485	NA	0.730966	0.879004	0.972729	0.727739	0.729678	0.979272	0.953912	0.982906	NA	0.77086	0.937248	NA	Ankrd28
ENSMUSG00000014498	NA	NA	NA	NA	NA	NA	NA	NA	-0.447149	0.175676	NA	NA	NA	NA	NA	NA	NA	NA	NA	NA	NA	NA	NA	NA	0.88233	0.98628	NA	NA	NA	NA	NA	NA	Ankrd52
ENSMUSG00000014504	0.0203553	-0.022461	-0.0287331	-0.00499904	-0.187854	-0.0195873	0.0697378	-0.0658667	0.0351297	0.281375	-0.107047	-0.207778	0.0808959	0.210019	-0.271546	-0.28455	0.988703	0.98977	0.997496	0.997862	0.815313	0.995051	0.961314	0.967063	0.98978	0.890254	0.963224	0.959041	0.973505	0.877	0.853099	0.740525	Srp19
ENSMUSG00000014547	-0.527056	-0.818522	NA	-0.192185	-0.694997	NA	-0.799914	-0.776222	-0.185487	-0.347711	0.102819	-0.0582347	NA	NA	0.123094	NA	0.654549	0.679236	NA	0.973356	0.490046	NA	0.611021	0.681054	0.937497	0.895678	0.977331	0.996242	NA	NA	0.97394	NA	Wdfy2
ENSMUSG00000014550	-0.0360482	0.111416	-1.73824	0.313705	0.335744	-0.172264	0.084528	-0.248736	0.094684	0.11075	0.203466	0.439367	-0.219713	-0.739227	0.390552	0.132056	0.984971	0.958756	0.624113	0.941093	0.69289	0.987535	0.970732	0.900364	0.967129	0.968387	0.903063	0.935766	0.940396	0.626236	0.813767	0.902178	Rbsn
ENSMUSG00000014551	0.122005	0.0690226	0.0228622	NA	-0.129623	0.118985	-0.0843637	0.07629	-0.154639	-0.272065	0.0388151	-0.362642	0.173092	0.0700452	-0.438072	-0.178201	0.89127	0.966833	0.999835	NA	0.897637	0.98501	0.958443	0.967063	0.938612	0.920394	0.993717	0.935766	0.958111	0.969455	0.761526	0.88324	Mrps25
ENSMUSG00000014554	0.492186	0.572917	0.895926	-0.769529	-0.428255	0.837151	0.81902	0.280471	-0.39034	-0.879419	-0.606117	0.1783	NA	0.121402	-0.743178	NA	0.481645	0.634737	0.88835	0.78605	0.717177	0.862409	0.383424	0.923711	0.814711	0.497961	0.67396	0.986933	NA	0.961826	0.639942	NA	Dguok
ENSMUSG00000014592	-0.0628751	0.0640104	0.0905349	0.274633	0.470261	0.137774	-0.0716614	0.28085	0.398579	0.124493	0.257345	0.582225	-0.158771	0.0600843	0.366005	0.720483	0.937803	0.962181	0.98906	0.774837	0.273252	0.969711	0.954845	0.783465	0.400199	0.925947	0.717449	0.750898	0.929962	0.961826	0.65406	0.11705	Camta1
ENSMUSG00000014601	-0.631553	-0.738231	-1.57879	0.575648	0.963459	-1.27675	-0.810343	-0.157188	0.457946	0.159059	0.272197	NA	0.491631	NA	-0.44689	1.14224	0.463855	0.6611	0.708454	0.75106	0.173517	0.725972	0.545296	0.96662	0.783357	0.962238	0.876908	NA	0.79011	NA	0.808218	0.21356	Strip1
ENSMUSG00000014602	0.413631	0.85947	-0.424227	0.0130074	0.822095	-0.15934	0.0232253	-0.0120361	0.212808	0.117158	-0.0457608	0.24925	0.169941	0.269319	-0.297409	0.375813	0.587762	0.4882	0.954224	0.989668	0.0706759	0.98953	0.994614	0.997703	0.873399	0.954982	0.986438	0.959041	0.925543	0.846202	0.853099	0.635011	Kif1a
ENSMUSG00000014606	0.051192	0.147454	-0.441959	-0.289653	0.0873083	-0.0360984	0.161695	0.285848	0.0338133	-0.106365	0.0488267	-0.0977644	0.0647392	0.605145	-0.116869	0.00522518	0.957566	0.920182	0.936378	0.903927	0.919159	0.993741	0.898207	0.819448	0.98978	0.96249	0.988602	0.988954	0.973505	0.544915	0.952554	0.997526	Slc25a11
ENSMUSG00000014633	0.366804	0.25772	0.612638	NA	-0.432191	0.39565	0.212066	0.113342	0.707369	0.215577	0.333157	0.261646	NA	0.406079	0.0549722	-0.270837	0.604157	0.845735	0.903728	NA	0.689934	0.922192	0.887623	0.958945	0.472205	0.94552	0.874651	0.959041	NA	0.782879	0.984352	0.842723	Cmc2
ENSMUSG00000014668	-0.280011	0.0819816	-0.160095	-0.111489	0.588611	-0.0749298	0.372166	-0.155365	0.116713	NA	0.090012	0.345211	-0.180315	-0.190468	-0.0472043	-0.305494	0.8129	0.967869	0.98906	0.98097	0.490046	0.991421	0.883537	0.965022	0.968605	NA	0.980527	0.957118	0.96145	0.947261	0.989202	0.783187	Chfr
ENSMUSG00000014704	NA	NA	NA	-0.0698919	0.494522	-0.56004	NA	0.745279	0.276438	-0.0665511	0.131192	0.955048	-0.192727	-0.509699	0.454462	0.572965	NA	NA	NA	0.977218	0.263733	0.953641	NA	0.860758	0.724824	0.96249	0.882507	0.812689	0.866578	0.872606	0.792171	0.2266	Hoxa2
ENSMUSG00000014748	-0.190479	-0.186296	-0.364581	-0.51167	0.0479381	-0.254315	-0.253228	-0.293082	-0.250097	0.0503402	0.0472527	-0.309934	-0.323815	0.0817891	-0.128131	0.0480445	0.83435	0.922859	0.975763	0.846006	0.971419	0.971691	0.888285	0.885152	0.877396	0.988968	0.993395	0.956266	0.925543	0.970789	0.956265	0.96978	Tex261
ENSMUSG00000014763	-0.340007	-0.227047	-0.710026	0.563204	0.895147	-1.08566	-0.105608	-0.207538	-0.21278	0.0229088	-0.161555	-1.14239	0.0256501	-0.673218	-0.547035	0.070851	0.741369	0.936102	0.905079	0.675933	0.14951	0.772684	0.968014	0.958945	0.867257	0.99223	0.896612	0.774059	0.993475	0.748576	0.644164	0.938732	Fam120b
ENSMUSG00000014767	0.0930788	0.37799	0.0681202	0.0560798	-0.0893224	0.0501657	-0.0351399	-0.0652592	-0.311742	-0.167423	-0.273876	0.641197	0.0776471	-0.137468	0.142044	-0.10453	0.930702	0.772547	0.9927	0.987937	0.933563	0.991748	0.990602	0.98222	0.865257	0.961194	0.893952	0.894156	0.979181	0.954199	0.955915	0.935062	Tbp
ENSMUSG00000014769	0.0457988	-0.0175657	0.0215243	0.331378	0.232067	-0.0353876	-0.082824	0.0444775	0.0402209	-0.167506	-0.0406926	0.0333941	0.13268	0.211904	-0.00478036	0.198739	0.933183	0.988438	0.996254	0.683011	0.490046	0.991421	0.90985	0.96629	0.965837	0.829802	0.967802	0.993999	0.876189	0.75737	0.996474	0.609024	Psmb1
ENSMUSG00000014771	-0.0974233	0.0136912	-0.0832917	-1.0448	-0.582134	0.0218132	0.0170803	0.168745	-0.0576342	-0.180935	-0.236183	-0.0585516	-0.419674	-0.194067	-0.174681	-0.185176	0.822563	0.990643	0.98906	0.306647	0.255838	0.993741	0.988701	0.850904	0.97205	0.941155	0.864904	0.991327	0.785667	0.842028	0.891691	0.784261	Pdcd2
ENSMUSG00000014773	-0.614243	NA	NA	NA	0.409041	NA	NA	0.198669	0.203451	0.0317815	-0.409753	0.945562	-0.0613699	NA	0.632531	0.554629	0.81428	NA	NA	NA	0.720301	NA	NA	0.977244	0.901947	0.992322	0.733962	0.894147	0.967662	NA	0.860408	0.382199	Dll1
ENSMUSG00000014776	NA	NA	NA	0.877763	1.15914	NA	NA	NA	NA	NA	NA	NA	0.0713285	NA	NA	NA	NA	NA	NA	0.836674	0.28031	NA	NA	NA	NA	NA	NA	NA	0.99128	NA	NA	NA	Nol3
ENSMUSG00000014778	0.0789124	-0.151544	0.487517	NA	NA	0.318931	0.379645	0.511687	0.528545	NA	NA	NA	NA	-0.19831	0.958612	NA	0.972645	0.962181	0.96323	NA	NA	0.968537	0.883996	0.889266	0.825006	NA	NA	NA	NA	0.947712	0.613397	NA	Fhod1
ENSMUSG00000014786	-0.563292	-0.726373	0.221051	NA	-0.10461	0.232424	-0.571063	-0.125136	-0.629586	0.397362	0.192152	NA	NA	-0.978653	0.113938	NA	0.558954	0.663155	0.98906	NA	0.959229	0.987837	0.760644	0.978997	0.76368	0.916334	0.96043	NA	NA	0.600571	0.978834	NA	Slc9a5
ENSMUSG00000014791	-0.0520475	NA	NA	NA	NA	NA	0.00503955	NA	NA	NA	NA	NA	NA	NA	NA	NA	0.988723	NA	NA	NA	NA	NA	0.999989	NA	NA	NA	NA	NA	NA	NA	NA	NA	Elmo3
ENSMUSG00000014813	NA	NA	NA	NA	NA	NA	NA	NA	NA	NA	NA	NA	NA	NA	1.08528	NA	NA	NA	NA	NA	NA	NA	NA	NA	NA	NA	NA	NA	NA	NA	0.744167	NA	Stc1
ENSMUSG00000014837	-0.042055	NA	NA	-0.0347468	0.363846	-1.06594	NA	0.00799223	0.456612	0.20534	0.304255	0.061219	0.706865	-0.10958	0.0646036	1.38227	0.988944	NA	NA	0.987762	0.634671	0.886907	NA	0.997894	0.729678	0.944649	0.849486	0.995565	0.718011	0.97768	0.981436	0.0881606	Matcap1
ENSMUSG00000014846	-0.909072	-0.628896	-0.683243	0.0637723	0.544861	-0.787121	-0.330567	0.116278	0.021702	-0.271148	-0.331392	0.301383	0.196527	-0.497115	0.0570906	0.151971	0.237813	0.781729	0.870541	0.974563	0.168246	0.859665	0.873549	0.964262	0.993109	0.900216	0.813709	0.948697	0.904818	0.748576	0.981274	0.83904	Tppp3
ENSMUSG00000014850	-0.220996	0.107381	0.106492	0.344615	-0.31034	0.251292	0.120635	0.0288421	0.0675481	0.0253204	0.420491	0.160168	0.020194	-0.41675	-0.034926	-0.164432	0.75626	0.95817	0.98906	0.908177	0.714072	0.95682	0.947151	0.989642	0.974427	0.991918	0.813709	0.979533	0.994918	0.719349	0.988075	0.883416	Msh3
ENSMUSG00000014856	-0.166092	-0.100197	0.398049	-0.286877	-0.385024	-0.147233	-0.088143	-0.0917314	-0.020394	0.0356041	-0.238321	-0.411922	0.304571	0.16859	0.0441711	-0.422121	0.827453	0.94919	0.932405	0.894113	0.512081	0.977908	0.959908	0.965022	0.993109	0.989073	0.864904	0.934806	0.824987	0.936572	0.984352	0.482816	Tmem208
ENSMUSG00000014859	-0.0946164	-0.0915483	0.199973	0.235381	-0.554015	0.0968018	-0.0432625	-0.133659	-0.221747	-0.0371456	-0.00231224	-0.191036	-0.273934	0.0708037	-0.269011	-0.424778	0.773401	0.887267	0.932405	0.907333	0.110597	0.965534	0.957333	0.825036	0.682773	0.979272	0.999202	0.935766	0.8011	0.937299	0.644488	0.30843	E2f4
ENSMUSG00000014867	-0.42752	-0.324929	-0.0737747	-0.642811	-0.342461	-0.421274	-0.348095	-0.117952	-0.00838612	0.066431	0.0457575	-0.459449	-0.331468	-0.298479	-0.191639	-0.420875	0.249935	0.602846	0.98906	0.590933	0.49531	0.864891	0.53791	0.916813	0.995928	0.972411	0.981684	0.829818	0.808606	0.737735	0.856053	0.466566	Surf4
ENSMUSG00000014873	-0.190185	-0.240514	-0.207067	0.0222875	0.00734103	-0.262343	-0.18165	0.0166965	0.135589	0.135006	0.000500017	0.442764	0.521283	-0.408266	-0.058779	0.0339312	0.787782	0.845735	0.984222	0.993859	0.993667	0.95682	0.887623	0.995032	0.952427	0.975661	0.999485	0.914895	0.824987	0.759586	0.981764	0.979428	Surf2
ENSMUSG00000014905	-0.144896	-0.369457	-1.60709	0.300138	0.483188	-0.750036	-0.397009	-0.200986	0.108224	0.240724	0.0827223	0.103853	-0.275172	-0.414759	-0.482787	0.544507	0.894751	0.83952	0.592787	0.922339	0.568186	0.856032	0.766941	0.941615	0.968605	0.952552	0.981458	0.993999	0.932813	0.775557	0.745315	0.653251	Dnajb9
ENSMUSG00000014907	-0.33103	-0.333336	-0.17498	0.348008	-0.90422	-0.0737125	-0.307533	-0.347648	-0.254076	-0.281887	-0.467765	-0.271462	0.110423	-0.410887	-0.291682	-0.719343	0.381009	0.609616	0.977762	0.965534	0.185797	0.98953	0.635813	0.681054	0.845834	0.890254	0.757502	0.935766	0.972756	0.626236	0.815833	0.412352	Naf1
ENSMUSG00000014932	0.615641	0.525201	-0.0552908	NA	-0.626254	0.190738	0.686916	0.203012	0.15483	0.126451	NA	-0.0915589	NA	0.199018	0.176848	NA	0.403821	0.699492	0.998756	NA	0.578246	0.986652	0.592129	0.950224	0.969644	0.982085	NA	0.993999	NA	0.945447	0.958039	NA	Yes1
ENSMUSG00000014956	0.244719	0.176867	0.273118	0.0380097	-0.0824274	0.406949	0.256656	0.156494	-0.110388	-0.0150299	0.130867	0.266487	-0.297479	-0.260224	-0.214266	0.190993	0.650393	0.872218	0.932405	0.987339	0.894532	0.833634	0.750854	0.913078	0.933784	0.992322	0.91911	0.935766	0.822605	0.764642	0.853099	0.762843	Ppp1cb
ENSMUSG00000014959	-0.0747974	-0.0303193	-0.0846228	0.0652967	0.116544	-0.0382751	-0.0130492	-0.0219866	0.0251192	0.0715093	-0.0691971	0.0505329	0.0949745	-0.356232	0.229807	0.167917	0.909455	0.982465	0.98906	0.98496	0.841003	0.991421	0.993826	0.989642	0.98978	0.970799	0.9662	0.993999	0.960086	0.679902	0.835569	0.790154	Gorasp2
ENSMUSG00000014980	0.0862606	-0.0175951	0.281529	NA	-1.36807	0.0609786	-0.0357505	-0.104008	-0.0238692	-0.106151	-0.354436	-0.332716	0.0775879	0.00628894	-0.0496568	-1.09587	0.926126	0.992615	0.965665	NA	0.0822545	0.991421	0.986302	0.958945	0.993109	0.972411	0.84093	0.935766	0.985108	0.998213	0.981274	0.194185	Tsen15
ENSMUSG00000015002	0.113274	0.0586786	0.282119	0.0494016	-0.473866	0.073983	0.157504	-0.0553273	-0.380036	-0.201932	-0.201601	-0.262248	0.369358	0.215403	-0.474755	-0.236857	0.829018	0.958256	0.954224	0.986637	0.368232	0.98953	0.825075	0.965022	0.672553	0.931775	0.876908	0.935766	0.815867	0.805852	0.578945	0.747492	Efr3a
ENSMUSG00000015013	-0.0243252	-0.20796	-0.397746	0.174628	0.228504	-0.196083	-0.0729134	0.094623	0.202859	0.282704	-0.143497	-0.403391	-0.0200833	0.271958	-0.219458	-0.721055	0.987352	0.862634	0.936378	0.955475	0.744775	0.966202	0.964443	0.962248	0.910267	0.928008	0.951201	0.935766	0.994432	0.859543	0.907459	0.297622	Trappc2l
ENSMUSG00000015016	0.0955634	0.900115	0.160148	-0.146876	-0.0888349	-0.0591951	0.358643	0.273147	-0.044612	0.701624	0.322743	-0.110944	0.777722	0.392027	0.493723	NA	0.943096	0.423801	0.98906	0.982706	0.953817	0.992025	0.825075	0.892927	0.993109	0.784649	0.903063	0.993999	0.754167	0.869965	0.828166	NA	Acsf3
ENSMUSG00000015023	0.0733263	0.154628	-0.630546	-0.799769	-0.292719	-0.157975	0.0956382	-0.286552	-0.173922	0.140847	-0.130259	-0.00716861	-0.173629	-0.174413	-0.268606	-0.251155	0.926484	0.907288	0.855366	0.42635	0.614354	0.971691	0.944457	0.82534	0.831098	0.943656	0.891485	0.997696	0.917628	0.893863	0.776241	0.660658	Ddx19a
ENSMUSG00000015053	NA	NA	NA	NA	NA	NA	NA	NA	NA	NA	NA	NA	NA	NA	-0.018827	NA	NA	NA	NA	NA	NA	NA	NA	NA	NA	NA	NA	NA	NA	NA	0.996565	NA	Gata2
ENSMUSG00000015085	NA	-0.0543409	NA	NA	NA	NA	NA	NA	NA	NA	NA	NA	NA	NA	NA	NA	NA	0.992615	NA	NA	NA	NA	NA	NA	NA	NA	NA	NA	NA	NA	NA	NA	Entpd2
ENSMUSG00000015087	0.113133	0.41583	0.536314	0.496262	0.221942	0.232599	0.200288	0.10453	0.371751	0.186081	0.481786	-0.0381798	0.115545	0.188981	0.38806	0.796037	0.883902	0.627271	0.927063	0.792374	0.809456	0.959549	0.884887	0.96662	0.715754	0.943656	0.670497	0.996242	0.963808	0.910893	0.765162	0.347244	Rabl6
ENSMUSG00000015090	0.896261	1.14517	NA	NA	NA	0.619249	0.734714	NA	NA	NA	NA	NA	NA	NA	NA	NA	0.620317	0.512854	NA	NA	NA	0.943494	0.774018	NA	NA	NA	NA	NA	NA	NA	NA	NA	Ptgds
ENSMUSG00000015092	0.0717487	-0.117885	-0.39019	-0.0631234	-0.569069	-0.333974	0.0747331	-0.320527	-0.184012	0.0283167	-0.113362	-0.362925	-0.43603	-0.377098	-0.393864	-0.601343	0.919503	0.916433	0.912713	0.98496	0.302339	0.907862	0.953254	0.71859	0.88286	0.990183	0.956324	0.915613	0.820963	0.740046	0.715838	0.40198	Edf1
ENSMUSG00000015094	0.29178	0.0505089	-0.308113	0.144643	1.0287	-0.203654	0.205852	0.263243	0.149012	0.298136	0.372554	-0.202115	0.669849	0.613263	0.42174	0.711859	0.805798	0.988438	0.982106	0.923782	0.0217897	0.979994	0.938643	0.898762	0.912184	0.850963	0.717449	0.981991	0.340445	0.736629	0.779589	0.223214	Npdc1
ENSMUSG00000015095	0.164702	-0.0251417	0.216428	0.32761	0.847596	0.315801	0.11827	0.19517	0.236282	0.11544	0.189128	0.348056	0.623173	-0.25798	-0.301178	0.854272	0.894751	0.992342	0.985063	0.894113	0.160037	0.954355	0.957108	0.939361	0.879241	0.96249	0.891485	0.956266	0.655113	0.891204	0.846169	0.230297	Fbxw5
ENSMUSG00000015112	-0.0559	0.0550735	0.498688	NA	-0.30965	0.382395	0.131645	0.318634	-0.127811	-0.228896	0.00463306	0.142387	-0.760327	-0.140589	-0.0586694	-0.357878	0.950681	0.964124	0.870541	NA	0.739703	0.890811	0.899976	0.767018	0.942854	0.940492	0.999202	0.980588	0.733675	0.930046	0.980279	0.718612	Slc25a13
ENSMUSG00000015120	0.0543517	-0.0915041	-0.12585	0.032958	0.0635576	-0.0376476	-0.0012169	-0.114812	0.0134773	-0.0078306	0.00383385	-0.104313	-0.140549	-0.108941	-0.0414188	0.0200806	0.874372	0.845376	0.960914	0.982706	0.831253	0.99054	0.999356	0.878835	0.989626	0.990253	0.999202	0.965014	0.779047	0.851683	0.96643	0.954841	Ube2i
ENSMUSG00000015126	-0.0557308	-0.0824785	-0.567336	-0.618015	-0.312304	0.110744	0.306642	0.245389	-0.115541	-0.158035	-0.02583	0.04662	-0.143717	-0.163979	-0.0127236	-0.187234	0.968476	0.964193	0.927862	0.814824	0.681411	0.990545	0.830599	0.919799	0.95846	0.960223	0.997492	0.996242	0.960022	0.942115	0.996329	0.844681	Tsr3
ENSMUSG00000015127	-0.84374	-0.709992	NA	NA	NA	NA	-0.350232	-0.381753	NA	NA	-0.222254	NA	NA	NA	-0.765678	NA	0.370388	0.719831	NA	NA	NA	NA	0.889543	0.908069	NA	NA	0.960992	NA	NA	NA	0.747276	NA	Unkl
ENSMUSG00000015134	NA	0.7403	1.08069	NA	NA	1.66142	NA	NA	NA	NA	NA	NA	NA	NA	NA	NA	NA	0.855306	0.894903	NA	NA	0.725972	NA	NA	NA	NA	NA	NA	NA	NA	NA	NA	Aldh1a3
ENSMUSG00000015143	0.145776	0.164386	0.111227	-0.453742	-1.011	0.0752591	0.122495	0.0336512	-0.40664	-0.143859	-0.340853	-0.0591198	-0.983869	-0.0268098	-0.414416	-1.02944	0.633857	0.724849	0.982106	0.836657	0.0321383	0.981394	0.835627	0.979181	0.514988	0.947572	0.759679	0.988954	0.521549	0.978899	0.56124	0.0788403	Actn1
ENSMUSG00000015149	0.143809	-0.20382	0.0724671	-0.241104	0.187742	0.197061	0.167901	0.14478	0.443631	0.671776	0.409277	0.384558	-0.0165685	0.481176	0.230541	0.863677	0.883506	0.920274	0.995924	0.919352	0.79197	0.979994	0.929512	0.959513	0.654104	0.394591	0.711296	0.957118	0.993869	0.782879	0.893721	0.286175	Sirt2
ENSMUSG00000015165	-0.0453097	0.117241	0.536527	-0.180173	-0.0273657	0.350074	0.0971955	0.141423	-0.213194	-0.332391	-0.391803	-0.00253578	-0.128614	-0.215864	-0.0637076	-0.124528	0.943096	0.892916	0.815587	0.93248	0.97214	0.862409	0.916457	0.904822	0.770016	0.611721	0.551471	0.999066	0.945709	0.805797	0.963443	0.868915	Hnrnpl
ENSMUSG00000015176	-0.0803574	-0.0848326	-0.143713	-0.130045	-0.291742	-0.0371591	-0.0873715	0.0209379	-0.229947	-0.250516	-0.172585	-0.0337491	0.0221423	-0.207918	-0.203805	-0.309271	0.81428	0.897513	0.954224	0.960951	0.44775	0.990917	0.889543	0.988939	0.671453	0.717657	0.835684	0.993999	0.990819	0.731001	0.785562	0.499138	Nolc1
ENSMUSG00000015189	-0.472936	0.214987	NA	-0.612194	-0.197298	0.301677	-0.289889	-0.315721	-0.0376909	-0.517755	-0.612504	1.15732	-0.647998	NA	-0.157079	-0.108491	0.779645	0.955359	NA	0.671154	0.825492	0.976406	0.947151	0.951669	0.98978	0.683404	0.549386	0.861322	0.679626	NA	0.950171	0.934041	Casd1
ENSMUSG00000015217	0.132382	0.43607	0.617812	0.320882	0.545629	0.479809	0.0757857	0.273559	0.158476	-0.166223	-0.143332	0.715395	-0.0670662	0.0704723	0.373026	0.410344	0.892829	0.698486	0.870672	0.649741	0.138658	0.906814	0.970209	0.896075	0.781568	0.751844	0.813709	0.8536	0.952288	0.975947	0.619522	0.255103	Hmgb3
ENSMUSG00000015222	0.231918	0.391881	-0.193049	0.21663	0.811776	0.162961	0.503295	-0.280642	0.168539	0.221162	-0.280281	0.488191	0.644056	-1.25508	-0.11395	0.382024	0.877852	0.879486	0.982106	0.5868	0.002957	0.981586	0.830599	0.94034	0.93954	0.952648	0.866157	0.935766	0.231891	0.539969	0.971957	0.399997	Map2
ENSMUSG00000015243	-0.233179	0.16464	0.375609	-0.540183	0.417444	0.191633	0.0531287	0.346482	0.255064	0.232425	0.184769	-0.688918	-0.102497	0.466894	-0.0594421	0.395048	0.844957	0.951952	0.975763	0.646431	0.563333	0.982696	0.988701	0.929148	0.826546	0.89027	0.893935	0.896113	0.967662	0.748696	0.980869	0.754545	Abca1
ENSMUSG00000015247	0.375956	0.319312	-0.393006	0.224977	0.616269	-0.0720856	0.39962	0.145741	-0.220526	-0.555114	-0.151596	0.22685	0.261217	0.0379673	-0.646936	0.0634516	0.662719	0.820313	0.960914	0.923782	0.279134	0.991421	0.724057	0.950166	0.897465	0.708899	0.948484	0.973136	0.929988	0.987334	0.554701	0.953616	Nipsnap3b
ENSMUSG00000015289	0.0206956	0.143991	0.637872	NA	0.0187153	0.0936779	0.0398492	0.0375667	0.0402698	0.303811	0.211231	-0.410363	NA	-0.087445	0.264223	-0.173005	0.988944	0.920274	0.865173	NA	0.987269	0.98953	0.980982	0.988939	0.989774	0.889149	0.910644	0.935766	NA	0.969455	0.86308	0.883416	Lage3
ENSMUSG00000015290	-0.239752	-0.0289336	-0.87044	0.379716	0.193227	-0.383868	0.0165479	0.326616	-0.210244	-0.367347	-0.155737	0.126627	0.296317	-0.197061	-0.374639	0.932964	0.715264	0.988448	0.798795	0.82459	0.798621	0.917041	0.993826	0.831632	0.846552	0.63182	0.901549	0.984525	0.887218	0.917801	0.739573	0.255665	Ubl4a
ENSMUSG00000015291	0.376861	0.29628	-0.308495	0.0407994	0.518155	-0.026662	0.113572	0.191653	0.449818	0.260559	0.379531	0.414882	0.291153	0.153393	0.314014	0.762612	0.370388	0.667757	0.920902	0.974563	0.0463358	0.993676	0.9259	0.863907	0.220532	0.574961	0.233822	0.8536	0.507511	0.893863	0.69866	0.0166086	Gdi1
ENSMUSG00000015305	0.211586	0.0491918	-0.082077	-0.781471	-0.580956	0.21326	0.24695	0.296097	0.0606051	-0.117281	-0.269855	0.759559	-0.798784	0.154444	0.266918	-0.173262	0.746376	0.973244	0.98906	0.772528	0.35775	0.95682	0.80881	0.783465	0.969541	0.951875	0.789484	0.720546	0.319348	0.911086	0.837475	0.819522	Sash1
ENSMUSG00000015312	-0.863614	-1.10168	NA	NA	NA	0.627438	0.00144469	0.282924	NA	NA	NA	NA	NA	-0.697294	NA	NA	0.28348	0.423801	NA	NA	NA	0.927056	0.999989	0.956229	NA	NA	NA	NA	NA	0.717772	NA	NA	Gadd45b
ENSMUSG00000015314	NA	3.20566	NA	NA	NA	-0.123548	NA	NA	NA	NA	NA	NA	NA	NA	NA	NA	NA	0.4882	NA	NA	NA	0.993741	NA	NA	NA	NA	NA	NA	NA	NA	NA	NA	Slamf6
ENSMUSG00000015335	0.308058	0.212883	1.53571	NA	-0.846221	0.674293	0.171631	0.141717	1.02613	1.14675	0.942643	-0.495771	NA	0.425141	-0.231942	-1.34039	0.687592	0.909858	0.592787	NA	0.402978	0.862502	0.910354	0.95742	0.595841	0.461059	0.641115	0.935766	NA	0.811037	0.939455	0.208382	Zdhhc12
ENSMUSG00000015337	-0.5397	-0.0274153	NA	NA	NA	NA	-0.274307	NA	NA	NA	NA	NA	NA	NA	NA	NA	0.711376	0.993987	NA	NA	NA	NA	0.948206	NA	NA	NA	NA	NA	NA	NA	NA	NA	Endog
ENSMUSG00000015341	0.0535053	-0.176365	-0.240871	0.184324	0.220465	-0.0528446	-0.0608016	-0.249563	-0.115778	-0.06239	-0.158524	-0.0492021	0.192722	-0.0374551	-0.188948	0.0843499	0.947063	0.832963	0.954224	0.921755	0.632708	0.990727	0.960851	0.767018	0.893436	0.968961	0.864904	0.993999	0.864169	0.978899	0.853099	0.88772	Golga7
ENSMUSG00000015354	0.193993	0.0377854	NA	NA	NA	-0.3972	-0.228082	-0.192789	NA	NA	NA	-0.262508	NA	0.423845	NA	NA	0.873356	0.98977	NA	NA	NA	0.95682	0.910354	0.950166	NA	NA	NA	0.973136	NA	0.853559	NA	NA	Pcolce2
ENSMUSG00000015357	-0.202072	-0.523962	NA	NA	-0.401752	0.0555225	-0.297922	0.0592284	0.269914	0.414151	0.766502	-0.0263108	0.575603	0.428251	0.0796962	0.160708	0.874372	0.73279	NA	NA	0.727162	0.993741	0.873549	0.98439	0.884832	0.873949	0.56352	0.997051	0.874252	0.833433	0.981436	0.909804	Clpx
ENSMUSG00000015363	0.738002	1.08746	2.00701	-1.23239	-0.732348	1.51173	NA	-0.199566	0.523059	0.312095	0.394603	NA	NA	0.24491	0.587353	NA	0.504474	0.462312	0.55686	0.463049	0.511105	0.694776	NA	0.960408	0.805462	0.947572	0.875484	NA	NA	0.94675	0.785857	NA	Trabd
ENSMUSG00000015365	0.0835793	0.188339	NA	NA	NA	-1.19723	-0.327455	0.454414	NA	NA	NA	NA	NA	NA	NA	NA	0.967612	0.951952	NA	NA	NA	0.833634	0.870268	0.880987	NA	NA	NA	NA	NA	NA	NA	NA	Mov10l1
ENSMUSG00000015377	0.185224	NA	-0.344885	-0.317438	0.337181	0.0205273	NA	0.312433	0.886841	0.149868	0.604961	0.425614	NA	0.504917	0.088993	0.653721	0.930702	NA	0.985063	0.922339	0.701702	0.996931	NA	0.950166	0.46988	0.967394	0.750516	0.975162	NA	0.843244	0.981436	0.55383	Dennd6b
ENSMUSG00000015452	NA	NA	NA	NA	NA	NA	NA	NA	1.70413	0.997413	0.871591	NA	NA	NA	NA	NA	NA	NA	NA	NA	NA	NA	NA	NA	0.388132	0.673398	0.757502	NA	NA	NA	NA	NA	Ager
ENSMUSG00000015461	0.0425801	0.239077	1.25765	-0.226005	0.0922604	0.943947	0.530334	0.295145	-0.336201	-0.0308854	-0.238048	-0.296112	-1.48093	NA	0.0319224	-0.0578551	0.987352	0.928432	0.823976	0.963059	0.944272	0.862409	0.729533	0.908069	0.838022	0.991918	0.890807	0.981366	0.375861	NA	0.990693	0.967377	Atf6b
ENSMUSG00000015468	-0.134476	0.105152	1.30938	0.228812	1.34437	1.00702	0.032741	1.12595	-0.123792	-0.568913	-0.341292	NA	NA	NA	0.119911	NA	0.947791	0.969032	0.852824	0.954952	0.143403	0.859263	0.993826	0.632329	0.968605	0.850963	0.88955	NA	NA	NA	0.976722	NA	Notch4
ENSMUSG00000015474	-0.37875	0.118173	NA	0.165202	1.05005	NA	0.0101073	-0.0554433	0.366761	1.00812	0.500539	NA	0.620431	NA	-0.0831832	0.303558	0.788377	0.969032	NA	0.976343	0.31103	NA	0.99801	0.989642	0.873399	0.611721	0.815873	NA	0.817867	NA	0.983191	0.827238	Ppt2
ENSMUSG00000015478	-0.0939575	-0.4174	-0.109946	0.297272	0.262239	0.00732829	-0.0247185	0.106892	-0.234702	-0.250574	-0.212872	0.266659	-0.33211	-0.0802756	-0.178877	0.320855	0.928428	0.652292	0.98906	0.797857	0.59385	0.996931	0.992244	0.961303	0.797852	0.82361	0.833305	0.941544	0.785667	0.963324	0.888155	0.562294	Rnf5
ENSMUSG00000015488	-0.661549	-0.423008	-0.448277	-0.0145843	1.22606	-0.0733564	-0.777052	-0.255981	0.402255	0.387777	0.224436	0.825607	0.359975	NA	0.560121	1.36257	0.663016	0.907288	0.977332	0.992602	0.0330345	0.993741	0.723641	0.954964	0.68717	0.760429	0.869412	0.915613	0.797361	NA	0.723094	0.0532689	Cacfd1
ENSMUSG00000015501	NA	NA	NA	0.00476889	NA	NA	NA	NA	0.395476	0.423693	0.0806204	NA	NA	NA	0.316857	0.334223	NA	NA	NA	0.999468	NA	NA	NA	NA	0.834043	0.854212	0.977331	NA	NA	NA	0.928554	0.856473	Hivep2
ENSMUSG00000015522	0.254737	0.338096	0.746363	-0.489672	-0.330164	0.472243	0.12682	-0.0432707	-0.640717	-0.361912	-0.270052	-0.0294269	0.183152	0.288047	0.597549	-0.595471	0.6697	0.738387	0.864514	0.897293	0.731234	0.903912	0.942448	0.98439	0.667933	0.932173	0.925231	0.996895	0.957287	0.797919	0.700537	0.551641	Arnt
ENSMUSG00000015536	0.269171	-0.237242	0.675509	-0.429238	-0.366986	0.0788051	0.132881	-0.0937373	-0.230208	-0.186961	-0.198869	0.407124	-0.228749	0.588499	0.136354	0.0662718	0.778289	0.910307	0.889669	0.890259	0.641063	0.991421	0.954349	0.972714	0.910267	0.952814	0.930615	0.935766	0.951516	0.69277	0.953987	0.968745	Mocs2
ENSMUSG00000015542	-0.158791	NA	NA	NA	NA	NA	NA	0.387629	NA	NA	NA	NA	NA	NA	NA	NA	0.95772	NA	NA	NA	NA	NA	NA	0.925251	NA	NA	NA	NA	NA	NA	NA	NA	Nat9
ENSMUSG00000015568	0.415429	0.603288	1.86158	NA	NA	0.825718	0.316941	0.339868	0.425309	0.204049	0.195644	0.693351	1.06776	0.807855	0.438504	NA	0.668725	0.704431	0.655754	NA	NA	0.873634	0.873651	0.887559	0.738174	0.944649	0.928756	0.861322	0.741308	0.596107	0.783222	NA	Lpl
ENSMUSG00000015575	-0.0414363	-0.0245998	-1.00319	0.731302	0.370059	-0.501097	0.0942345	-0.392299	-0.315249	0.278855	0.0316135	-0.862698	0.122699	-0.421949	-0.605161	-0.280179	0.967612	0.989515	0.777556	0.55413	0.566388	0.873634	0.953254	0.681054	0.823995	0.940492	0.996591	0.713341	0.957336	0.707399	0.623116	0.722491	Atp6v0e
ENSMUSG00000015597	-0.0108762	-0.255836	-1.01472	0.00116102	0.514849	-0.654345	-0.0116487	0.138873	0.115293	0.166278	0.0044882	-0.020535	-0.503121	-0.12139	-0.0963812	0.0229852	0.990661	0.825552	0.777556	0.999792	0.411891	0.829827	0.995265	0.950224	0.946689	0.947572	0.999202	0.997051	0.785667	0.950975	0.964097	0.985248	Zfp318
ENSMUSG00000015599	NA	NA	NA	0.0191234	0.399555	NA	NA	-0.13091	0.359913	NA	0.454381	NA	0.0737073	NA	NA	0.545254	NA	NA	NA	0.994545	0.724757	NA	NA	0.988939	0.912023	NA	0.876908	NA	0.981141	NA	NA	0.606726	Ttbk1
ENSMUSG00000015605	0.0648536	0.0199662	-0.902315	NA	-1.11048	-0.208705	-0.0583483	-0.203767	-0.048403	NA	-0.504561	-0.431725	NA	0.247252	-0.437785	-0.327546	0.969818	0.993267	0.852641	NA	0.167384	0.976406	0.977286	0.928712	0.992667	NA	0.856772	0.937462	NA	0.930009	0.807528	0.798509	Srf
ENSMUSG00000015647	-0.201378	-0.140919	0.179035	NA	-1.27893	-0.0213487	-0.0237494	0.178559	-0.825474	-0.218139	-0.369301	-0.0111376	NA	0.349191	-0.0386965	-1.00947	0.737475	0.923307	0.986125	NA	0.179013	0.9957	0.990171	0.896075	0.519882	0.963168	0.891485	0.997051	NA	0.737735	0.98773	0.310618	Lama5
ENSMUSG00000015652	0.165663	-0.784039	NA	NA	NA	-0.892005	-0.364528	-0.728883	NA	NA	NA	-1.99028	NA	NA	-0.907805	NA	0.937602	0.674922	NA	NA	NA	0.880724	0.864813	0.712077	NA	NA	NA	0.713341	NA	NA	0.767307	NA	Steap1
ENSMUSG00000015653	-0.222006	-0.687017	NA	NA	NA	0.255153	-0.0490899	NA	NA	NA	NA	NA	NA	NA	NA	NA	0.894751	0.724836	NA	NA	NA	0.98033	0.990602	NA	NA	NA	NA	NA	NA	NA	NA	NA	Steap2
ENSMUSG00000015656	0.0350205	0.0437201	0.00695069	-0.118568	-0.131006	0.0255532	-0.0365916	-0.120897	-0.114354	-0.233862	-0.149657	0.00406752	-0.149156	0.00169747	-0.0701776	-0.175045	0.929863	0.934236	0.999835	0.901643	0.623048	0.991421	0.954845	0.868501	0.822	0.622338	0.762909	0.997696	0.794045	0.998715	0.916972	0.499681	Hspa8
ENSMUSG00000015668	0.320524	-0.207007	-1.37583	0.771679	-0.315003	-0.351845	0.131307	0.137201	0.409351	0.0365114	0.362929	0.0246084	-0.465622	0.773567	0.25644	-0.464991	0.706955	0.916433	0.708454	0.853797	0.75525	0.949834	0.954845	0.958536	0.765781	0.989073	0.832842	0.997051	0.861327	0.715776	0.882529	0.614583	Pdzd11
ENSMUSG00000015671	0.0435283	-0.026941	-0.104915	-0.0384767	-0.126541	-0.126602	-0.0881114	-0.00707603	-0.119611	-0.121028	-0.13595	0.063763	-0.268764	0.0647207	-0.119539	-0.0883611	0.922769	0.967812	0.978136	0.98496	0.747672	0.953641	0.880599	0.995189	0.841888	0.895216	0.855765	0.98764	0.743867	0.943283	0.882402	0.847545	Psma2
ENSMUSG00000015672	-0.149244	-0.099916	0.0687868	-0.144849	-0.114164	0.256182	0.0937221	-0.0881342	0.332791	0.216815	0.29083	0.0900802	-0.181215	-0.226982	-0.0204792	0.482395	0.816403	0.936981	0.98906	0.967194	0.86305	0.933113	0.947151	0.963662	0.717843	0.899228	0.813709	0.98764	0.932624	0.861344	0.992302	0.493546	Mrpl32
ENSMUSG00000015697	-0.166981	-0.305923	-0.452784	0.0234761	-0.0575901	-0.317887	-0.426564	-0.13621	0.0115794	0.168307	0.0144194	-0.0917439	0.346136	-0.131399	-0.300324	-0.111339	0.689144	0.597045	0.864514	0.989668	0.925716	0.879004	0.211872	0.890783	0.993109	0.890254	0.996699	0.981291	0.773759	0.876923	0.681543	0.879601	Setdb1
ENSMUSG00000015709	NA	NA	NA	0.107036	0.717316	-2.41411	NA	NA	0.245868	-0.216811	-0.158111	-0.746761	-0.539099	NA	0.267757	0.355485	NA	NA	NA	0.977218	0.307553	0.773039	NA	NA	0.892097	0.940492	0.928264	0.959041	0.752819	NA	0.916972	0.773312	Arnt2
ENSMUSG00000015711	0.37862	-0.173168	-0.0748032	-0.165584	-0.286202	-0.151033	0.298726	0.0629426	0.18318	NA	0.135013	0.0541349	NA	0.37808	-0.0822583	-1.12185	0.680519	0.920952	0.994868	0.977218	0.770678	0.984211	0.858862	0.98439	0.945849	NA	0.977395	0.993999	NA	0.858536	0.981274	0.241252	Prune1
ENSMUSG00000015714	-0.258352	-0.124772	-0.0287526	-0.610894	-0.498731	-0.284086	-0.322944	-0.148881	0.376194	0.41711	0.0970368	0.101593	0.113146	-0.014531	0.39694	1.62509	0.835934	0.963157	0.999835	0.862104	0.582587	0.965444	0.85255	0.959172	0.805462	0.850963	0.973621	0.993999	0.970149	0.996516	0.813098	0.0978685	Cers2
ENSMUSG00000015733	-0.0554114	-0.0332272	0.568416	-0.211264	-0.246845	0.440829	-0.0361242	-0.02031	-0.100952	0.0339807	0.0460071	0.187444	-0.170309	0.216741	0.157172	-0.231805	0.948371	0.977442	0.834342	0.919352	0.612809	0.850194	0.978171	0.990913	0.939946	0.988588	0.982107	0.957118	0.934862	0.824792	0.892133	0.740169	Capza2
ENSMUSG00000015745	NA	NA	NA	0.687631	1.14976	NA	NA	NA	0.717661	0.739159	0.11932	NA	0.781195	NA	0.576394	1.14522	NA	NA	NA	0.74348	0.196974	NA	NA	NA	0.649378	0.628359	0.971931	NA	0.721184	NA	0.827026	0.333675	Plekho1
ENSMUSG00000015747	-0.692664	-0.0865519	NA	NA	0.0512685	NA	NA	-0.13501	-0.0558644	-0.014357	0.00795281	0.0647634	NA	NA	0.0202262	NA	0.5721	0.98408	NA	NA	0.979007	NA	NA	0.982083	0.993109	0.998438	0.999202	0.996895	NA	NA	0.996329	NA	Vps45
ENSMUSG00000015748	-0.345024	-0.224123	-0.344032	-0.851228	-0.732643	-0.149351	-0.266137	-0.193176	-0.270403	-0.36511	-0.269661	0.131673	-0.41117	-0.255174	-0.308953	-0.665906	0.337668	0.771942	0.932405	0.646431	0.201139	0.961527	0.641292	0.870844	0.765781	0.695963	0.834452	0.97758	0.838158	0.77351	0.788742	0.34215	Prpf3
ENSMUSG00000015749	-0.0689584	-0.108746	0.124844	0.165793	-0.436499	0.0895377	0.106513	-0.0500961	0.252842	-0.0311406	-0.0034435	0.142206	-0.387649	-0.191479	0.0395889	-0.269499	0.894365	0.906716	0.977762	0.935185	0.249772	0.979994	0.897401	0.965022	0.586461	0.98003	0.999202	0.959041	0.666431	0.823972	0.97394	0.533171	Anp32e
ENSMUSG00000015750	-0.0321754	0.142612	-1.35772	-0.394971	0.222834	-1.38832	-0.56645	-0.404838	0.268212	0.50495	0.213141	-0.140518	0.576758	0.327829	0.653983	0.349965	0.990661	0.95817	0.834342	0.886896	0.831529	0.725972	0.636299	0.862788	0.858719	0.685881	0.910644	0.993363	0.830074	0.891204	0.63494	0.772513	Aph1a
ENSMUSG00000015755	0.12915	0.172163	0.684369	0.0812434	0.31027	0.636978	0.4062	0.472023	0.386283	0.245904	0.00559604	0.345878	-0.114957	0.123092	0.224939	0.392873	0.841153	0.888206	0.777556	0.977218	0.490046	0.703354	0.578144	0.640676	0.466091	0.703189	0.999202	0.926373	0.946465	0.927561	0.835569	0.450459	Tab2
ENSMUSG00000015757	0.0115457	-0.153203	0.277434	0.483207	0.317883	0.107844	-0.0421111	-0.0243592	-0.0676284	-0.109673	-0.0261415	-0.0760223	0.324662	-0.0178042	0.0702297	0.306916	0.990661	0.903456	0.956474	0.761293	0.600121	0.981858	0.978171	0.988939	0.968605	0.96249	0.996591	0.990277	0.874897	0.991194	0.971458	0.714627	Ppil4
ENSMUSG00000015759	0.27171	0.118758	-0.18602	0.132518	0.125252	0.224442	0.251916	0.369977	0.0792173	-0.0917829	-0.0304285	0.58883	0.231146	0.0401561	0.292348	0.351127	0.558926	0.920444	0.977762	0.960623	0.817704	0.93495	0.73108	0.668433	0.942399	0.952648	0.988602	0.75381	0.824987	0.978899	0.766809	0.472767	Cnih1
ENSMUSG00000015766	-0.488217	-0.936233	NA	NA	NA	-1.20641	-0.978274	-0.171039	NA	NA	NA	NA	NA	-0.0650457	-0.659364	NA	0.620653	0.462312	NA	NA	NA	0.797547	0.372996	0.959513	NA	NA	NA	NA	NA	0.981341	0.792171	NA	Eps8
ENSMUSG00000015776	-0.210358	-0.323963	NA	-1.08511	-0.353417	-0.533149	-0.2602	-0.21394	-0.0519568	0.0484097	0.244021	-1.27318	0.884688	-0.0327424	0.209537	0.495557	0.883506	0.910307	NA	0.637206	0.780882	0.943494	0.930811	0.957191	0.98978	0.989073	0.910644	0.774429	0.739068	0.994109	0.937248	0.677555	Med22
ENSMUSG00000015790	-0.0510698	-0.120992	-0.80361	1.317	0.41911	-0.557932	-0.2647	0.145598	0.121132	0.307689	0.276886	0.243172	0.228138	-0.219337	0.146292	0.981356	0.974618	0.958824	0.903629	0.498402	0.658444	0.920321	0.889543	0.966291	0.969644	0.947572	0.922415	0.979533	0.952288	0.941281	0.966844	0.379318	Surf1
ENSMUSG00000015804	-0.142894	-0.309624	-0.499068	0.331883	0.153642	-0.491431	-0.141312	-0.27278	-0.16733	0.0165662	0.0976044	-0.464899	-0.542228	-0.191496	-0.243927	-0.194418	0.796091	0.668407	0.870541	0.883635	0.796903	0.859955	0.889543	0.791259	0.863656	0.992322	0.954438	0.821046	0.640915	0.857605	0.818139	0.768568	Med28
ENSMUSG00000015806	-0.117651	-0.121433	-0.303718	0.164706	-0.360552	-0.165126	-0.112525	-0.0654605	-0.267468	-0.29463	-0.135445	-0.279595	-0.0120012	-0.00248142	-0.372144	-0.248862	0.739656	0.836637	0.885182	0.960623	0.444151	0.934431	0.841133	0.951284	0.70446	0.781169	0.902296	0.90741	0.996319	0.998616	0.619522	0.674866	Qdpr
ENSMUSG00000015829	NA	NA	NA	-1.41749	NA	NA	NA	NA	NA	NA	NA	NA	NA	NA	NA	NA	NA	NA	NA	0.42635	NA	NA	NA	NA	NA	NA	NA	NA	NA	NA	NA	NA	Tnr
ENSMUSG00000015837	-0.241073	-0.311902	-0.221959	-0.284024	-0.0130071	-0.0809619	-0.186765	0.0211246	-0.125847	-0.000643873	-0.164808	-0.0916376	-0.0205887	-0.193011	-0.216406	-0.120137	0.349455	0.423801	0.932405	0.761688	0.980211	0.979994	0.680984	0.986837	0.891123	0.999526	0.87216	0.979533	0.990527	0.719349	0.784767	0.829583	Sqstm1
ENSMUSG00000015839	-0.22571	-0.06367	-0.315674	-0.322526	-0.726525	-0.0826027	-0.129377	-0.0291693	0.179079	0.0747875	0.106138	0.0468161	-0.147398	0.0319879	0.0160457	-0.446453	0.574854	0.951952	0.930846	0.953147	0.201146	0.986484	0.884887	0.986973	0.90081	0.980411	0.967616	0.993999	0.963114	0.978899	0.994159	0.531686	Nfe2l2
ENSMUSG00000015846	0.209309	NA	NA	NA	-0.0461686	NA	NA	0.035736	-0.040749	-0.62705	-0.243048	0.257056	NA	NA	0.148081	-0.375624	0.928428	NA	NA	NA	0.980211	NA	NA	0.994583	0.991053	0.760429	0.896037	0.979533	NA	NA	0.959923	0.775928	Rxra
ENSMUSG00000015850	NA	NA	NA	NA	NA	NA	NA	NA	NA	NA	NA	NA	NA	NA	NA	0.0104845	NA	NA	NA	NA	NA	NA	NA	NA	NA	NA	NA	NA	NA	NA	NA	0.997526	Adamtsl4
ENSMUSG00000015869	-0.137317	-0.365651	-0.162457	-0.301945	-0.413243	-0.22427	-0.200234	-0.309028	-0.246944	-0.187742	-0.00721094	-0.440043	-0.0620984	-0.114046	-0.194739	-0.115888	0.808797	0.489861	0.978136	0.867548	0.352693	0.938251	0.80881	0.668433	0.759644	0.903662	0.999202	0.825898	0.969312	0.927561	0.853099	0.851778	Prpsap1
ENSMUSG00000015880	0.332583	0.217461	-0.319545	NA	-0.949003	-0.121433	0.10396	0.33232	-0.442108	-0.379178	-0.592365	0.0273754	-0.416284	0.248425	-0.17048	-1.31331	0.334639	0.76982	0.940338	NA	0.109827	0.976406	0.910354	0.640676	0.671453	0.759201	0.654871	0.996242	0.925331	0.793332	0.907459	0.0975107	Ncapg
ENSMUSG00000015882	0.170135	0.338674	NA	0.665848	1.6127	0.771231	0.329005	-0.39582	0.122364	0.46451	0.195766	-0.8307	0.259081	-0.114857	0.227506	1.47326	0.871166	0.872218	NA	0.713927	0.0583999	0.907862	0.864829	0.880987	0.955999	0.752905	0.922415	0.907376	0.946982	0.959298	0.93357	0.137885	Lcorl
ENSMUSG00000015889	0.0270509	0.184868	0.0791114	-0.839227	-0.622385	-0.125865	0.193493	-0.322492	0.00658354	-0.186322	0.0392135	-0.0343494	-0.263914	-0.293021	-0.0768421	-0.129892	0.980946	0.859869	0.98906	0.580594	0.288215	0.979994	0.864002	0.749026	0.996331	0.937455	0.991599	0.996242	0.919951	0.805797	0.968906	0.89212	Lta4h
ENSMUSG00000015932	0.188139	0.149235	-0.0442975	0.0295478	-0.148319	0.111917	0.0696979	0.0851898	0.0251014	-0.0963655	-0.0306392	0.140974	-0.11219	0.188079	-0.256423	-0.134429	0.427931	0.680927	0.98906	0.98496	0.603145	0.954355	0.889543	0.919397	0.973989	0.90252	0.973621	0.938435	0.898499	0.740541	0.602868	0.663242	Dstn
ENSMUSG00000015937	-0.0202354	-0.0860681	-0.0412512	0.284576	0.387941	0.0910344	-0.0934206	0.186263	0.192559	0.00411976	0.0128305	0.204863	0.0285629	-0.0095544	0.400958	0.252624	0.979477	0.920182	0.98906	0.647309	0.147515	0.981858	0.91246	0.873141	0.672946	0.995817	0.99365	0.935766	0.968641	0.994719	0.428879	0.469485	Macroh2a1
ENSMUSG00000015942	NA	NA	NA	0.486918	NA	NA	NA	1.1724	0.332106	NA	-0.244731	1.66222	NA	NA	0.10336	NA	NA	NA	NA	0.905523	NA	NA	NA	0.795124	0.917814	NA	0.942471	0.79021	NA	NA	0.984352	NA	Gtf2ird2
ENSMUSG00000015943	-0.169036	-0.2082	0.134103	0.659222	-0.425242	-0.182429	-0.107175	-0.265853	0.470827	0.165267	0.473971	0.0186325	-0.807855	-0.228898	0.21762	-0.872478	0.768256	0.825119	0.986125	0.732185	0.476414	0.958185	0.920723	0.858466	0.586461	0.946172	0.672735	0.997027	0.640407	0.891142	0.889981	0.17223	Bola1
ENSMUSG00000015944	NA	-0.0981729	NA	-0.494569	0.132368	NA	NA	NA	-0.285221	-0.443647	0.2094	0.22106	0.430641	NA	-0.645309	0.423684	NA	0.975761	NA	0.772528	0.892448	NA	NA	NA	0.892354	0.870035	0.918788	0.988954	0.803329	NA	0.776241	0.618797	Castor2
ENSMUSG00000015961	-0.1311	-0.197568	-0.266133	-0.239958	-0.547306	-0.210709	-0.183863	-0.247428	-0.359985	-0.206666	-0.21906	-0.0846039	-0.113222	-0.11426	-0.180535	-0.149248	0.664256	0.635127	0.877334	0.894113	0.103326	0.910476	0.618817	0.640676	0.282786	0.686761	0.68319	0.976219	0.929962	0.859543	0.779625	0.749915	Adss2
ENSMUSG00000015971	-0.0646881	-0.157161	-0.182602	0.038515	0.321258	-0.244294	-0.118893	0.100544	-0.0537675	0.180677	0.154773	0.0584342	0.329171	0.159106	-0.344091	0.230123	0.93609	0.906716	0.982106	0.987339	0.519849	0.938901	0.924989	0.958945	0.971959	0.932173	0.903063	0.993999	0.785667	0.910893	0.761526	0.693224	Actr8
ENSMUSG00000015980	-0.0772483	0.481333	NA	NA	NA	NA	0.197855	0.38764	NA	NA	NA	NA	NA	NA	NA	NA	0.975612	0.857673	NA	NA	NA	NA	0.957782	0.89574	NA	NA	NA	NA	NA	NA	NA	NA	Lrrc27
ENSMUSG00000015994	0.0256589	0.033977	0.152889	-0.0679661	-0.158874	0.141978	0.0569925	0.229878	-0.130392	0.0083135	0.163893	-0.0348201	0.225743	-0.0132336	-0.0906809	-0.198919	0.970345	0.967869	0.977762	0.98283	0.755354	0.957326	0.954179	0.746609	0.892354	0.996131	0.879284	0.993999	0.914514	0.99049	0.94126	0.743244	Fnta
ENSMUSG00000016018	-0.085568	-0.0740192	-0.399816	-0.0364179	-0.61134	-0.29959	-0.0560858	-0.159279	-0.228067	-0.0779337	-0.0393193	-0.0571598	-0.262052	-0.0560391	-0.113403	-0.607385	0.896662	0.952257	0.889669	0.987762	0.160151	0.907862	0.966974	0.868391	0.805462	0.967478	0.988602	0.991327	0.861327	0.960051	0.937248	0.231135	Mtrex
ENSMUSG00000016028	0.0157201	NA	NA	NA	NA	NA	NA	0.587997	-0.476393	0.0946833	-0.248882	0.468859	-0.890926	NA	0.293622	0.651165	0.994699	NA	NA	NA	NA	NA	NA	0.881966	0.805462	0.981752	0.896037	0.970852	0.655113	NA	0.936574	0.651494	Celsr1
ENSMUSG00000016150	NA	NA	-1.00747	NA	NA	-1.54168	NA	2.86237	NA	NA	NA	0.713171	NA	1.50549	1.79525	NA	NA	NA	0.870541	NA	NA	0.862409	NA	0.597232	NA	NA	NA	0.935766	NA	0.715776	0.578183	NA	Tenm1
ENSMUSG00000016179	NA	NA	NA	NA	NA	NA	NA	NA	NA	NA	-1.08448	NA	NA	NA	NA	NA	NA	NA	NA	NA	NA	NA	NA	NA	NA	NA	0.757502	NA	NA	NA	NA	NA	Camk1g
ENSMUSG00000016181	-0.247643	0.00831203	0.328022	0.212449	-0.0748661	0.164838	-0.110535	0.0320582	-0.140093	0.28642	0.391963	-0.0203083	-0.189968	-0.473134	0.293387	0.632888	0.680519	0.997672	0.960914	0.96581	0.943116	0.973888	0.947151	0.989642	0.939946	0.892743	0.812951	0.996895	0.936746	0.65756	0.835569	0.503808	Utp25
ENSMUSG00000016200	-0.00980879	0.807571	0.812776	-0.816832	0.316947	0.263696	-0.586532	0.113317	-0.10073	-0.256648	-0.580375	NA	0.640731	-0.207067	0.655609	0.1836	0.995741	0.652292	0.927862	0.668038	0.777828	0.981394	0.742593	0.977244	0.97966	0.951532	0.762909	NA	0.784474	0.94752	0.788737	0.892397	Syt14
ENSMUSG00000016252	0.00843937	-0.00278925	0.310726	-0.284949	-0.39394	0.251518	0.310998	-0.0295552	-0.251543	0.176646	-0.213253	-0.0236	-0.273466	-0.249128	-0.22596	-0.136227	0.990661	0.997672	0.919657	0.896582	0.429286	0.917041	0.494716	0.987262	0.738174	0.909609	0.84093	0.996242	0.845968	0.762917	0.818139	0.842723	Atp5f1e
ENSMUSG00000016253	0.00246643	0.0796661	-0.714191	-0.216756	-0.320853	-0.492155	-0.137496	-0.143601	-0.16289	-0.000397565	-0.0081815	-0.591638	-0.0627942	0.0457089	-0.155232	-0.526658	0.997719	0.962181	0.762911	0.923782	0.541432	0.829827	0.907405	0.913475	0.867257	0.999526	0.999202	0.774429	0.973086	0.978899	0.892728	0.367887	Nelfcd
ENSMUSG00000016256	-0.0347243	0.0143791	0.17508	1.02542	-0.00764889	-0.00168514	-0.0304886	0.0299584	-0.229134	0.0324324	0.203198	-0.255123	0.517513	0.293835	-0.0105813	-0.491667	0.973485	0.992783	0.984222	0.649602	0.993667	0.998977	0.986948	0.989642	0.923026	0.992355	0.951701	0.959041	0.826171	0.789179	0.996329	0.627902	Ctsz
ENSMUSG00000016257	0.0986961	0.174187	0.112928	-0.234892	-0.426938	0.0342279	0.103264	0.249687	-0.132059	-0.290917	-0.203308	-0.025335	-0.859775	0.104789	-0.130722	-0.633062	0.878879	0.865928	0.98906	0.935487	0.429523	0.992912	0.936682	0.841557	0.929665	0.867577	0.897343	0.996895	0.513961	0.948192	0.936908	0.339125	Prelid3b
ENSMUSG00000016308	-0.200623	-0.173985	0.0938983	0.0292309	0.00402705	-0.123982	-0.256293	-0.299442	-0.212363	0.163264	0.276291	-0.0671377	0.248863	-0.309719	-0.20756	-0.440479	0.714359	0.870464	0.98906	0.991602	0.995898	0.97455	0.712148	0.749026	0.885142	0.956985	0.882996	0.993999	0.929962	0.805161	0.899943	0.557008	Ube2a
ENSMUSG00000016319	0.141876	0.108545	0.0857776	0.243785	-0.0390088	0.195571	0.0865157	0.181023	0.198034	0.121225	0.12971	0.230831	-0.134879	0.132267	0.0408991	0.0919682	0.507334	0.740959	0.977332	0.773472	0.917534	0.889306	0.830599	0.632329	0.497858	0.809231	0.757502	0.859246	0.861327	0.775557	0.955915	0.780654	Slc25a5
ENSMUSG00000016344	-0.0276414	-0.203133	-0.57056	-0.20744	0.0591054	-0.279393	-0.101951	-0.169402	0.150259	0.0631985	0.0564243	0.44849	0.0668978	-0.178119	0.102459	0.139145	0.97344	0.746012	0.777556	0.891082	0.904778	0.907862	0.90985	0.869255	0.807911	0.960223	0.954438	0.801872	0.960022	0.849587	0.93357	0.774235	Ppdpf
ENSMUSG00000016346	NA	NA	NA	-0.232314	0.626993	-0.144633	NA	NA	NA	NA	NA	NA	NA	NA	NA	NA	NA	NA	NA	0.93234	0.515691	0.991421	NA	NA	NA	NA	NA	NA	NA	NA	NA	NA	Kcnq2
ENSMUSG00000016349	-0.453845	NA	NA	0.713799	NA	NA	-0.590587	NA	NA	NA	NA	NA	NA	NA	NA	NA	0.874372	NA	NA	0.792374	NA	NA	0.884887	NA	NA	NA	NA	NA	NA	NA	NA	NA	Eef1a2
ENSMUSG00000016382	0.547683	0.670728	-0.904608	NA	0.137079	-0.522318	0.397166	0.169619	0.00311321	-0.634731	0.0415019	-0.30256	-0.107699	0.50888	0.087486	0.421845	0.540112	0.634737	0.870541	NA	0.914571	0.917041	0.793986	0.959172	0.998921	0.614933	0.993717	0.9675	0.970149	0.77086	0.97394	0.713914	Pls3
ENSMUSG00000016386	-1.25189	NA	NA	-1.17031	0.818023	NA	NA	-0.650954	0.561694	0.556076	0.683628	NA	0.742733	-1.86896	0.457477	0.646209	0.391137	NA	NA	0.303656	0.308914	NA	NA	0.908069	0.525083	0.446432	0.397368	NA	0.72279	0.539969	0.761526	0.460859	Mpped2
ENSMUSG00000016409	-0.230865	0.14529	0.117808	-0.0310985	0.0882561	-0.179875	-0.254496	0.458691	0.358923	0.584951	0.268173	0.403374	0.689911	0.297977	0.191008	0.589459	0.787782	0.939161	0.98906	0.991602	0.93139	0.979994	0.858684	0.774705	0.76368	0.549455	0.857997	0.935766	0.714687	0.857605	0.926911	0.439952	Nkap
ENSMUSG00000016427	0.212507	0.14851	-0.528892	0.13922	-0.187857	-0.156457	0.223097	-0.183959	0.246771	0.208013	-0.0503711	-0.235032	-0.268416	-0.0567291	0.0298028	0.0258877	0.747975	0.910307	0.870541	0.973356	0.768875	0.975513	0.79936	0.925227	0.805462	0.908111	0.983444	0.959041	0.861327	0.976022	0.988075	0.980249	Ndufa1
ENSMUSG00000016458	-1.38998	-0.719909	-1.10728	1.05267	0.839247	-0.733773	-0.900435	0.29804	0.951824	1.31646	1.23487	-0.0440891	1.33387	-1.27549	-0.236348	0.867768	0.0816096	0.635806	0.820528	0.0187087	0.0698942	0.880724	0.533291	0.926891	0.266702	0.37354	0.361085	0.996895	0.0305756	0.672062	0.920351	0.207857	Wt1
ENSMUSG00000016477	-0.250947	0.00904116	0.397949	0.50228	-0.0547412	0.376039	0.262477	0.38229	-0.202441	0.0110288	-0.0768703	1.03047	-0.753332	-0.482826	0.115341	NA	0.798435	0.997672	0.964106	0.919352	0.972825	0.943494	0.899461	0.863907	0.929665	0.996737	0.978735	0.713341	0.821395	0.759586	0.96222	NA	E2f3
ENSMUSG00000016481	0.356638	0.227167	-0.950551	-0.59508	-0.182052	-0.239126	0.229452	-0.0981297	-0.207446	0.120272	-0.0147654	-0.340592	0.258203	-0.0631516	-0.243938	0.301202	0.60207	0.864522	0.790525	0.850738	0.835951	0.95682	0.853621	0.960961	0.888543	0.9723	0.999202	0.935766	0.914514	0.974702	0.885215	0.743963	Cr1l
ENSMUSG00000016487	0.282276	0.317574	-0.258569	NA	-0.929209	-0.0508889	-0.0816332	0.286098	-1.4063	-1.99257	-1.68979	-0.412421	NA	0.288723	-0.974443	NA	0.733105	0.85108	0.981398	NA	0.385104	0.991731	0.970732	0.880987	0.262513	0.198506	0.302406	0.938435	NA	0.846202	0.481961	NA	Ppfibp1
ENSMUSG00000016493	NA	NA	-0.305746	NA	NA	0.131586	NA	0.469186	NA	NA	0.290411	NA	NA	NA	-0.188252	NA	NA	NA	0.98906	NA	NA	0.993741	NA	0.967584	NA	NA	0.96043	NA	NA	NA	0.980027	NA	Cd46
ENSMUSG00000016494	NA	NA	NA	NA	NA	0.247624	NA	NA	NA	NA	NA	NA	NA	NA	NA	NA	NA	NA	NA	NA	NA	0.990727	NA	NA	NA	NA	NA	NA	NA	NA	NA	NA	Cd34
ENSMUSG00000016495	0.309628	NA	NA	0.320438	-0.135655	0.372416	0.0266064	-0.263344	1.5489	0.308532	0.834349	0.245923	-0.611348	NA	0.435754	0.339805	0.83435	NA	NA	0.955381	0.918988	0.965444	0.995265	0.94034	0.276896	0.952552	0.721103	0.979533	0.865798	NA	0.842977	0.838874	Plgrkt
ENSMUSG00000016503	0.207765	0.251784	-0.126631	NA	-0.361851	-0.265118	-0.0490144	-0.0657429	0.264028	0.347751	0.715029	-0.0553425	NA	0.339896	-0.000647535	-0.555529	0.738034	0.862473	0.98906	NA	0.686709	0.947942	0.972729	0.975535	0.858719	0.860815	0.564883	0.993999	NA	0.776354	0.999752	0.557671	Gtf3a
ENSMUSG00000016510	-0.0922757	0.0745818	NA	NA	NA	0.524038	0.179008	-0.101262	0.108324	NA	NA	NA	NA	-0.506297	0.275062	NA	0.962005	0.978398	NA	NA	NA	0.954355	0.959133	0.978115	0.979243	NA	NA	NA	NA	0.826339	0.939915	NA	Mtif3
ENSMUSG00000016520	-0.216344	0.187562	NA	NA	NA	0.229508	0.0981688	NA	-0.0809213	NA	NA	NA	NA	NA	0.605244	NA	0.909296	0.958824	NA	NA	NA	0.98953	0.978472	NA	0.990666	NA	NA	NA	NA	NA	0.856053	NA	Lnx2
ENSMUSG00000016526	-0.284519	-0.139394	0.515813	-0.742985	-1.30903	0.231379	-0.0892267	-0.362589	-0.838208	-0.201859	-0.113385	-0.301591	NA	-0.23577	-0.573914	-0.646165	0.536187	0.911614	0.870541	0.903927	0.114648	0.954355	0.95023	0.704268	0.352732	0.956985	0.973621	0.935766	NA	0.843456	0.607641	0.505533	Dyrk3
ENSMUSG00000016528	-0.116294	-0.305088	-0.446119	0.288108	0.913946	-0.201731	-0.340104	0.414517	0.179535	-0.0504962	-0.136072	0.816939	0.363372	-0.0781105	0.156751	0.73043	0.921898	0.841932	0.949181	0.902488	0.0715686	0.972986	0.780894	0.850904	0.865299	0.98108	0.906128	0.801403	0.725878	0.969455	0.926456	0.184038	Mapkapk2
ENSMUSG00000016534	0.00669293	0.0415497	-0.118754	-0.531171	0.213071	-0.179948	-0.211488	-0.0400132	-0.386796	-0.132461	-0.0858375	-0.475839	0.461209	-0.216664	-0.110572	0.122384	0.995174	0.982223	0.98906	0.751176	0.786517	0.978625	0.887511	0.988939	0.733822	0.961194	0.970074	0.933898	0.7694	0.868072	0.956265	0.904495	Lamp2
ENSMUSG00000016541	0.0683238	0.0623366	0.117616	-0.0371345	-0.0126745	0.16899	0.161056	0.0845098	0.215575	0.083962	0.0130519	0.0368445	-0.117584	-0.052171	0.0786581	0.041538	0.83435	0.922935	0.972473	0.984506	0.976475	0.925393	0.70738	0.919397	0.53054	0.909609	0.99365	0.993999	0.87676	0.945447	0.910422	0.927122	Atxn10
ENSMUSG00000016552	-0.115328	0.221872	NA	NA	NA	1.51517	0.265862	NA	NA	NA	NA	NA	NA	NA	NA	NA	0.952602	0.950351	NA	NA	NA	0.772828	0.938468	NA	NA	NA	NA	NA	NA	NA	NA	NA	Foxred2
ENSMUSG00000016554	-0.00966334	-0.0209027	-0.0701168	0.0822913	-0.223591	-0.0873129	0.0722241	0.0173559	-0.116013	-0.0648702	-0.140333	-0.195902	-0.0364257	-0.0290881	-0.060681	-0.138275	0.990255	0.977054	0.98906	0.977218	0.589243	0.976406	0.91438	0.988939	0.885475	0.96249	0.876908	0.935766	0.979119	0.976022	0.957499	0.797615	Eif3d
ENSMUSG00000016559	-0.211294	-0.20114	-0.00819291	0.0522419	0.0681458	0.0714807	-0.144185	-0.175541	-0.0244077	-0.0421749	-0.0408282	-0.0504742	-0.0397346	-0.227676	-0.0367088	0.0195558	0.201736	0.423801	0.999835	0.954952	0.78493	0.973905	0.663187	0.729924	0.968605	0.951875	0.928264	0.98764	0.951516	0.552001	0.957729	0.947829	H3f3b
ENSMUSG00000016619	-0.295111	-0.14354	0.304267	-0.100264	-0.416838	0.109971	-0.116507	-0.154841	-0.229765	0.05542	-0.15812	-0.497956	-0.117793	-0.257809	-0.0340917	-0.818817	0.370388	0.883064	0.932405	0.977218	0.411128	0.977908	0.896939	0.896075	0.80813	0.979071	0.888439	0.801403	0.95942	0.75737	0.983911	0.156952	Nup50
ENSMUSG00000016624	-0.484924	-0.504665	0.67579	0.130476	0.42464	0.423086	-0.12294	-0.108891	0.314989	0.0782404	0.0887555	0.796696	0.0398038	0.66134	0.661839	0.482693	0.660673	0.798416	0.870541	0.894113	0.168246	0.935908	0.970844	0.974949	0.626833	0.96249	0.927727	0.720546	0.963718	0.795301	0.501569	0.199105	Phf21b
ENSMUSG00000016637	0.264882	0.0962828	NA	0.424436	0.280916	0.110075	0.507831	0.323837	0.194981	0.0316947	-0.632197	0.396595	0.141255	0.0787109	-0.0257691	-0.113614	0.787782	0.966833	NA	0.923782	0.799244	0.990727	0.676247	0.880987	0.93103	0.990261	0.69681	0.956266	0.963718	0.978899	0.99472	0.939717	Ift27
ENSMUSG00000016664	-0.15933	-0.228684	-0.0845205	NA	-0.872597	0.190552	-0.086275	-0.198783	0.315488	0.267554	0.627657	0.172714	NA	0.0752358	-0.0925788	-0.788954	0.854135	0.887267	0.991624	NA	0.36487	0.975513	0.964443	0.909329	0.900108	0.952552	0.813709	0.981366	NA	0.973808	0.978071	0.470743	Pacsin2
ENSMUSG00000016757	-0.0976624	-0.0588327	0.122298	-0.117026	-0.303502	0.0448466	-0.0568747	0.0966279	-0.162569	-0.559794	-0.52377	-0.171721	-0.290656	0.205229	-0.0882512	-0.147467	0.908018	0.967869	0.98906	0.982394	0.706272	0.991692	0.971974	0.966255	0.929665	0.605911	0.692722	0.979533	0.922032	0.90978	0.969864	0.900663	Ttll12
ENSMUSG00000016758	-0.390379	NA	NA	NA	NA	NA	NA	NA	NA	NA	NA	NA	NA	NA	NA	NA	0.87743	NA	NA	NA	NA	NA	NA	NA	NA	NA	NA	NA	NA	NA	NA	NA	Bik
ENSMUSG00000016763	NA	NA	-0.0208198	0.0957207	NA	0.414708	NA	NA	0.599535	-0.26228	-0.362281	3.27437	0.126128	NA	0.425372	NA	NA	NA	0.999835	0.987762	NA	0.979994	NA	NA	0.711083	0.947572	0.875231	0.713341	0.975772	NA	0.89543	NA	Scube1
ENSMUSG00000016831	0.306537	0.358519	0.196564	0.50162	0.481713	0.0480331	-0.142266	0.0900385	-0.154564	-0.0883264	0.0977206	0.0320058	0.863667	0.13062	-0.308149	0.167859	0.672162	0.745711	0.982106	0.810387	0.484591	0.991421	0.932476	0.974664	0.938222	0.979272	0.973621	0.996242	0.636183	0.949596	0.831714	0.889642	Tox4
ENSMUSG00000016833	-0.411211	-0.371439	-1.23582	NA	-0.0773982	-0.746982	-0.441133	-0.574493	0.0661197	0.62733	0.322888	-0.143208	0.0463424	-0.162271	-0.327318	-0.153077	0.531297	0.724442	0.625647	NA	0.95146	0.798856	0.663297	0.668433	0.979583	0.661128	0.876908	0.985751	0.991615	0.945447	0.846169	0.909269	Mrps18c
ENSMUSG00000016918	-0.316468	-0.494723	-0.135216	NA	-1.15084	-0.199459	-0.39647	-0.352086	-0.282658	NA	NA	-0.547749	NA	0.124905	-0.501105	-1.40062	0.595651	0.537455	0.98906	NA	0.174398	0.972986	0.635813	0.80471	0.919074	NA	NA	0.877028	NA	0.950975	0.747276	0.157795	Sulf1
ENSMUSG00000016921	-0.0978003	-0.22546	-0.497131	-0.091418	-0.145192	-0.299305	-0.159964	-0.116245	-0.0884543	-0.134987	-0.128119	-0.192723	-0.0976631	-0.162682	-0.150449	-0.133916	0.783586	0.55144	0.708454	0.960623	0.696958	0.837224	0.720642	0.870844	0.892354	0.850823	0.829927	0.935766	0.922094	0.825712	0.832903	0.72824	Srsf6
ENSMUSG00000016933	-0.269931	-0.408439	0.384132	0.310275	0.768246	-0.0783254	0.00966615	0.255942	-0.469942	-0.173639	-0.062915	-0.0679692	-0.36155	-0.377485	-0.46347	0.538158	0.704773	0.718172	0.961789	0.878986	0.129805	0.991421	0.99572	0.908069	0.649378	0.946921	0.978276	0.993999	0.803329	0.740046	0.706158	0.423952	Plcg1
ENSMUSG00000016940	0.0102796	-0.0100472	0.379464	0.166823	0.620413	0.527626	0.12583	0.327005	0.203652	-0.10053	-0.23691	0.120775	-0.496484	0.264158	0.397485	0.0890938	0.994497	0.997672	0.976116	0.977218	0.472759	0.917041	0.959563	0.861785	0.901947	0.978682	0.893134	0.988954	0.868351	0.898233	0.831714	0.95195	Kctd2
ENSMUSG00000016946	-0.00502226	-0.137743	-0.412027	-0.779639	-0.341507	-0.245103	0.087592	-0.204658	0.195994	0.458258	0.529396	-0.495764	0.0492752	-0.257929	-0.136981	0.0474267	0.995174	0.916433	0.927862	0.53604	0.58368	0.943494	0.949241	0.898762	0.876987	0.643157	0.565453	0.878844	0.980383	0.825712	0.927986	0.956071	Kctd5
ENSMUSG00000016984	-0.338548	-0.151883	-0.135842	NA	-0.943346	-0.125638	-0.318675	-0.0861136	-0.36552	0.316862	0.261046	-0.18179	NA	-0.00471559	-0.240461	-0.673635	0.60207	0.929277	0.98906	NA	0.330251	0.98953	0.768002	0.971046	0.827643	0.899683	0.902617	0.979533	NA	0.998715	0.899442	0.540486	Etaa1
ENSMUSG00000017009	0.578736	0.805269	0.889353	NA	NA	0.923837	0.895589	1.18964	0.175806	NA	NA	1.3249	NA	0.257005	1.14207	NA	0.270747	0.391284	0.870541	NA	NA	0.840244	0.381228	0.526838	0.967129	NA	NA	0.762796	NA	0.867075	0.525311	NA	Sdc4
ENSMUSG00000017119	-0.0538549	0.0199457	-0.604729	-0.0961327	0.355879	-0.11781	0.0895261	0.122344	0.576585	0.792834	0.397688	-0.00116623	0.403724	0.0864199	0.259646	0.133269	0.959059	0.990691	0.870541	0.977218	0.525513	0.987574	0.957631	0.951994	0.498149	0.450973	0.778558	0.999195	0.784586	0.956454	0.846169	0.883416	Nbr1
ENSMUSG00000017132	NA	NA	NA	-0.0393056	NA	1.62183	NA	NA	NA	0.818073	0.886441	NA	NA	NA	NA	NA	NA	NA	NA	0.990051	NA	0.829827	NA	NA	NA	0.843555	0.778558	NA	NA	NA	NA	NA	Cyth1
ENSMUSG00000017144	0.323705	0.164773	-1.58093	0.814313	1.27154	-0.35106	5.64946e-06	-0.126957	0.0306694	0.413233	0.00430734	0.478921	0.748216	NA	0.0135992	0.859921	0.827412	0.962181	0.81676	0.138607	0.0144012	0.961527	0.999989	0.976304	0.991763	0.755924	0.999202	0.935766	0.521549	NA	0.996329	0.190299	Rnd3
ENSMUSG00000017146	-0.50676	-0.395323	0.0257153	NA	-1.41737	-0.0267169	-0.469465	-0.336397	-0.335535	-0.268816	-0.742974	-0.501877	-1.1412	-0.724194	-0.471336	-1.72809	0.148615	0.462208	0.997496	NA	0.0762008	0.992912	0.286562	0.767018	0.783583	0.870035	0.361085	0.779625	0.653889	0.322867	0.637615	0.0379207	Brca1
ENSMUSG00000017176	0.152149	0.00394094	NA	1.31072	NA	-0.074281	0.384445	0.772932	0.445795	0.0259472	0.379871	1.03111	NA	-0.203795	-0.0862002	NA	0.928428	0.999386	NA	0.668038	NA	0.991421	0.869866	0.679174	0.831062	0.993331	0.874651	0.801403	NA	0.94752	0.981274	NA	Nt5c3b
ENSMUSG00000017188	0.11385	0.240392	0.333271	0.399204	-0.0680257	0.274114	0.127733	-0.0770292	0.543156	0.653136	0.554495	0.0896171	0.69752	0.14172	0.123941	-0.243862	0.908018	0.875765	0.96323	0.894113	0.950298	0.954355	0.947151	0.974867	0.607109	0.601995	0.68319	0.993999	0.725878	0.949735	0.95727	0.818892	Coa3
ENSMUSG00000017210	0.125946	0.259046	-0.670998	-0.146955	-0.0522735	-0.362349	0.0457221	-0.175984	-0.171953	-0.491273	-0.262682	0.0209415	0.0725813	-0.01476	-0.0619963	-0.0721259	0.818466	0.788468	0.860591	0.945187	0.939473	0.917041	0.972729	0.908069	0.8874	0.525349	0.829865	0.996895	0.967662	0.994109	0.97206	0.929845	Med24
ENSMUSG00000017221	-0.00771777	0.00292303	-0.21565	-0.216811	-0.06332	-0.149242	0.0461935	0.0611767	-0.286847	-0.337922	-0.341794	0.016958	-0.369599	-0.212808	-0.195652	-0.0652524	0.990661	0.997672	0.954224	0.93248	0.923904	0.95682	0.963646	0.960348	0.693229	0.641331	0.681165	0.996895	0.76753	0.787054	0.828166	0.927053	Psmd3
ENSMUSG00000017264	-0.166833	-0.00174277	0.844671	0.229206	-0.38568	0.505418	0.0108117	-0.277197	-0.0396438	0.108215	0.00758406	-0.169918	-0.324462	0.0367688	0.0564929	-0.42132	0.781016	0.999386	0.749127	0.951929	0.546049	0.836789	0.995265	0.777631	0.989486	0.96249	0.999202	0.964482	0.894151	0.981047	0.979223	0.560546	Exosc10
ENSMUSG00000017286	-0.0906963	-0.247905	-0.435581	0.34668	-0.894136	-0.206824	-0.157356	0.214917	0.198965	0.16134	0.263808	0.307404	-1.02445	0.414289	0.0240059	-0.454549	0.911339	0.842885	0.946711	0.932894	0.283972	0.958811	0.905038	0.869255	0.906616	0.956985	0.891485	0.938435	0.714687	0.748576	0.993273	0.655788	Glod4
ENSMUSG00000017288	0.184714	0.0156581	0.291769	0.824282	1.8197	0.277119	0.380122	0.146223	0.67201	0.905488	1.14596	0.149024	0.1215	-0.266134	0.326557	1.17906	0.891456	0.99562	0.982291	0.581869	0.025968	0.971691	0.80881	0.959986	0.649378	0.497961	0.238778	0.988954	0.967662	0.903339	0.876861	0.247538	Vps53
ENSMUSG00000017291	-0.196952	-0.261081	-0.225822	-0.0596261	0.223471	-0.165867	-0.209585	-0.23972	0.161681	-0.0296838	-0.0153653	-0.182335	-0.019695	-0.102032	0.142863	0.375591	0.69984	0.743911	0.977332	0.977218	0.617958	0.962519	0.812292	0.79884	0.83874	0.986879	0.996591	0.969051	0.990963	0.942867	0.907459	0.387904	Taok1
ENSMUSG00000017299	-0.157357	-0.0237873	-0.832638	0.632554	0.266726	-0.631204	-0.265909	-0.4115	0.754453	0.504974	0.0560755	-1.39584	-0.0236444	0.0248219	-0.171918	-0.116978	0.89807	0.992615	0.870541	0.773876	0.767305	0.913974	0.906846	0.908069	0.41488	0.695134	0.988602	0.742038	0.993869	0.994719	0.936908	0.9279	Dnttip1
ENSMUSG00000017307	-0.273402	-0.782117	-0.297632	NA	NA	0.0201186	-0.00259615	0.317769	NA	NA	NA	NA	NA	NA	NA	NA	0.853592	0.634737	0.984222	NA	NA	0.996931	0.999989	0.914746	NA	NA	NA	NA	NA	NA	NA	NA	Acot8
ENSMUSG00000017314	NA	NA	NA	-0.300044	NA	NA	NA	NA	NA	NA	NA	NA	NA	NA	NA	NA	NA	NA	NA	0.957245	NA	NA	NA	NA	NA	NA	NA	NA	NA	NA	NA	NA	Mpp2
ENSMUSG00000017376	-0.163314	-0.145233	-0.212027	-0.147093	0.113426	-0.193277	-0.254444	-0.177381	-0.0426203	0.271436	-0.0808401	-0.0815171	0.567852	-0.0531192	-0.166519	0.164014	0.803868	0.920274	0.982106	0.960951	0.866794	0.960569	0.783669	0.920083	0.980808	0.850963	0.956324	0.988954	0.642999	0.973129	0.900688	0.805047	Nlk
ENSMUSG00000017386	0.343028	0.416492	0.491137	0.820427	0.447626	0.309247	-0.16803	-0.0153574	-0.21036	0.0315413	0.327266	0.208643	-0.101404	0.16127	-0.206594	-0.410663	0.740031	0.815854	0.954224	0.530462	0.506161	0.959549	0.953168	0.996018	0.939908	0.992355	0.891485	0.979533	0.967662	0.946862	0.942363	0.663166	Traf4
ENSMUSG00000017390	-0.333892	-0.448443	0.166738	-0.0193193	-1.0796	0.14389	-0.276001	-0.185113	-0.657021	0.0275795	-0.232346	-0.542857	NA	-0.41895	-0.344072	-1.44774	0.604043	0.48193	0.982106	0.997134	0.102845	0.971691	0.706561	0.878254	0.473	0.99223	0.915592	0.801403	NA	0.626236	0.792171	0.0757846	Aldoc
ENSMUSG00000017400	0.324912	0.177943	0.701499	0.524766	0.660524	0.422451	0.544613	0.510765	0.328592	0.733018	NA	-0.00987449	1.05162	0.733996	-0.0614035	-0.571824	0.706955	0.941149	0.92673	0.708316	0.264872	0.95682	0.62937	0.755251	0.912708	0.890508	NA	0.997788	0.714687	0.646375	0.987971	0.690872	Stac2
ENSMUSG00000017404	0.130071	0.144231	0.0569196	-0.183969	-0.232031	0.0783063	0.0700169	0.128569	-0.0721272	-0.0590099	-0.00370018	-0.0505414	-0.0707039	-0.00276932	-0.0681607	0.0120229	0.659777	0.699492	0.98906	0.903927	0.473937	0.974868	0.90985	0.863907	0.919074	0.961194	0.999202	0.988954	0.952288	0.998213	0.937248	0.983174	Rpl19
ENSMUSG00000017417	-0.0135001	-0.085912	NA	NA	NA	NA	-0.0783219	NA	NA	NA	NA	NA	NA	NA	NA	NA	0.994699	0.98123	NA	NA	NA	NA	0.986745	NA	NA	NA	NA	NA	NA	NA	NA	NA	Plxdc1
ENSMUSG00000017418	-0.192604	-0.0851532	NA	0.187913	0.316954	-0.194239	0.0872431	-0.07582	0.413522	0.162002	0.169904	0.561652	0.518681	-0.0560058	0.294612	0.194194	0.848607	0.967812	NA	0.932894	0.620756	0.979994	0.970732	0.983039	0.675732	0.951532	0.905954	0.914895	0.623702	0.978899	0.857512	0.778126	Arl5b
ENSMUSG00000017421	-0.115413	0.0229902	-0.21261	0.02001	0.00157941	-0.0417809	-0.109299	-0.0946194	0.187027	0.151005	0.161023	0.0529929	-0.246853	-0.0272644	-0.0464044	0.167576	0.746376	0.977054	0.927862	0.987937	0.996079	0.990545	0.850612	0.916813	0.699913	0.815381	0.757502	0.991327	0.688091	0.978899	0.96489	0.619557	Zfp207
ENSMUSG00000017428	7.22035e-05	0.0181232	-0.0674515	0.0305512	-0.17319	0.0105442	0.0191227	0.0093073	-0.0266514	-0.024015	-0.0669378	0.00701511	-0.182241	0.202041	-0.0583613	0.0869868	0.999673	0.982465	0.98906	0.986162	0.665289	0.9957	0.984877	0.994583	0.97742	0.986308	0.925802	0.997051	0.82574	0.737735	0.950171	0.868663	Psmd11
ENSMUSG00000017453	0.307678	0.0267158	-0.598799	NA	-0.409018	-0.220977	0.0290097	0.426578	-0.0775898	NA	NA	0.0902209	-0.618456	0.401105	0.0306202	-0.840184	0.592504	0.990384	0.870541	NA	0.705738	0.958718	0.988701	0.689213	0.983592	NA	NA	0.990277	0.879331	0.748576	0.991974	0.410346	Pipox
ENSMUSG00000017466	NA	NA	NA	NA	NA	NA	NA	NA	0.236708	-0.274447	-0.141325	NA	0.0354332	NA	0.651567	0.139666	NA	NA	NA	NA	NA	NA	NA	NA	0.870139	0.898054	0.928264	NA	0.993869	NA	0.688942	0.906586	Timp2
ENSMUSG00000017478	-0.175552	-0.285311	-0.487042	-0.176443	-0.252636	-0.635486	-0.143253	-0.0982204	0.0967868	0.0389634	0.0665523	0.100824	-0.277123	-0.186317	-0.110023	-0.173155	0.742616	0.698486	0.867765	0.951373	0.604965	0.694776	0.891802	0.950166	0.929468	0.982469	0.956324	0.9829	0.803329	0.833433	0.93357	0.749915	Zc3h18
ENSMUSG00000017485	0.0580235	0.546957	-0.289553	-0.0613991	0.496241	0.327015	0.441462	-0.566364	0.46916	0.0288292	0.113572	0.325679	0.151088	0.0225278	0.359266	1.04211	0.96934	0.698486	0.977762	0.973953	0.188709	0.954355	0.724639	0.668433	0.238807	0.983013	0.875231	0.935766	0.874252	0.993843	0.704468	0.0185087	Top2b
ENSMUSG00000017491	NA	NA	0.561671	0.530627	0.898718	0.63633	NA	-0.709001	0.539344	0.271989	0.355425	0.625996	0.331379	1.10323	0.805918	1.0367	NA	NA	0.932405	0.388197	0.030105	0.917041	NA	0.858466	0.209662	0.662714	0.437587	0.93304	0.739292	0.75737	0.437513	0.0263944	Rarb
ENSMUSG00000017493	-0.817699	-0.810947	-0.406538	0.133007	0.768925	-0.231294	-1.00504	0.0377485	0.515063	0.251009	0.120311	1.43345	0.528413	-0.589902	0.0872634	0.341782	0.23392	0.537455	0.927063	0.937078	0.0405313	0.966315	0.609042	0.991528	0.0822118	0.603968	0.855765	0.507896	0.335484	0.748576	0.948651	0.344757	Igfbp4
ENSMUSG00000017499	-0.1715	-0.189118	-0.0712188	NA	-1.76373	-0.186568	-0.241634	-0.344707	-0.662552	-0.292958	-0.471076	-0.644061	NA	-0.418775	-0.171599	-2.60157	0.814528	0.895405	0.989163	NA	0.0662945	0.962519	0.825075	0.830542	0.580773	0.902803	0.813709	0.8536	NA	0.75737	0.929551	0.0432159	Cdc6
ENSMUSG00000017548	0.0274935	-0.0339755	-0.515172	-0.125372	-0.215821	-0.122988	0.044513	0.102997	-0.116093	0.111821	-0.231093	0.0187719	-0.127487	0.144447	0.0346493	-0.15005	0.972496	0.973438	0.870541	0.97638	0.730573	0.975513	0.970732	0.929746	0.92782	0.956158	0.855765	0.996895	0.960022	0.874641	0.983911	0.834819	Suz12
ENSMUSG00000017550	-0.163823	-0.32326	0.21111	0.0590005	-1.03749	0.134323	0.0244683	-0.0879791	-0.27142	0.110158	0.18999	-0.255224	-0.195874	-0.337436	0.167645	-1.67155	0.767576	0.670983	0.977762	0.987937	0.146897	0.976406	0.988701	0.959172	0.826394	0.96249	0.913401	0.938974	0.957287	0.724601	0.898648	0.0675464	Atad5
ENSMUSG00000017561	-0.29862	-0.102413	-0.00601958	NA	-0.633441	-0.0727163	-0.378261	-0.292174	-0.308225	0.436628	0.398287	-0.0298571	NA	-0.232208	-0.463446	-0.94409	0.432869	0.934236	0.999835	NA	0.352175	0.98953	0.470065	0.756582	0.83407	0.865716	0.87166	0.995392	NA	0.828835	0.706158	0.292678	Crlf3
ENSMUSG00000017615	0.157524	0.110186	0.511273	0.0690172	0.467996	0.448349	0.292122	0.239676	-0.0400427	-0.00797244	0.0274341	-0.276408	0.226269	0.372409	0.217665	0.349015	0.790247	0.922485	0.870541	0.984506	0.341421	0.862409	0.666193	0.795124	0.976337	0.996131	0.99243	0.935766	0.8967	0.643371	0.853099	0.559859	Tnfaip1
ENSMUSG00000017631	-0.285735	-0.35395	0.0438098	0.348173	0.563341	0.139949	-0.327298	0.376276	0.00484143	-0.0510363	-0.139929	0.519331	-0.376877	0.0227867	0.11339	1.00839	0.73449	0.821982	0.999162	0.91605	0.478079	0.98953	0.775275	0.804415	0.997496	0.98691	0.940334	0.901513	0.894199	0.992036	0.957729	0.271065	Abr
ENSMUSG00000017639	0.328471	0.87171	NA	NA	NA	0.24889	0.339618	0.337626	-0.154655	NA	-0.157084	NA	NA	0.26945	-0.219663	NA	0.770458	0.521151	NA	NA	NA	0.979994	0.86733	0.892579	0.960932	NA	0.96763	NA	NA	0.936572	0.942242	NA	Rab11fip4
ENSMUSG00000017664	0.0523563	0.0746203	-0.0403559	-0.461917	0.123951	-0.108997	0.00227092	-0.00411477	0.129384	-0.272959	-0.0793601	-0.0785938	-0.160735	0.546196	0.209036	-0.767387	0.965597	0.963157	0.997496	0.88104	0.895748	0.98953	0.999989	0.998804	0.94251	0.894228	0.973621	0.993999	0.957287	0.681032	0.907459	0.280489	Slc35c2
ENSMUSG00000017667	-0.455248	-0.463527	-0.866094	0.0986256	0.0770542	-0.617367	-0.977291	-0.257224	0.473738	-0.0262855	0.224557	0.775687	0.0209889	-0.903476	0.0921157	0.870882	0.739174	0.858372	0.870541	0.981399	0.937432	0.917041	0.581059	0.945147	0.602721	0.990183	0.857997	0.864415	0.993475	0.705835	0.969818	0.171133	Zfp334
ENSMUSG00000017670	0.25496	0.0827207	0.378704	0.195078	0.23405	0.629345	0.490069	-0.0688166	-0.185304	-0.266345	-0.217475	-0.0470739	-0.433348	0.27308	-0.0524119	-0.0610705	0.743544	0.966377	0.954224	0.93248	0.770678	0.862409	0.604613	0.981641	0.856345	0.791974	0.855765	0.994443	0.773759	0.867075	0.981274	0.944332	Elmo2
ENSMUSG00000017677	-0.135425	0.168311	-0.024292	0.21815	0.863408	-0.0482064	-0.471762	0.20769	0.357897	-0.0258615	0.078575	0.383378	0.488951	-0.592374	-0.196725	0.685175	0.911332	0.929277	0.999835	0.85864	0.0493405	0.991421	0.721456	0.904985	0.671453	0.989073	0.958861	0.935766	0.522563	0.646854	0.885215	0.207244	Wsb1
ENSMUSG00000017679	NA	NA	NA	0.46372	0.789044	NA	NA	0.116803	-0.673022	-0.404916	-0.397081	-0.564776	-0.926729	NA	-0.0439956	-0.669454	NA	NA	NA	0.890259	0.428707	NA	NA	0.981547	0.746645	0.90252	0.875231	0.959041	0.728909	NA	0.991974	0.597725	Ttpal
ENSMUSG00000017686	-0.175987	0.0198908	0.0220035	-0.0559115	0.121027	0.0636873	-0.109695	0.0842847	-0.166423	-0.0849176	-0.0613116	0.0694293	-0.18394	-0.17414	-0.27891	0.000449715	0.711955	0.988448	0.998504	0.98496	0.836986	0.98953	0.911216	0.955956	0.881725	0.96249	0.973621	0.990916	0.933321	0.848882	0.787512	0.999387	Rhot1
ENSMUSG00000017692	NA	NA	NA	-0.223726	0.645904	-0.0959475	NA	-0.0975099	-0.621178	-0.780955	-0.830181	0.36129	0.25889	NA	-0.483069	0.471535	NA	NA	NA	0.942689	0.281844	0.994521	NA	0.989642	0.618404	0.510796	0.235911	0.982906	0.7694	NA	0.889981	0.478267	Rhbdl3
ENSMUSG00000017697	0.0454582	-0.822357	0.798963	NA	NA	0.212511	-0.564691	0.622447	NA	NA	NA	NA	NA	NA	NA	NA	0.988692	0.626021	0.932405	NA	NA	0.988564	0.746322	0.820251	NA	NA	NA	NA	NA	NA	NA	NA	Ada
ENSMUSG00000017707	0.22541	0.11655	0.54865	0.0999622	0.354254	0.288637	-0.17338	0.146074	0.277244	-0.0191755	0.236236	0.289899	0.256198	0.108721	0.185048	0.803786	0.672162	0.922485	0.870541	0.969094	0.456518	0.922192	0.873664	0.928712	0.751804	0.990261	0.826979	0.935766	0.849023	0.939781	0.885215	0.0977762	Serinc3
ENSMUSG00000017715	0.0277396	0.0201959	0.0521762	1.47792	0.161038	0.101796	-0.0120384	0.271029	-0.124235	0.200089	0.157687	-0.140201	NA	-0.20611	-0.195737	-0.665385	0.98441	0.991435	0.996254	0.388186	0.873797	0.98953	0.995265	0.892927	0.956683	0.952648	0.94942	0.986933	NA	0.898233	0.907459	0.495914	Pgs1
ENSMUSG00000017716	0.0939491	-0.120894	-0.522957	NA	-1.29332	-0.381261	-0.0749584	-0.263066	0.097964	0.1135	0.0400504	-0.220745	-0.800534	-0.0633112	-0.419513	-0.955585	0.872416	0.906716	0.864177	NA	0.0344242	0.862409	0.947151	0.767018	0.953753	0.961194	0.99365	0.951481	0.803329	0.964008	0.688942	0.199105	Birc5
ENSMUSG00000017721	-0.0216497	NA	NA	NA	NA	0.455767	NA	NA	0.727157	NA	NA	0.817617	NA	NA	0.653117	NA	0.992827	NA	NA	NA	NA	0.971691	NA	NA	0.732201	NA	NA	0.935766	NA	NA	0.839906	NA	Pigt
ENSMUSG00000017723	0.495821	0.618908	0.897668	NA	NA	0.47883	0.601883	0.216542	0.492047	NA	NA	0.964171	NA	0.171765	-0.0410484	NA	0.430865	0.514114	0.870541	NA	NA	0.92897	0.515672	0.917464	0.881725	NA	NA	0.801403	NA	0.941281	0.992067	NA	Wfdc2
ENSMUSG00000017724	-0.663697	-0.761475	-1.46942	NA	-2.34694	-1.25643	-0.737342	-1.19309	-1.71223	NA	NA	-0.969344	NA	-0.573219	-1.09487	-1.9893	0.154841	0.186392	0.553372	NA	0.0113944	0.503552	0.196253	0.271473	0.209662	NA	NA	0.713341	NA	0.730689	0.355441	0.115291	Etv4
ENSMUSG00000017740	NA	NA	NA	-1.63452	NA	NA	NA	NA	NA	NA	NA	NA	NA	NA	NA	NA	NA	NA	NA	0.472813	NA	NA	NA	NA	NA	NA	NA	NA	NA	NA	NA	NA	Slc12a5
ENSMUSG00000017747	0.130049	0.451124	NA	NA	NA	NA	NA	-0.16976	NA	NA	NA	NA	NA	-0.509445	NA	NA	0.967612	0.910307	NA	NA	NA	NA	NA	0.967584	NA	NA	NA	NA	NA	0.894362	NA	NA	Ghdc
ENSMUSG00000017754	0.368111	0.201994	0.411522	NA	-0.707874	0.336286	0.109643	0.411332	0.25299	0.440809	0.7337	0.114507	NA	0.459422	-0.0896286	-0.784659	0.283409	0.798416	0.870541	NA	0.302974	0.907862	0.910354	0.729924	0.855702	0.815632	0.553477	0.982906	NA	0.539969	0.959579	0.286175	Pltp
ENSMUSG00000017756	0.254823	0.404397	0.397011	-0.253293	0.546108	0.141105	0.192809	0.107372	-0.253384	-0.10601	-0.2394	0.682285	-0.459897	0.101584	-0.0996182	0.0798261	0.717998	0.698486	0.95446	0.951632	0.447999	0.986503	0.899461	0.959513	0.837599	0.963841	0.873449	0.801403	0.785667	0.956178	0.968367	0.940758	Slc12a7
ENSMUSG00000017760	-0.388282	-0.322581	-0.862159	-0.484385	-0.190755	-0.734381	-0.247206	-0.269552	-0.458279	-0.304522	-0.308301	-0.418311	-0.590094	-0.340497	-0.109259	-0.933066	0.615049	0.8368	0.870541	0.854495	0.861738	0.862409	0.887623	0.904822	0.778125	0.912652	0.87921	0.942171	0.827555	0.787054	0.969818	0.452906	Ctsa
ENSMUSG00000017764	0.378355	0.251265	-0.197122	NA	0.0713134	0.1364	0.435695	0.562635	0.0184922	0.943163	-0.0935814	0.212298	NA	0.0341066	0.268349	-0.855631	0.445779	0.841932	0.982106	NA	0.957329	0.979994	0.57102	0.580454	0.995928	0.704039	0.988631	0.970371	NA	0.983434	0.892133	0.42182	Zswim1
ENSMUSG00000017765	0.509665	0.909848	1.35743	NA	NA	0.733104	0.496154	-0.183736	NA	NA	NA	-0.256106	NA	0.693738	0.181224	NA	0.52424	0.423801	0.815587	NA	NA	0.90472	0.720151	0.950224	NA	NA	NA	0.979533	NA	0.719349	0.968906	NA	Slc12a4
ENSMUSG00000017774	-0.0182518	0.12319	-0.290794	NA	-1.47666	-0.357191	-0.11265	-0.225209	NA	NA	NA	-0.393625	NA	0.428245	-0.405306	NA	0.990661	0.95817	0.982106	NA	0.223587	0.95682	0.960069	0.923648	NA	NA	NA	0.948887	NA	0.846202	0.889235	NA	Myo1c
ENSMUSG00000017776	0.0474622	-0.0258406	-0.418441	-0.531126	-0.0933629	0.358364	0.329233	0.102201	0.106199	-0.0681234	-0.133842	0.207628	-0.422734	0.00324877	0.109699	0.400542	0.960406	0.988736	0.912713	0.627684	0.899339	0.907862	0.663297	0.958945	0.925225	0.965817	0.891402	0.959041	0.739068	0.998957	0.937248	0.557165	Crk
ENSMUSG00000017778	0.00506111	-0.0299644	-0.407664	-0.314533	-0.570544	-0.243134	0.0687675	-0.00112749	-0.474271	-0.314831	-0.409951	-0.191674	-0.524668	0.0881415	-0.49238	-0.462499	0.995741	0.981411	0.890998	0.902488	0.290802	0.935908	0.964443	0.998804	0.585826	0.848411	0.746315	0.960159	0.739292	0.956178	0.612883	0.517347	Cox7c
ENSMUSG00000017781	-0.363253	-0.433019	0.282421	-0.187206	-0.381238	-0.0336792	-0.38793	-0.504771	-0.00907974	0.132624	0.0830524	-0.178165	-0.469915	-0.300807	-0.0140702	-0.391883	0.52424	0.537455	0.964106	0.947877	0.52343	0.993741	0.590321	0.632329	0.995928	0.952814	0.964888	0.976219	0.785415	0.805797	0.994913	0.542226	Pitpna
ENSMUSG00000017801	-0.113714	0.0323588	0.0731437	-0.132875	-0.0224654	-0.106208	0.0041205	-0.143304	-0.0413862	0.122026	-0.00448448	-0.212378	-0.242767	-0.299976	-0.674568	-0.112995	0.906464	0.988438	0.98906	0.977218	0.981108	0.98953	0.998041	0.942384	0.98978	0.972411	0.999202	0.959041	0.933068	0.811477	0.48353	0.913295	Mlx
ENSMUSG00000017831	-0.078944	0.143601	0.252587	-0.322031	-0.369578	0.272191	-0.0598993	-0.410186	-0.248339	0.882535	0.124978	-0.339417	-0.23465	-0.435029	-0.00735408	-0.442595	0.936191	0.922485	0.977332	0.887122	0.556092	0.938574	0.972729	0.707785	0.855089	0.299823	0.951201	0.935766	0.929962	0.719349	0.99666	0.560408	Rab5a
ENSMUSG00000017837	-0.26099	-0.309057	NA	-0.461328	0.0684648	-0.30508	-0.487997	-0.249651	0.667504	0.545312	0.52683	-0.343818	-0.345967	-0.494761	0.0690992	0.0767623	0.797219	0.887267	NA	0.88104	0.951685	0.961527	0.717545	0.919125	0.528828	0.659417	0.711427	0.956206	0.893209	0.783863	0.981436	0.953616	Nkiras2
ENSMUSG00000017843	0.0153314	0.00269522	0.433775	-0.133409	-0.237591	0.221855	-0.000797063	0.0608603	-0.15716	0.0750763	-0.103534	-0.0984645	0.102423	0.354348	-0.120008	-0.40601	0.986398	0.997672	0.850532	0.951373	0.584328	0.920321	0.999989	0.962292	0.855089	0.961193	0.915592	0.979533	0.952406	0.539969	0.900688	0.388959	Ppp2r5c
ENSMUSG00000017858	0.0539817	-0.028054	-0.402052	0.0877994	0.320655	-0.114114	0.0408878	0.196444	0.363003	0.00994429	0.386341	-0.189397	0.826508	0.0812957	-0.226478	1.16854	0.960406	0.989515	0.954224	0.98496	0.691109	0.98953	0.981894	0.913078	0.787801	0.998275	0.831217	0.979533	0.640407	0.961826	0.892728	0.140219	Ift52
ENSMUSG00000017861	0.177173	0.0897466	0.300194	-0.00148781	-0.72892	0.228856	0.164026	0.148928	-0.183306	-0.436888	-0.088313	0.0180163	0.284939	0.182388	-0.0257698	-0.878698	0.542571	0.906716	0.870541	0.999915	0.136427	0.917041	0.73588	0.878835	0.879241	0.79124	0.97724	0.996895	0.929962	0.759586	0.989202	0.128138	Mybl2
ENSMUSG00000017868	NA	NA	NA	NA	NA	-1.03359	NA	NA	NA	NA	NA	NA	NA	NA	NA	NA	NA	NA	NA	NA	NA	0.947942	NA	NA	NA	NA	NA	NA	NA	NA	NA	NA	Sgk2
ENSMUSG00000017897	NA	NA	NA	-0.311223	0.390551	NA	NA	-0.281558	4.04726	NA	NA	2.84255	0.39311	NA	NA	1.23499	NA	NA	NA	0.955475	0.662294	NA	NA	0.972714	0.0944519	NA	NA	0.713341	0.835329	NA	NA	0.144382	Eya2
ENSMUSG00000017929	-0.157458	0.213268	NA	-0.53258	-0.728609	0.476068	-0.235491	-0.951902	-0.200013	NA	-0.416807	-0.0497402	-0.186371	NA	0.268909	-0.993214	0.905862	0.921498	NA	0.842266	0.40306	0.938281	0.905038	0.597232	0.952597	NA	0.87892	0.996242	0.957981	NA	0.930622	0.372573	B4galt5
ENSMUSG00000017943	NA	NA	NA	0.0604751	0.803167	NA	NA	NA	NA	NA	NA	NA	NA	NA	NA	NA	NA	NA	NA	0.98496	0.458891	NA	NA	NA	NA	NA	NA	NA	NA	NA	NA	NA	Gdap1l1
ENSMUSG00000017969	-0.541723	-0.811604	0.567328	NA	NA	-0.216627	-0.221141	0.000224603	-1.03833	NA	NA	0.165918	NA	0.0400816	-0.3033	NA	0.648324	0.64735	0.954224	NA	NA	0.982427	0.944343	0.99972	0.738174	NA	NA	0.988954	NA	0.987672	0.937248	NA	Ptgis
ENSMUSG00000017999	-0.0796205	-0.284194	-0.425087	-0.543967	-0.785485	-0.328131	-0.185387	-0.070734	-0.210406	-0.154498	-0.200833	-0.189418	-1.47457	0.0740379	-0.0820669	-1.01747	0.885435	0.658703	0.870541	0.820594	0.176239	0.893419	0.775275	0.958945	0.858719	0.951532	0.891485	0.949642	0.405451	0.950975	0.957729	0.17223	Ddx27
ENSMUSG00000018001	0.190902	0.543581	NA	NA	1.7976	-0.398791	-0.400141	0.37635	1.28571	0.195493	1.187	0.00475253	NA	0.882304	0.701694	NA	0.927161	0.881593	NA	NA	0.0830872	0.974072	0.889543	0.914746	0.375467	0.970096	0.468456	0.999195	NA	0.681032	0.706158	NA	Cyth3
ENSMUSG00000018012	-0.281094	NA	NA	NA	NA	NA	NA	NA	NA	NA	NA	NA	NA	NA	NA	NA	0.894751	NA	NA	NA	NA	NA	NA	NA	NA	NA	NA	NA	NA	NA	NA	NA	Rac3
ENSMUSG00000018040	-0.282939	-0.37172	0.125265	-1.0312	-0.867922	-0.296445	-0.49116	-0.181898	-0.34687	0.0413212	-0.03065	-0.388521	-0.8642	-0.153502	0.260136	-0.748366	0.751553	0.751726	0.98906	0.559541	0.24534	0.95682	0.557954	0.939185	0.828454	0.989915	0.996699	0.935766	0.74178	0.947118	0.886727	0.449293	Rrp7a
ENSMUSG00000018042	0.0362234	-0.00390355	0.294572	-0.124217	-0.349131	0.283117	0.118825	0.0228544	-0.00921923	-0.31025	-0.27568	-0.0770424	-0.209811	-0.00106731	0.0247067	-0.509104	0.956634	0.997672	0.920902	0.965534	0.396928	0.915512	0.883996	0.986936	0.995061	0.706412	0.757502	0.98764	0.905889	0.998978	0.987971	0.267721	Cyb5r3
ENSMUSG00000018068	0.0921061	-0.0933866	-0.0514148	0.210824	-0.0135267	-0.294062	0.0392103	0.0589602	-0.241396	-0.00800928	-0.330522	-0.190683	-0.626122	0.18973	-0.061385	-0.108837	0.911339	0.955573	0.995924	0.949493	0.987269	0.943062	0.982448	0.981641	0.826389	0.997872	0.77704	0.968804	0.612834	0.90894	0.977107	0.90295	Ints2
ENSMUSG00000018076	-0.0194777	0.146282	0.895924	-0.00164524	0.121845	0.697553	0.301551	0.169941	0.324287	0.0633929	0.287173	0.217032	0.0628463	0.119424	0.331777	0.0972709	0.989248	0.920274	0.708454	0.999468	0.873757	0.725972	0.684056	0.924262	0.73726	0.979272	0.824554	0.956266	0.978889	0.945447	0.785672	0.90977	Med13l
ENSMUSG00000018102	0.624657	NA	NA	NA	NA	NA	NA	NA	NA	NA	NA	NA	NA	NA	NA	NA	0.67719	NA	NA	NA	NA	NA	NA	NA	NA	NA	NA	NA	NA	NA	NA	NA	H2bc4
ENSMUSG00000018143	-1.09378	-0.795399	0.197755	NA	NA	NA	NA	NA	NA	NA	NA	NA	NA	NA	NA	NA	0.351534	0.76504	0.98906	NA	NA	NA	NA	NA	NA	NA	NA	NA	NA	NA	NA	NA	Mafk
ENSMUSG00000018160	0.11893	0.104752	-0.618708	-0.00141002	0.0348289	-0.355229	0.0875292	0.300251	0.168109	0.135106	0.143006	0.0594367	-0.0201627	0.548462	-0.163555	0.0656193	0.877852	0.946262	0.883466	0.999468	0.962847	0.920807	0.954845	0.825036	0.861447	0.944649	0.891485	0.993999	0.993475	0.554492	0.897554	0.932961	Med1
ENSMUSG00000018166	-0.226282	NA	NA	NA	NA	NA	-0.423998	NA	NA	NA	NA	NA	NA	NA	NA	NA	0.901615	NA	NA	NA	NA	NA	0.903513	NA	NA	NA	NA	NA	NA	NA	NA	NA	Erbb3
ENSMUSG00000018167	-0.429405	-0.365148	0.414893	-0.110674	0.770127	-0.132377	-0.0583201	0.0876093	0.144713	-0.18036	0.164135	0.319229	0.152279	-0.171674	0.308741	0.806995	0.526705	0.798416	0.976116	0.98097	0.223976	0.98953	0.980982	0.977244	0.942605	0.956022	0.929308	0.946298	0.952288	0.942115	0.870653	0.250469	Stard3
ENSMUSG00000018168	NA	-0.0928196	NA	NA	NA	NA	NA	NA	NA	NA	NA	NA	NA	NA	NA	NA	NA	0.980125	NA	NA	NA	NA	NA	NA	NA	NA	NA	NA	NA	NA	NA	NA	Ikzf3
ENSMUSG00000018169	-0.250939	NA	NA	-0.190937	0.165126	NA	-0.257128	NA	NA	NA	-0.790366	NA	0.0604209	NA	NA	-0.00748552	0.906655	NA	NA	0.979749	0.892012	NA	0.953168	NA	NA	NA	0.764073	NA	0.979119	NA	NA	0.996992	Mfng
ENSMUSG00000018171	-0.064563	-0.503878	-0.0266442	-0.542608	0.241794	-0.0576628	-0.130298	0.243221	0.441378	0.127794	0.09848	0.18002	0.376993	0.119481	0.0491577	0.35377	0.955754	0.501985	0.999447	0.792374	0.760593	0.991421	0.945649	0.870844	0.636526	0.960223	0.961434	0.97758	0.840427	0.950975	0.984352	0.671298	Vmp1
ENSMUSG00000018189	0.0161854	-0.0359158	0.298215	0.529337	-0.305081	0.195248	-0.028042	0.0463014	-0.142051	-0.0354888	-0.295858	0.0233882	-0.516706	0.190732	-0.0587147	-0.519934	0.984624	0.965299	0.921469	0.820278	0.62773	0.925393	0.975253	0.971046	0.904678	0.989073	0.820011	0.996242	0.79011	0.807026	0.969864	0.453965	Uchl5
ENSMUSG00000018196	-0.0376114	0.0406226	0.0525836	-0.116765	-0.079698	-0.0529984	-0.0925799	0.0440499	0.0734673	-0.15411	0.112556	0.12441	0.339337	-0.0733437	-0.376233	0.140298	0.960406	0.967869	0.98906	0.969911	0.892311	0.990545	0.910354	0.974949	0.953753	0.932173	0.922415	0.979533	0.860458	0.948275	0.629033	0.81117	Glrx2
ENSMUSG00000018199	-0.13425	0.374209	0.0978775	0.0341964	0.865935	0.121977	0.0649886	0.0466675	0.502693	0.232237	0.188976	0.560542	0.382262	0.019742	0.316249	0.806393	0.844957	0.637042	0.98906	0.98496	0.0102341	0.97885	0.970732	0.981079	0.212769	0.717657	0.807809	0.801403	0.602528	0.990963	0.747276	0.0788403	Ro60
ENSMUSG00000018209	-0.24257	-0.0792287	-0.198162	-0.0678895	-0.0923889	-0.227616	-0.291113	-0.176032	-0.532893	-0.0985955	-0.432274	-0.33605	0.180701	-0.436634	-0.422299	-0.177005	0.537389	0.940192	0.975763	0.983389	0.874621	0.925393	0.587185	0.856061	0.375467	0.96249	0.592717	0.914895	0.922094	0.554492	0.637615	0.780654	Stk4
ENSMUSG00000018217	NA	NA	NA	0.785735	0.661206	NA	NA	NA	NA	NA	NA	NA	0.587426	NA	-0.57787	0.756317	NA	NA	NA	0.683011	0.337506	NA	NA	NA	NA	NA	NA	NA	0.803329	NA	0.882402	0.46476	Pmp22
ENSMUSG00000018239	-0.118629	0.103002	-1.00396	NA	-0.964956	-0.636561	-0.114895	-0.233029	-0.485756	0.218058	-0.00312131	-0.344667	NA	-0.658673	-0.516839	-0.418284	0.872812	0.939161	0.655754	NA	0.196419	0.773507	0.927459	0.878835	0.715986	0.961194	0.999202	0.935766	NA	0.554492	0.718202	0.692452	Zcchc10
ENSMUSG00000018286	0.0571615	0.0778346	0.0600332	-0.0857794	-0.180391	0.156752	0.0477674	-0.044315	-0.17522	-0.0323155	-0.0964768	-0.0430833	-0.463026	-0.138476	-0.0671207	-0.325767	0.883506	0.907543	0.98906	0.967194	0.623048	0.928468	0.95023	0.959513	0.717919	0.979272	0.881311	0.990277	0.395355	0.819444	0.94126	0.329067	Psmb6
ENSMUSG00000018287	0.140477	0.0665963	0.0464921	0.174357	-0.609295	-0.0728905	0.199026	-0.390752	0.0840551	0.3247	-0.0553978	0.0163883	NA	-0.491241	-0.0768101	0.207348	0.923681	0.977181	0.997732	0.98097	0.601731	0.991421	0.935409	0.868391	0.976337	0.935301	0.99365	0.997051	NA	0.805797	0.9814	0.879601	Spag7
ENSMUSG00000018293	-0.0653272	-0.0347474	0.093553	-0.070318	-0.321335	0.0862976	0.0148705	-0.085431	-0.136996	-0.0973418	-0.0111447	-0.0705274	-0.088603	-0.0225639	-0.222807	-0.260479	0.828317	0.953108	0.977762	0.970276	0.241531	0.962519	0.986785	0.9037	0.756221	0.895328	0.996591	0.9829	0.931585	0.978899	0.715838	0.424704	Pfn1
ENSMUSG00000018322	0.139226	0.382329	0.649996	-0.159405	-0.24981	0.260218	0.143349	0.227862	-0.511225	0.773049	1.14309	0.144596	0.719067	-0.0401234	0.149802	0.0595418	0.773401	0.50605	0.811485	0.974775	0.74364	0.922192	0.888285	0.795124	0.683842	0.503786	0.196988	0.97758	0.662015	0.978899	0.936574	0.956252	Tomm34
ENSMUSG00000018326	0.00946628	-0.0169923	-0.0500855	0.061668	0.0273096	-0.0855381	-0.0599701	-0.0975766	0.0747989	-0.0304476	-0.0250418	-0.0686493	0.00348512	0.149086	-0.031133	0.0476952	0.987946	0.976219	0.98906	0.951373	0.933563	0.961527	0.919359	0.896463	0.863656	0.964337	0.97003	0.9829	0.996867	0.783863	0.969864	0.883416	Ywhab
ENSMUSG00000018334	NA	NA	NA	NA	1.29209	NA	NA	NA	NA	-1.75399	NA	NA	NA	NA	NA	NA	NA	NA	NA	NA	0.354661	NA	NA	NA	NA	0.330744	NA	NA	NA	NA	NA	NA	Ksr1
ENSMUSG00000018339	0.307989	-0.119205	-0.0969027	NA	NA	0.118557	0.0141854	0.447607	NA	NA	NA	-0.219846	NA	0.578904	-0.608937	NA	0.748664	0.958824	0.989163	NA	NA	0.990727	0.99572	0.864484	NA	NA	NA	0.98764	NA	0.716175	0.822547	NA	Gpx3
ENSMUSG00000018340	0.375794	0.354031	0.284015	-0.512491	-0.504245	0.21948	0.220074	0.153255	-0.0613438	0.265959	0.523526	0.0669653	-2.18178	0.164922	-0.242237	-0.780091	0.20411	0.55131	0.932405	0.836657	0.417517	0.925393	0.763119	0.857563	0.979326	0.949851	0.813709	0.988954	0.352554	0.840489	0.83707	0.377717	Anxa6
ENSMUSG00000018347	NA	NA	NA	NA	NA	NA	NA	NA	NA	NA	NA	NA	NA	NA	0.599969	NA	NA	NA	NA	NA	NA	NA	NA	NA	NA	NA	NA	NA	NA	NA	0.853099	NA	Zkscan6
ENSMUSG00000018363	-0.0457799	-0.193909	-0.784013	-0.370359	0.330652	-0.296482	-0.316335	-0.209088	-0.236548	-0.182682	-0.247797	-0.252402	0.723685	-0.20866	0.255154	0.564721	0.973485	0.911459	0.870541	0.841526	0.610023	0.95682	0.793986	0.900364	0.862731	0.944649	0.873328	0.960159	0.521549	0.915859	0.888155	0.435923	Smurf2
ENSMUSG00000018372	-0.0719681	-0.662885	-1.00312	NA	NA	-0.48743	0.00404948	0.457549	0.0888235	0.52005	0.0281322	-0.0413237	NA	-0.0416016	0.0395927	-0.0434619	0.967612	0.706499	0.889669	NA	NA	0.943494	0.999887	0.83118	0.984997	0.869673	0.999202	0.996895	NA	0.987672	0.992264	0.983174	Cep95
ENSMUSG00000018377	-0.31415	0.0728936	0.341889	-0.131629	0.424612	0.715733	-0.0657779	0.0400658	0.288049	0.106216	-0.118786	0.328599	0.152792	-0.226176	0.584517	0.489786	0.683187	0.967869	0.960914	0.947996	0.410868	0.816137	0.976402	0.989642	0.672294	0.941605	0.885093	0.935766	0.906081	0.856556	0.465805	0.342616	Vezf1
ENSMUSG00000018378	NA	NA	NA	0.492451	1.35439	NA	NA	NA	0.0789558	-0.104328	0.127942	NA	1.05151	-0.589065	-0.0391416	1.33346	NA	NA	NA	0.852511	0.158054	NA	NA	NA	0.977543	0.978682	0.960593	NA	0.613048	0.871785	0.991767	0.185011	Cuedc1
ENSMUSG00000018379	-0.198157	-0.205139	-0.351311	-0.0519741	-0.228499	-0.112363	-0.142506	-0.0270599	-0.0315259	-0.113389	-0.132473	-0.0566157	-0.0475376	-0.134691	-0.0796573	-0.0227255	0.354401	0.540657	0.811485	0.977218	0.429648	0.95682	0.746322	0.982046	0.966214	0.800675	0.778558	0.98764	0.956739	0.805852	0.907459	0.955976	Srsf1
ENSMUSG00000018381	-0.235376	NA	NA	NA	NA	NA	NA	NA	NA	NA	NA	NA	NA	NA	NA	NA	0.928428	NA	NA	NA	NA	NA	NA	NA	NA	NA	NA	NA	NA	NA	NA	NA	Abi3
ENSMUSG00000018395	0.000559632	0.0703864	NA	0.210597	0.975983	-0.0141303	0.407653	0.904027	0.388752	0.01078	0.010073	0.652879	0.386126	-0.062809	0.378504	0.841636	0.999502	0.973312	NA	0.907204	0.0630766	0.996931	0.783669	0.632329	0.70277	0.99468	0.999202	0.933898	0.785667	0.978899	0.776241	0.171399	Kif3a
ENSMUSG00000018398	0.302863	0.563454	1.46423	-0.279785	0.315568	0.43655	0.375866	0.810658	0.296204	-0.107688	0.146658	0.340936	0.488255	0.044849	0.515005	-0.0878226	0.770458	0.683161	0.713717	0.954952	0.717819	0.932042	0.79936	0.668433	0.840247	0.9723	0.949866	0.948806	0.851954	0.985935	0.747276	0.942249	Septin8
ENSMUSG00000018401	-0.304903	0.352405	0.761647	0.365256	0.705898	0.272689	0.384401	0.294673	-0.011447	-0.182653	-0.157719	0.383433	0.15174	-0.098974	0.408509	-0.0966903	0.743688	0.83952	0.870541	0.773472	0.207349	0.958811	0.776269	0.887559	0.995928	0.952814	0.933584	0.941192	0.960499	0.957659	0.805238	0.936843	Mtmr4
ENSMUSG00000018405	0.372384	0.184938	NA	NA	NA	-0.593185	-0.0309458	0.417186	-0.510711	NA	NA	0.396504	NA	0.519876	0.430174	NA	0.767397	0.948539	NA	NA	NA	0.922192	0.994074	0.878835	0.862731	NA	NA	0.959041	NA	0.836462	0.889981	NA	Mrm1
ENSMUSG00000018411	-0.495389	-0.494789	0.230054	0.265136	1.29408	0.250151	-0.769209	-0.223048	0.685023	0.408271	0.647574	0.0786181	0.993735	-0.307396	1.15652	0.439166	0.537389	0.726331	0.985063	0.773472	0.0294866	0.976406	0.443992	0.929713	0.70446	0.903662	0.817153	0.993999	0.739292	0.90243	0.554701	0.771569	Mapt
ENSMUSG00000018412	-0.172571	0.0779398	-0.276165	-0.490148	-0.24745	-0.0794862	-0.0832072	-0.0344741	0.373158	-0.166218	-0.0401172	0.518006	0.0227547	-0.700704	-0.043241	0.254888	0.8129	0.962659	0.962244	0.772528	0.714072	0.990917	0.96579	0.98963	0.715754	0.94552	0.989173	0.861322	0.993475	0.539969	0.983911	0.750755	Kansl1
ENSMUSG00000018415	0.00907872	0.140688	0.149831	-0.00341877	-1.04499	0.18364	-0.00876783	-0.359463	-1.07348	-0.262075	-0.196648	-0.800687	0.688408	0.211078	-0.495109	-1.07603	0.992827	0.920182	0.985063	0.999468	0.143334	0.958345	0.99572	0.745807	0.191023	0.942672	0.934471	0.720546	0.803329	0.849756	0.711749	0.203253	Gid4
ENSMUSG00000018417	0.23956	0.0957991	1.08712	0.2454	0.431718	0.419729	0.191521	0.644375	0.308008	0.3129	0.257392	0.505587	-0.218597	0.486986	0.332958	-0.00885504	0.706955	0.951952	0.739836	0.773472	0.200315	0.915512	0.880599	0.561881	0.826389	0.885141	0.878515	0.861322	0.876189	0.646375	0.830126	0.993813	Myo1b
ENSMUSG00000018425	-0.43189	-0.145279	-0.408896	0.0189108	-0.0883156	-0.250358	-0.273375	-0.207609	0.103961	0.245298	0.00952447	-0.0133523	0.0382356	-0.190565	0.0982259	0.00652264	0.291363	0.906716	0.912713	0.991602	0.878547	0.925393	0.731118	0.858466	0.925342	0.791974	0.999202	0.997051	0.97803	0.855529	0.939915	0.994166	Dhx40
ENSMUSG00000018427	0.682564	0.95974	NA	-0.0365828	0.486	NA	0.58766	NA	0.198363	NA	0.283698	NA	NA	0.421576	1.38684	-0.0876421	0.637296	0.688691	NA	0.993122	0.731234	NA	0.853621	NA	0.959341	NA	0.928264	NA	NA	0.825712	0.495624	0.954841	Ypel2
ENSMUSG00000018428	-0.107814	-0.309088	-0.157571	0.288073	-0.674328	-0.0652107	-0.123733	-0.0568024	-0.164143	0.003925	0.0705047	0.192727	-0.354556	-0.205684	0.0658866	-0.647991	0.89127	0.704431	0.986125	0.951373	0.333672	0.991421	0.920806	0.974949	0.937521	0.99938	0.988495	0.971853	0.924031	0.881623	0.98063	0.464819	Akap1
ENSMUSG00000018433	0.0944958	0.188388	-0.162386	-0.131842	-0.306791	-0.0486787	0.129841	0.0603441	-0.295268	-0.23522	-0.331589	-0.13942	-0.418651	-0.116737	-0.275763	-0.786841	0.873735	0.836415	0.982106	0.976343	0.627758	0.991421	0.888285	0.96662	0.749417	0.889149	0.783282	0.972033	0.825264	0.927561	0.785562	0.210855	Nol11
ENSMUSG00000018442	-0.147328	-0.111462	-0.482786	0.0567307	-0.628312	-0.338019	-0.382683	-0.143833	-0.226532	0.34627	0.252928	0.0539136	-0.257691	-0.147784	-0.0857678	0.0124655	0.881722	0.95817	0.950901	0.987762	0.3655	0.93792	0.703543	0.950166	0.872298	0.890254	0.87937	0.993999	0.934862	0.94119	0.969818	0.994166	Derl2
ENSMUSG00000018446	0.0243792	0.0460348	0.108271	-0.107368	-0.553225	0.0130062	-0.0111644	-0.129603	-0.278109	-0.283368	-0.14359	-0.239342	-0.189101	-0.0360419	-0.0746279	-0.446324	0.955754	0.934236	0.967249	0.958346	0.0481429	0.993741	0.988701	0.803247	0.385899	0.35843	0.813709	0.878844	0.803329	0.956454	0.907459	0.14868	C1qbp
ENSMUSG00000018449	0.320869	0.328003	0.251932	-0.0482275	0.403023	0.237167	0.777568	0.0322053	-0.440396	-0.855079	-1.12145	0.429451	-0.70709	0.722424	-0.534062	NA	0.733105	0.833835	0.982106	0.987937	0.692763	0.971691	0.342283	0.990913	0.826389	0.591389	0.382291	0.956266	0.785667	0.626236	0.797712	NA	Rpain
ENSMUSG00000018451	NA	NA	NA	0.411789	0.523541	NA	NA	-0.211352	0.575449	0.304547	0.0104621	1.1636	1.0922	NA	0.610154	0.202182	NA	NA	NA	0.874215	0.468159	NA	NA	0.981562	0.791768	0.931775	0.999202	0.878148	0.57217	NA	0.779589	0.875762	6330403K07Rik
ENSMUSG00000018474	-0.170525	0.204207	0.6959	-0.550428	0.201977	0.344482	0.20301	0.235644	0.432549	0.0537656	-0.102653	0.712936	-0.123448	-0.0225987	0.238375	0.505281	0.905862	0.936981	0.919657	0.343321	0.753323	0.954355	0.945649	0.956812	0.485878	0.978682	0.919651	0.908233	0.929962	0.993727	0.864771	0.423111	Chd3
ENSMUSG00000018476	0.0864366	0.0898046	-0.266379	-0.169697	0.164124	0.0437874	0.0932326	0.228623	0.262967	0.242765	0.0016554	0.12238	0.166353	0.232804	-0.0383455	0.302026	0.928428	0.962181	0.963805	0.903927	0.758007	0.991421	0.954845	0.895591	0.765781	0.850963	0.999202	0.982906	0.882117	0.864938	0.983191	0.614323	Kdm6b
ENSMUSG00000018481	0.0394447	0.0747251	0.132301	0.27657	0.565916	0.445669	0.124575	0.158548	0.101367	0.05898	-0.0251303	0.216551	0.162486	0.0409846	0.368366	0.169791	0.962018	0.956155	0.98906	0.836657	0.185577	0.862409	0.90985	0.924262	0.934421	0.975779	0.993414	0.947741	0.929962	0.978899	0.688942	0.788561	Appbp2
ENSMUSG00000018500	NA	NA	NA	NA	NA	0.807761	NA	NA	NA	NA	NA	NA	NA	NA	NA	NA	NA	NA	NA	NA	NA	0.932042	NA	NA	NA	NA	NA	NA	NA	NA	NA	NA	Adora2b
ENSMUSG00000018501	-0.0863841	-0.0616378	0.00601565	-0.239845	0.178825	0.061431	-0.255511	-0.134636	0.186649	0.09448	0.0335184	-0.0603438	0.235128	0.00207752	0.169871	0.258521	0.850192	0.945071	0.999835	0.836674	0.677773	0.98953	0.581451	0.920083	0.749297	0.932173	0.973621	0.991327	0.76753	0.998957	0.841727	0.512873	Ncor1
ENSMUSG00000018509	-0.0789024	-0.178255	0.193673	0.867345	0.34948	0.0818195	-0.183427	-0.403151	0.241982	0.248896	0.140195	-0.0634725	0.509506	-0.0440432	0.462868	0.525778	0.906464	0.842885	0.977762	0.565246	0.558449	0.98953	0.826153	0.664115	0.739323	0.844151	0.910306	0.991327	0.754167	0.978946	0.571806	0.47865	Cenpv
[truncated: 9,902 more rows]

## Sheet: Legend EV2
Legend Dataset EV2
[truncated: 1 more rows]
