# Supplementary material for: The H3K36me3 methyltransferase SETD2 contributes to PAF1C interactions with RNA Pol II and is required for neuronal differentiation
Source: EMBO J. 2026 Apr 10;45(10):3430–43. doi: 10.1038/s44318-026-00768-2 (PMC13187324; doi:10.1038/s44318-026-00768-2)
Supplement: Supplementary file 6 — Dataset EV4 [file 44318_2026_768_MOESM6_ESM.xlsx]

## Sheet: Sheet1
List of all oligo sequences used in this study.
Oligo name	Oligo sequence
RT-qPCR Sox2 forward	ACAGCATGTCCTACTCGCAG
RT-qPCR Sox2 reverse	ATGCTGATCATGTCCCGGAG
RT-qPCR Klf4 forward	GCAGTCACAAGTCCCCTCTC
RT-qPCR Klf4 reverse	TTTGCCACAGCCTGCATAGT
RT-qPCR Nanog forward	GAACTCTCCTCCATTCTGAACCT
RT-qPCR Nanog reverse	GACCATTGCTAGTCTTCAACCAC
RT-qPCR Oct4 forward	AAGCGAACTAGCATTGAGAACC
RT-qPCR Oct4 reverse	CATACTCGAACCACATCCTTCTC
RT-qPCR Setd2 forward	TGGGGCCTTCGTGTGCTATG
RT-qPCR Setd2 reverse	GCAATCTTCTCCACATGCTACTT
RT-qPCR Crabp1 forward	AACTTCAAGGTCGGAGAGGG
RT-qPCR Crabp1 reverse	GCTCTCGGGTCCAGTAAGTT
RT-qPCR Msx3 forward	GAGTGCGCGACTGGAGG
RT-qPCR Msx3 reverse	CACAGAGCACGGACCACTC
RT-qPCR Foxd3 forward	GCAACTACTGGACCCTGGAC
RT-qPCR Foxd3 reverse	GCTCCGAAGCTCTGCATCAT
RT-qPCR Ngn1 forward	AGGAGTCGTCGCGTCAAAG
RT-qPCR Ngn1 reverse	TCTTGGTGAGCTTGGTGTCG
RT-qPCR Gata4 forward	TGGGGAGATTAGGTGAGGGG
RT-qPCR Gata4 reverse	ATTAGCTGCACAACTGGGCT
RT-qPCR Fgf4 forward	CTACCGGATAGGAGACCCTTAGA
RT-qPCR Fgf4 reverse	CCTCTTGTCCATTCCTAGTTCCT
RT-qPCR Sox17 forward	ATGCATTCTGGACCCGCTAC
RT-qPCR Sox17 reverse	AGCTCTCCTGCCTCTCAGAA
RT-qPCR Pax6 forward	ATCGAAGGGCCAAATGGAGAA
RT-qPCR Pax6 reverse	GTGGGATTGGCTGGTAGACA
RT-qPCR Pax3 forward	CATGCCCGGGTTCTCTCTTT
RT-qPCR Pax3 reverse	GTCCCATGGTTGCGTCTCTA
sgRNA Setd2 exon 3 us	TTAGGTCTCTGTAGGAATGGG
sgRNA Setd2 exon 3 ds	AGCGTGTCCTCTCACGATAA
sgRNA Setd2 SET mutation	AGAGCAATTCCCTTTTTGAG
shRNA Setd2 (TRCN0000238536)	ATAGTGTGACCTCGCCTTATT

## Sheet: Legend dataset EV4
List of all oligo sequences used in this study.
