# Supplementary material for: The H3K36me3 methyltransferase SETD2 contributes to PAF1C interactions with RNA Pol II and is required for neuronal differentiation
Source: EMBO J. 2026 Apr 10;45(10):3430–43. doi: 10.1038/s44318-026-00768-2 (PMC13187324; doi:10.1038/s44318-026-00768-2)
Supplement: Supplementary file 7 — Source data Fig. 1 [file 44318_2026_768_MOESM7_ESM.zip]

Archive with 10 entries (9 files):
- Figure 1/
- Figure 1/Fig1c_Setd2_sh1_day0dox.JPG
- __MACOSX/Figure 1/._Fig1c_Setd2_sh1_day0dox.JPG
- Figure 1/.DS_Store
- __MACOSX/Figure 1/._.DS_Store
- Figure 1/Fig1a_datatable.xlsx
- __MACOSX/Figure 1/._Fig1a_datatable.xlsx
- Figure 1/Fig1b_TN_Setd2KO.JPG
- Figure 1/Fig1c_Setd2_sh1_day10dox.JPG
- Figure 1/Fig1b_TN_WT.JPG
