# Supplementary material for: The H3K36me3 methyltransferase SETD2 contributes to PAF1C interactions with RNA Pol II and is required for neuronal differentiation
Source: EMBO J. 2026 Apr 10;45(10):3430–43. doi: 10.1038/s44318-026-00768-2 (PMC13187324; doi:10.1038/s44318-026-00768-2)
Supplement: Supplementary file 7 — Source data Fig. 1 [file 44318_2026_768_MOESM7_ESM.zip › Figure 1/Fig1a_datatable.xlsx]

## Sheet: Sheet 1
all_allstages_Fig1b
	CAd4	CAd4	CAd4	CAd4	CAd4	CAd4	NPC	NPC	NPC	NPC	NPC	NPC	TN	TN	TN
WT	98.4683	101.094	89.2779	106.346	103.72	101.094	92.7536	89.8551	97.1014	105.797	114.493	100	100.503	99.4975	100
Setd2 -/-	90.5908	99.7812	101.094	78.7746			75.3623	97.1014	79.7101	82.6087			19.9899	18.4322	20.5528
Eed-/-	40.7002	38.0744	44.6389				24.6377	27.5362	20.2899				0.0301508	1.26633	0.452261
TKO	93.2166	84.0263	89.2779				50.7246	52.1739	46.3768				0.442211	3.29648	2.47236
QKO	91.9037	90.5908	80.0875				59.4203	47.8261	50.7246				3.55779	4.31156	1.96985
