# Supplementary material for: The H3K36me3 methyltransferase SETD2 contributes to PAF1C interactions with RNA Pol II and is required for neuronal differentiation
Source: EMBO J. 2026 Apr 10;45(10):3430–43. doi: 10.1038/s44318-026-00768-2 (PMC13187324; doi:10.1038/s44318-026-00768-2)
Supplement: Supplementary file 8 — Source data Fig. 3 [file 44318_2026_768_MOESM8_ESM.zip]

Archive with 9 entries (8 files):
- Figure 3/
- Figure 3/Fig3b_iNgn-Setd2-KO-withDOX.JPG
- Figure 3/.DS_Store
- __MACOSX/Figure 3/._.DS_Store
- Figure 3/Fig3b_WT-noDOX.JPG
- Figure 3/Fig3b_WT-withDOX.JPG
- Figure 3/Fig3c_Rt-qPCR_table.xlsx
- __MACOSX/Figure 3/._Fig3c_Rt-qPCR_table.xlsx
- Figure 3/Fig3b_iNgn-Setd2-KO-noDOX.JPG
