# Supplementary material for: The H3K36me3 methyltransferase SETD2 contributes to PAF1C interactions with RNA Pol II and is required for neuronal differentiation
Source: EMBO J. 2026 Apr 10;45(10):3430–43. doi: 10.1038/s44318-026-00768-2 (PMC13187324; doi:10.1038/s44318-026-00768-2)
Supplement: Supplementary file 8 — Source data Fig. 3 [file 44318_2026_768_MOESM8_ESM.zip › Figure 3/Fig3c_Rt-qPCR_table.xlsx]

## Sheet: Sheet1
Sample	Condition	Target	Ct	Average	2^( average(Ct_hprt) - Ct_target )	Average dCT	STDEV
CAd8 WT	WT CAd8 +DOX	Hprt	18.8452	18.8566	1.00796	1.00121	0.060078
CAd8 WT	WT CAd8 +DOX	Hprt	18.9489		0.938043
CAd8 WT	WT CAd8 +DOX	Hprt	18.7758		1.05763
CAd8 WT	WT CAd8 +DOX	Pou5f1	22.4171		0.0847615	0.0803998	0.0220955
CAd8 WT	WT CAd8 +DOX	Pou5f1	22.1787		0.0999893
CAd8 WT	WT CAd8 +DOX	Pou5f1	23.0036		0.0564488
CAd8 WT	WT CAd8 +DOX	Nanog	25.1068		0.013138	0.0129195	0.000521539
CAd8 WT	WT CAd8 +DOX	Nanog	25.0895		0.0132962
CAd8 WT	WT CAd8 +DOX	Nanog	25.199		0.0123242
CAd8 WT	WT CAd8 +DOX	Crabp1	18.003		1.80701	1.80371	0.0740894
CAd8 WT	WT CAd8 +DOX	Crabp1	18.0675		1.72802
CAd8 WT	WT CAd8 +DOX	Crabp1	17.9489		1.87609
CAd8 WT	WT CAd8 +DOX	Foxd3	24.2506		0.0237828	0.0196363	0.00450133
CAd8 WT	WT CAd8 +DOX	Foxd3	24.9301		0.0148489
CAd8 WT	WT CAd8 +DOX	Foxd3	24.4806		0.0202774
CAd8 WT	WT CAd8 +DOX	Pax3	18.4748		1.30301	1.35858	0.0481559
CAd8 WT	WT CAd8 +DOX	Pax3	18.3836		1.38801
CAd8 WT	WT CAd8 +DOX	Pax3	18.387		1.38473
CAd8 WT	WT CAd8 +DOX	Pax6	17.9188		1.91564	2.04926	0.127402
CAd8 WT	WT CAd8 +DOX	Pax6	17.812		2.06278
CAd8 WT	WT CAd8 +DOX	Pax6	17.7394		2.16937
CAd8 WT	WT CAd8 +DOX	Ngn1	18.0744		1.71983	1.92238	0.175441
CAd8 WT	WT CAd8 +DOX	Ngn1	17.8375		2.02667
CAd8 WT	WT CAd8 +DOX	Ngn1	17.8418		2.02064
CAd8 WT	WT CAd8 +DOX	Msx3	16.3174		5.81269	6.05106	0.215117
CAd8 WT	WT CAd8 +DOX	Msx3	16.2455		6.10975
CAd8 WT	WT CAd8 +DOX	Msx3	16.2172		6.23074
CAd8 WT	WT CAd8 +DOX	Gata4	20.3764		0.348742	2.75658	2.5731
CAd8 WT	WT CAd8 +DOX	Gata4	20.8633		0.248856
CAd8 WT	WT CAd8 +DOX	Gata4	20.6361		0.291286
CAd8 WT	WT CAd8 +DOX	Sox17	21.7639		0.133297	0.126172	0.00821607
CAd8 WT	WT CAd8 +DOX	Sox17	21.822		0.128035
CAd8 WT	WT CAd8 +DOX	Sox17	21.9498		0.117185
CAd8 WT	WT CAd8 +DOX	Fgf4	21.5057		0.15942	0.138285	0.0201147
CAd8 WT	WT CAd8 +DOX	Fgf4	21.7343		0.136058
CAd8 WT	WT CAd8 +DOX	Fgf4	21.9231		0.119376
CAd8 ngn-	iNgn-Setd2KO no DOX	Hprt	20.8534	20.4435	0.752666	1.01945	0.231983
CAd8 ngn-	iNgn-Setd2KO no DOX	Hprt	20.2124		1.17372
CAd8 ngn-	iNgn-Setd2KO no DOX	Hprt	20.2647		1.13197
CAd8 ngn-	iNgn-Setd2KO no DOX	Pou5f1	22.8541		0.188073	0.263575	0.0653991
CAd8 ngn-	iNgn-Setd2KO no DOX	Pou5f1	22.1679		0.302611
CAd8 ngn-	iNgn-Setd2KO no DOX	Pou5f1	22.1803		0.30004
CAd8 ngn-	iNgn-Setd2KO no DOX	Nanog	24.4467		0.0623591	0.0580834	0.0117618
CAd8 ngn-	iNgn-Setd2KO no DOX	Nanog	24.3408		0.0671093
CAd8 ngn-	iNgn-Setd2KO no DOX	Nanog	24.9244		0.0447818
CAd8 ngn-	iNgn-Setd2KO no DOX	Crabp1	17.2991		8.84213	8.17021	0.930901
CAd8 ngn-	iNgn-Setd2KO no DOX	Crabp1	17.3457		8.56086
CAd8 ngn-	iNgn-Setd2KO no DOX	Crabp1	17.6141		7.10763
CAd8 ngn-	iNgn-Setd2KO no DOX	Foxd3	20.4471		0.997471	0.945588	0.167645
CAd8 ngn-	iNgn-Setd2KO no DOX	Foxd3	20.3309		1.08116
CAd8 ngn-	iNgn-Setd2KO no DOX	Foxd3	20.843		0.758135
CAd8 ngn-	iNgn-Setd2KO no DOX	Pax3	22.3307		0.270334	0.27781	0.020986
CAd8 ngn-	iNgn-Setd2KO no DOX	Pax3	22.1732		0.301511
CAd8 ngn-	iNgn-Setd2KO no DOX	Pax3	22.3781		0.261586
CAd8 ngn-	iNgn-Setd2KO no DOX	Pax6	18.6945		3.36123	3.20327	0.26413
CAd8 ngn-	iNgn-Setd2KO no DOX	Pax6	18.9083		2.89834
CAd8 ngn-	iNgn-Setd2KO no DOX	Pax6	18.6992		3.35023
CAd8 ngn-	iNgn-Setd2KO no DOX	Ngn1	22.7362		0.204095	0.222949	0.0195483
CAd8 ngn-	iNgn-Setd2KO no DOX	Ngn1	22.4837		0.243124
CAd8 ngn-	iNgn-Setd2KO no DOX	Ngn1	22.6173		0.221629
CAd8 ngn-	iNgn-Setd2KO no DOX	Msx3	23.8085		0.0970606	0.102678	0.00615444
CAd8 ngn-	iNgn-Setd2KO no DOX	Msx3	23.6377		0.109256
CAd8 ngn-	iNgn-Setd2KO no DOX	Msx3	23.7408		0.101717
CAd8 ngn-	iNgn-Setd2KO no DOX	Gata4	19.9804		1.3785	1.19506	0.538647
CAd8 ngn-	iNgn-Setd2KO no DOX	Gata4	20.0156		1.34526
CAd8 ngn-	iNgn-Setd2KO no DOX	Gata4	20.6587		0.861403
CAd8 ngn-	iNgn-Setd2KO no DOX	Sox17	21.9541		0.350973	0.318725	0.0341261
CAd8 ngn-	iNgn-Setd2KO no DOX	Sox17	22.0774		0.322213
CAd8 ngn-	iNgn-Setd2KO no DOX	Sox17	22.2647		0.282988
CAd8 ngn-	iNgn-Setd2KO no DOX	Fgf4	23.9129		0.0902806	0.105884	0.0149399
CAd8 ngn-	iNgn-Setd2KO no DOX	Fgf4	23.5017		0.120058
CAd8 ngn-	iNgn-Setd2KO no DOX	Fgf4	23.6636		0.107314
CAd8 ngn+	iNgn-Setd2KO + DOX	Hprt	20.2927	20.3643	1.05088	1.01681	0.220995
CAd8 ngn+	iNgn-Setd2KO + DOX	Hprt	20.7213		0.780759
CAd8 ngn+	iNgn-Setd2KO + DOX	Hprt	20.0788		1.21879
CAd8 ngn+	iNgn-Setd2KO + DOX	Pou5f1	28.8539		0.00278214	0.00190267	0.000785869
CAd8 ngn+	iNgn-Setd2KO + DOX	Pou5f1	29.986		0.00126933
CAd8 ngn+	iNgn-Setd2KO + DOX	Pou5f1	29.6019		0.00165652
CAd8 ngn+	iNgn-Setd2KO + DOX	Nanog	25.4478		0.0294933	0.0322618	0.00239817
CAd8 ngn+	iNgn-Setd2KO + DOX	Nanog	25.2555		0.033697
CAd8 ngn+	iNgn-Setd2KO + DOX	Nanog	25.2599		0.0335952
CAd8 ngn+	iNgn-Setd2KO + DOX	Crabp1	18.7231		3.1192	3.1151	0.359212
CAd8 ngn+	iNgn-Setd2KO + DOX	Crabp1	18.9028		2.75386
CAd8 ngn+	iNgn-Setd2KO + DOX	Crabp1	18.5684		3.47225
CAd8 ngn+	iNgn-Setd2KO + DOX	Foxd3	32.8482		0.000174569	0.000173227	7.94487e-05
CAd8 ngn+	iNgn-Setd2KO + DOX	Foxd3	32.3186		0.000251997
CAd8 ngn+	iNgn-Setd2KO + DOX	Foxd3	33.7549		9.31163e-05
CAd8 ngn+	iNgn-Setd2KO + DOX	Pax3	18.8662		2.82461	2.92364	0.294586
CAd8 ngn+	iNgn-Setd2KO + DOX	Pax3	18.936		2.69134
CAd8 ngn+	iNgn-Setd2KO + DOX	Pax3	18.6616		3.25499
CAd8 ngn+	iNgn-Setd2KO + DOX	Pax6	21.0078		0.640161	0.675654	0.0514791
CAd8 ngn+	iNgn-Setd2KO + DOX	Pax6	20.8091		0.734696
CAd8 ngn+	iNgn-Setd2KO + DOX	Pax6	20.9811		0.652106
CAd8 ngn+	iNgn-Setd2KO + DOX	Ngn1	19.6206		1.67443	1.57431	0.147668
CAd8 ngn+	iNgn-Setd2KO + DOX	Ngn1	19.874		1.40472
CAd8 ngn+	iNgn-Setd2KO + DOX	Ngn1	19.6473		1.64378
CAd8 ngn+	iNgn-Setd2KO + DOX	Msx3	18.6737		3.22798	3.00552	0.352261
CAd8 ngn+	iNgn-Setd2KO + DOX	Msx3	18.9861		2.59938
CAd8 ngn+	iNgn-Setd2KO + DOX	Msx3	18.6911		3.18919
CAd8 ngn+	iNgn-Setd2KO + DOX	Gata4	21.4002		0.487717	0.35198	0.307108
CAd8 ngn+	iNgn-Setd2KO + DOX	Gata4	31.6837		0.000391321
CAd8 ngn+	iNgn-Setd2KO + DOX	Gata4	21.1808		0.567831
CAd8 ngn+	iNgn-Setd2KO + DOX	Sox17	30.9757		0.000639227	0.00656288	0.0103895
CAd8 ngn+	iNgn-Setd2KO + DOX	Sox17	31.3589		0.000490122
CAd8 ngn+	iNgn-Setd2KO + DOX	Sox17	26.116		0.0185593
CAd8 ngn+	iNgn-Setd2KO + DOX	Fgf4	29.155		0.00225806	0.00213191	0.000311166
CAd8 ngn+	iNgn-Setd2KO + DOX	Fgf4	29.5002		0.00177747
CAd8 ngn+	iNgn-Setd2KO + DOX	Fgf4	29.0912		0.00236019
