# Supplementary material for: The H3K36me3 methyltransferase SETD2 contributes to PAF1C interactions with RNA Pol II and is required for neuronal differentiation
Source: EMBO J. 2026 Apr 10;45(10):3430–43. doi: 10.1038/s44318-026-00768-2 (PMC13187324; doi:10.1038/s44318-026-00768-2)
Supplement: Supplementary file 9 — Source data Fig. 4 [file 44318_2026_768_MOESM9_ESM.zip]

Archive with 5 entries (4 files):
- Figure 4/
- Figure 4/.DS_Store
- __MACOSX/Figure 4/._.DS_Store
- Figure 4/Fig4e_data.xlsx
- __MACOSX/Figure 4/._Fig4e_data.xlsx
