# Supplementary material for: The H3K36me3 methyltransferase SETD2 contributes to PAF1C interactions with RNA Pol II and is required for neuronal differentiation
Source: EMBO J. 2026 Apr 10;45(10):3430–43. doi: 10.1038/s44318-026-00768-2 (PMC13187324; doi:10.1038/s44318-026-00768-2)
Supplement: Supplementary file 9 — Source data Fig. 4 [file 44318_2026_768_MOESM9_ESM.zip › Figure 4/Fig4e_data.xlsx]

## Sheet: Sheet 1
cell_survival_stages_Fig3d
	CAd4	CAd4	CAd4	CAd4	CAd4	CAd4	NPC	NPC	NPC	NPC	NPC	NPC	TN	TN	TN	TN	TN	TN
WT	98.4683	101.094	89.2779	106.346	103.72	101.094	95.0495	92.0792	99.505	108.416	102.475	102.475	103.379	102.583	100.918	96.8866	105.364	90.8699
Setd2KO	98.4683	91.9037	94.5295	101.094	101.094	105.033	80.198	90.5941	103.96	105.446	77.2277	84.6535	20.562	18.9597	21.141	13.0464	24.6455	20.1072
SETmut endo	111.597	107.659	99.7812				102.475	81.6832	93.5644	86.1386			71.2486	73.8641	75.5182	61.3863	71.7759	65.0666
