# Supplementary material for: The H3K36me3 methyltransferase SETD2 contributes to PAF1C interactions with RNA Pol II and is required for neuronal differentiation
Source: EMBO J. 2026 Apr 10;45(10):3430–43. doi: 10.1038/s44318-026-00768-2 (PMC13187324; doi:10.1038/s44318-026-00768-2)
Supplement: Supplementary file 10 — Source data Fig. 5 [file 44318_2026_768_MOESM10_ESM.zip › Figure 5/Fig5e_GO_Molecular_Function_table.xlsx]

## Sheet: GO_Molecular_Function_2025_tabl
Term	P-value	Adjusted P-value	Odds Ratio	Combined Score	Genes
RNA Polymerase II Complex Binding (GO:0000993)	1.92123e-11	6.91823e-10	153.369	3784.46	CTR9;WAC;PAF1;ERCC5;RPRD2;CDC73
RNA Polymerase Core Enzyme Binding (GO:0043175)	2.34516e-11	6.91823e-10	147.681	3614.66	CTR9;WAC;PAF1;ERCC5;RPRD2;CDC73
Basal RNA Polymerase II Transcription Machinery Binding (GO:0001099)	4.89729e-11	9.63134e-10	128.6	3052.93	CTR9;WAC;PAF1;ERCC5;RPRD2;CDC73
RNA Polymerase II CTD Heptapeptide Repeat Kinase Activity (GO:0008353)	8.76027e-05	0.00129214	195.667	1828.05	CDK12;CDK13
U4 snRNA Binding (GO:0030621)	0.00896846	0.0632752	142.571	672.088	SART3
RNA Polymerase II C-terminal Domain Binding (GO:0099122)	0.0107527	0.0632752	114.051	516.949	LEO1
Histone H4K16 Acetyltransferase Activity (GO:0046972)	0.0125339	0.0632752	95.0381	416.202	KAT6A
Bubble DNA Binding (GO:0000405)	0.0125339	0.0632752	95.0381	416.202	ERCC5
Histone H3K14 Acetyltransferase Activity (GO:0036408)	0.0160869	0.0632752	71.2714	294.333	KAT6A
Histone H4K12 Acetyltransferase Activity (GO:0043997)	0.0160869	0.0632752	71.2714	294.333	KAT6A
